# Supplementary material for: Crop rotation significantly influences the composition of soil, rhizosphere, and root microbiota in canola (Brassica napus L.)
Source: Environ Microbiome. 2023 May 9;18:40. doi: 10.1186/s40793-023-00495-9 (PMC10169384; doi:10.1186/s40793-023-00495-9)
Supplement: Supplementary file 1 — Additional file 1. qPCR primer and probe sequences. [file 40793_2023_495_MOESM1_ESM.xlsx]

## Sheet: qPCR
qPCR primer and probe sequences
Forward primer	AATGCTTCATTGCATCC
Reverse primer	CCAAGAGATCCATTGTTAAA
d3f1 probe	ZENIB-CCTTTCAGAACAGATATAAATCAGAC-FAM
f509 probe	ZENIB-CCTTTCAGAACAAATATTAATCAGAC-HEX
Examination of probe cross reactivity using plasmid standards
Well	Fluor	Probe	Content	Sample	Cq
A01	FAM	d3f1ba	Unkn	d3f1ba Std7	13.8008
B01	FAM	d3f1ba	Unkn	d3f1ba Std7	13.9929
C01	FAM	d3f1ba	Unkn	f509b9 Std7
D01	FAM	d3f1ba	Unkn	f509b9 Std7
E01	FAM	d3f1ba	Unkn	Olp Std7	12.9043
F01	FAM	d3f1ba	Unkn	Olp Std7	13.4922
G01	FAM	d3f1ba	NTC
H01	FAM	d3f1ba	NTC
A01	HEX	f509b9	Unkn	d3f1ba Std7
B01	HEX	f509b9	Unkn	d3f1ba Std7
C01	HEX	f509b9	Unkn	f509b9 Std7	12.9575
D01	HEX	f509b9	Unkn	f509b9 Std7	12.5893
E01	HEX	f509b9	Unkn	Olp Std7	11.676
F01	HEX	f509b9	Unkn	Olp Std7	11.7855
G01	HEX	f509b9	NTC
H01	HEX	f509b9	NTC
