# Supplementary material for: Crop rotation significantly influences the composition of soil, rhizosphere, and root microbiota in canola (Brassica napus L.)
Source: Environ Microbiome. 2023 May 9;18:40. doi: 10.1186/s40793-023-00495-9 (PMC10169384; doi:10.1186/s40793-023-00495-9)
Supplement: Supplementary file 2 — Additional file 2. Plant Root Simulator probe data. [file 40793_2023_495_MOESM2_ESM.xlsx]

## Sheet: PRS Probe Data
Site	Year	Burial Date	Retrieval Date	Rotation	Cultivar	NO3	NH4	Ca	Mg	K	P	Fe	Mn	Cu	Zn	B	S	Pb	Al	Cd
Lacombe	2018	2018-06-25	2018-07-09	1	75-42	175.7	2.72	1884.57	255.02	17.6	5.33	2.27	0.86	0.3	1.18	0	367.45	0	5.63	0
Lacombe	2018	2018-06-25	2018-07-09	1	75-42	104.14	2.2	1878.07	262.91	34.6	5.96	1.75	0.47	0	0.64	0	128.75	0	4.94	0
Lacombe	2018	2018-06-25	2018-07-09	1	75-42	104.78	0	1879.98	414.01	11.45	2.33	1.88	0.47	0	0.3	0	405.9	0	4.68	0
Lacombe	2018	2018-06-25	2018-07-09	1	75-42	321.96	0	2028.32	262.17	41.34	6.12	8.58	6.9	0.31	2.22	1.66	67.73	0.43	13.52	0
Lacombe	2018	2018-06-25	2018-07-09	1	L241C	99.5	3.32	2727.94	269.95	31.16	8.06	4.03	3.24	0.22	0.75	5.15	112.08	0	28.9	0
Lacombe	2018	2018-06-25	2018-07-09	1	L241C	192.3	3.76	1555.9	273.6	13.32	5.57	3.62	2.8	0.23	1.3	0	179.23	0.24	4.98	0
Lacombe	2018	2018-06-25	2018-07-09	1	L241C	146.8	3.06	2141.96	241.93	24.69	9.83	2.62	1.28	0	1	0	91.46	0.26	6.05	0
Lacombe	2018	2018-06-25	2018-07-09	1	L241C	158.34	0	2278.1	277.11	14.66	5.85	3.55	2.72	0	0.82	1.15	378.81	0	12.41	0
Lacombe	2018	2018-06-25	2018-07-09	2	75-42	130.38	2.5	2474.8	309.05	22.94	4.96	2.69	1.28	0	1.21	2.95	354.12	0	20.7	0
Lacombe	2018	2018-06-25	2018-07-09	2	75-42	16.54	4.46	1731.87	230.63	55.8	5.61	1.71	0.66	0	0.28	2.42	103.51	0	17.32	0
Lacombe	2018	2018-06-25	2018-07-09	2	75-42	106.96	2.48	1779.74	231.2	74.79	13.2	1.84	0.35	0	0.78	0.51	64.78	0	9.04	0
Lacombe	2018	2018-06-25	2018-07-09	2	75-42	56.9	0	1396.74	219.75	103.82	14.7	2.41	1.79	0	0.5	0.48	18.8	0	6.1	0
Lacombe	2018	2018-06-25	2018-07-09	2	L241C	98.38	2.18	2664.48	235.67	28.79	11.61	1.88	1.1	0	0.86	0	65.09	0	5.77	0
Lacombe	2018	2018-06-25	2018-07-09	2	L241C	144.88	3.46	1566.64	271.55	28.08	6.15	1.91	1.36	0	0.64	0	80.96	0	4.69	0
Lacombe	2018	2018-06-25	2018-07-09	2	L241C	170.5	3.84	2022.36	367.93	84.92	24.01	8.27	5.07	0	1.57	1.38	50.7	0.38	10.73	0
Lacombe	2018	2018-06-25	2018-07-09	2	L241C	154.72	0	2480.12	292.82	24.21	8.23	3.96	1.76	0	1	3.97	393.98	0	24.07	0
Lacombe	2018	2018-06-25	2018-07-09	3	75-42	70.12	2.48	1605.85	173.92	27.7	5.77	2.54	1.29	0	1.03	1.4	307.12	0	11	0
Lacombe	2018	2018-06-25	2018-07-09	3	75-42	37.44	4.38	1491.77	233.11	31.83	5.47	1.63	0.32	0	0.35	0.96	68.09	0	9.8	0
Lacombe	2018	2018-06-25	2018-07-09	3	75-42	40.52	0	1929.42	302.1	59.45	13.58	2.04	0.21	0	0.43	1.97	31.16	0	17.03	0
Lacombe	2018	2018-06-25	2018-07-09	3	75-42	76.9	0	1392.4	176.08	22.72	8.18	2.88	1.97	0	0.55	0.69	153.59	0	7.77	0
Lacombe	2018	2018-06-25	2018-07-09	3	L241C	85.9	0	2404.54	349.39	27.09	4.45	2.6	0.81	0	0.68	1.3	309.27	0	12.99	0
Lacombe	2018	2018-06-25	2018-07-09	3	L241C	74.72	0	2144.7	252.06	16.55	15.86	1.88	0.39	0	0.98	0	79.74	0	5.35	0
Lacombe	2018	2018-06-25	2018-07-09	3	L241C	143.78	2.82	1892.19	307.12	74.22	24.07	3.59	1.36	0	1.06	2.68	49.77	0	18.74	0
Lacombe	2018	2018-06-25	2018-07-09	3	L241C	239.34	3.04	1884.86	283.24	21.26	6.07	2.57	3.35	0	0.58	0.55	254.53	0	7.85	0
Lacombe	2018	2018-07-09	2018-07-23	1	75-42	84.56	0	1859.27	239.21	15.74	6.23	2.73	0.73	0	0.52	1.13	284.01	0	9.71	0
Lacombe	2018	2018-07-09	2018-07-23	1	75-42	63.34	4.92	1621.6	255	57.64	7.73	2.07	0.34	0	0.44	1.01	52.42	0	10.8	0
Lacombe	2018	2018-07-09	2018-07-23	1	75-42	32.4	2.56	1706.31	419.07	26.13	3.72	2.21	0.29	0	0	0.62	146.51	0	9.86	0
Lacombe	2018	2018-07-09	2018-07-23	1	75-42	47.02	0	1493.34	211.35	46.58	9.21	3.64	1.15	0	0.66	0.65	27.81	0	7.47	0
Lacombe	2018	2018-07-09	2018-07-23	1	L241C	29.5	2.8	1652.61	171.72	32.65	5.46	2	0.31	0	0.36	0.94	32.19	0	9.33	0
Lacombe	2018	2018-07-09	2018-07-23	1	L241C	45.28	5.16	1388.36	265.16	22.27	10.8	1.51	0.87	0	0.51	0	49.71	0	5.82	0
Lacombe	2018	2018-07-09	2018-07-23	1	L241C	70.5	2.64	1581.26	198.79	69.8	8.87	1.71	1.96	0	0.92	0	52.31	0	5.39	0
Lacombe	2018	2018-07-09	2018-07-23	1	L241C	30.64	2.52	1736.9	230.48	24.61	5.47	2.95	2	0	0.45	0.73	249.97	0	10.8	0
Lacombe	2018	2018-07-09	2018-07-23	2	75-42	9.28	0	2088.46	247.84	19.9	5.64	1.63	0	0	0.98	0	67.17	0	6.03	0
Lacombe	2018	2018-07-09	2018-07-23	2	75-42	13.08	3.14	1348.52	220	68.8	3.94	1.25	0.58	0	0.26	0.46	60.22	0	7.8	0
Lacombe	2018	2018-07-09	2018-07-23	2	75-42	33.56	3.08	1237.79	180.09	95.02	9.64	1.14	0.21	0	0.5	0.38	44.01	0	6.67	0
Lacombe	2018	2018-07-09	2018-07-23	2	75-42	20.22	0	1399.64	249.83	87.1	10.5	1.81	0.53	0	0.21	0	23.23	0	4.86	0
Lacombe	2018	2018-07-09	2018-07-23	2	L241C	37.82	0	2462.82	216.34	24.71	12.03	1.98	0.45	0	0.48	0.53	39.76	0	8.62	0
Lacombe	2018	2018-07-09	2018-07-23	2	L241C	57.94	3.08	1629.09	329.48	34.29	6.42	1.51	0.47	0	0.4	0.33	62.36	0	9.34	0
Lacombe	2018	2018-07-09	2018-07-23	2	L241C	55.24	2.6	985.98	210.99	64.46	8.39	1.75	0.3	0	0.43	0	47.93	0	4.54	0
Lacombe	2018	2018-07-09	2018-07-23	2	L241C	41.2	6.58	1637.51	215.33	44.4	6.28	1.72	0.61	0.32	0.61	0.37	65.28	0	7.3	0
Lacombe	2018	2018-07-09	2018-07-23	3	75-42	25.88	3.14	2256.6	278.62	40.42	5.35	2.6	0.33	0	0.26	1.78	52.06	0	16.55	0
Lacombe	2018	2018-07-09	2018-07-23	3	75-42	65.74	4.5	1254.87	229.8	62.32	4.17	1.29	0.47	0	0	0	91.39	0	4.88	0
Lacombe	2018	2018-07-09	2018-07-23	3	75-42	131.32	2.66	1566.17	279.37	107.67	4.79	3.6	1.58	0	1.17	0	125.23	0	6.34	0
Lacombe	2018	2018-07-09	2018-07-23	3	75-42	15.18	0	1128.74	161.57	27.58	5.54	1.97	0.51	0	0.43	0.25	59.06	0	5.96	0
Lacombe	2018	2018-07-09	2018-07-23	3	L241C	36.54	2.16	2330.36	337.96	53.71	6.89	2.53	0.85	0	0.48	1.17	152.73	0	15.43	0
Lacombe	2018	2018-07-09	2018-07-23	3	L241C	42.18	2.38	1603.71	210.91	25.98	4.41	1.66	0	0	0.4	0	99.53	0	5.49	0
Lacombe	2018	2018-07-09	2018-07-23	3	L241C	92.5	3.76	1140.08	217.91	84.28	8.8	4.22	1.44	0	0.75	2.87	99.62	0	16.99	0
Lacombe	2018	2018-07-09	2018-07-23	3	L241C	30.88	2.3	1093.88	160.71	38.49	5.44	2.02	0.66	0	0.48	0.31	85.78	0	7.21	0
Lacombe	2018	2018-07-23	2018-08-06	1	75-42	47.8	2.98	1555.83	231.51	27.23	3.25	1.33	0	0	0.37	0	228.24	0	5.1	0
Lacombe	2018	2018-07-23	2018-08-06	1	75-42	67.38	0	1956.66	252.41	33.83	15.14	2.38	1.76	0	1.07	0	94.49	0	5.81	0
Lacombe	2018	2018-07-23	2018-08-06	1	75-42	16.56	0	1903.84	457.9	20.71	3.12	2.28	0	0	0	0.49	168.57	0	10.41	0
Lacombe	2018	2018-07-23	2018-08-06	1	75-42	80.14	6.28	1658.58	233.38	67.72	5.87	6.27	2.87	0	1.04	2.02	93.33	0.21	19.66	0
Lacombe	2018	2018-07-23	2018-08-06	1	L241C	44.12	2.2	1592.97	179.32	50.14	3.86	1.27	0.34	0	0.27	1.32	45.29	0	11.87	0
Lacombe	2018	2018-07-23	2018-08-06	1	L241C	51.68	0	2064.28	408.99	28.95	10.67	2.22	0.53	0	0.31	2.95	61.85	0	18.76	0
Lacombe	2018	2018-07-23	2018-08-06	1	L241C	39.08	0	1807.16	224.71	29.98	5.96	1.48	0	0	0.24	0	24.53	0	5.96	0
Lacombe	2018	2018-07-23	2018-08-06	1	L241C	28.9	10.76	968.08	128.31	33.54	3.89	1.64	0.39	0	0.6	0	184.98	0	5.91	0
Lacombe	2018	2018-07-23	2018-08-06	2	75-42	8.08	4.84	1884.98	226.65	27.75	5.45	1.45	0	0	0.6	0	107.52	0	5.63	0
Lacombe	2018	2018-07-23	2018-08-06	2	75-42	22	0	1496.78	219.77	45.8	6.69	1.84	0	0	0.31	0.31	55.7	0	5.23	0
Lacombe	2018	2018-07-23	2018-08-06	2	75-42	19.26	0	1357.41	197.14	68.44	15.1	1.51	0	0	0.45	0.68	23.53	0	8.57	0
Lacombe	2018	2018-07-23	2018-08-06	2	75-42	12.2	5.52	844.38	182.22	162.62	3.55	1.45	0	0	0.23	0	16.77	0	4.55	0
Lacombe	2018	2018-07-23	2018-08-06	2	L241C	66.68	2.24	1933.25	176.52	39.7	5.93	1.1	0.33	0	0.62	0	95.06	0	4.97	0
Lacombe	2018	2018-07-23	2018-08-06	2	L241C	36.96	0	1800.71	334.46	31.36	7.65	1.6	0.31	0	0.34	0.71	79.48	0	14.13	0
Lacombe	2018	2018-07-23	2018-08-06	2	L241C	46.64	2.38	1190.53	231.96	65.64	12.61	1.55	0.43	0	0.36	0.44	30.81	0	8.04	0
Lacombe	2018	2018-07-23	2018-08-06	2	L241C	75	0	1642.52	202.67	28.04	5.91	1.92	1.16	0	0.73	0.5	208.55	0	8.76	0
Lacombe	2018	2018-07-23	2018-08-06	3	75-42	39.96	2.16	1096.82	149.82	39.97	2.94	0.92	0	0	0.28	0.21	81.22	0	5.82	0
Lacombe	2018	2018-07-23	2018-08-06	3	75-42	25.62	2.06	876.7	146.9	23.12	3.84	1.5	0	0	0.32	0	44.13	0	5.04	0
Lacombe	2018	2018-07-23	2018-08-06	3	75-42	30.7	0	1694.49	276.93	50.7	7.94	2.4	0.23	0	0.36	1.79	30.99	0	15.58	0
Lacombe	2018	2018-07-23	2018-08-06	3	75-42	26.64	2.88	943	165.62	45.58	3.4	1.28	0	0	0.27	0	76.77	0	5.14	0
Lacombe	2018	2018-07-23	2018-08-06	3	L241C	40.26	3.6	2189.24	298.34	49.03	4.42	1.65	0.97	0	0.4	0.61	236.26	0	9.12	0
Lacombe	2018	2018-07-23	2018-08-06	3	L241C	51.94	0	2235.66	270.32	28.59	10.52	1.89	0.36	0	0.39	0.24	60.2	0	8.23	0
Lacombe	2018	2018-07-23	2018-08-06	3	L241C	57.96	2.04	1022.12	185.35	47.45	9.3	1.7	0	0	0.37	0.24	36.1	0	14.34	0
Lacombe	2018	2018-07-23	2018-08-06	3	L241C	54.78	0	1443.15	230.32	36.04	4.52	2.4	0.68	0	0.59	0.42	229.2	0	7.67	0
Lacombe	2019	2019-06-24	2019-07-08	1	75-42	43.5	2.66	2347.24	334.09	32.62	5.71	1.91	0.79	0	0.41	0.75	127.59	0.04	12.03	0
Lacombe	2019	2019-06-24	2019-07-08	1	75-42	24.88	9.78	1959.17	275.13	41.3	4.88	1.77	0.42	0	0.04	1.3	19.21	0	12.06	0
Lacombe	2019	2019-06-24	2019-07-08	1	75-42	55.9	7.24	2071.9	543.42	28.85	2.02	2.77	0.71	0	0	2.38	258.96	0.04	21.43	0
Lacombe	2019	2019-06-24	2019-07-08	1	75-42	108.52	9.88	1894.62	289.12	48.71	4.58	5.47	2.91	0	1.09	3.44	24.74	0.24	20.96	0
Lacombe	2019	2019-06-24	2019-07-08	1	L241C	94.54	2.88	2293.68	220.72	19.67	4.36	2.64	1.27	0	0.78	2.21	104.57	0.04	16.11	0
Lacombe	2019	2019-06-24	2019-07-08	1	L241C	77.02	6.84	2415.7	439.37	39.94	12.09	2.34	2.73	0.2	1.28	1.83	51.52	0	13.52	0.01
Lacombe	2019	2019-06-24	2019-07-08	1	L241C	113.54	7.48	2761.08	341.64	33.37	4.04	3.19	0.63	0.21	0.82	2.33	42.65	0.04	16.42	0
Lacombe	2019	2019-06-24	2019-07-08	1	L241C	19.42	6.8	2626.3	409.54	50.99	2.98	1.77	0.65	0	0	2.21	82.83	0	16.7	0
Lacombe	2019	2019-06-24	2019-07-08	2	75-42	28.52	4.02	1915.33	170.55	49.62	5.67	2.84	4.19	0.25	1.08	2.07	27.87	0	14.33	0
Lacombe	2019	2019-06-24	2019-07-08	2	75-42	37.54	5.1	2146.64	427.78	60.22	13.76	1.84	0.88	0	0.04	3.45	13.57	0	21.19	0
Lacombe	2019	2019-06-24	2019-07-08	2	75-42	51.76	4.2	2138.42	385.67	95.52	4.96	1.63	0.92	0	0.01	0	53.98	0	6.31	0
Lacombe	2019	2019-06-24	2019-07-08	2	75-42	32.52	5.52	2513.44	344.24	95.47	13.36	1.69	1.93	0	0.66	1.98	23.86	0	14.79	0
Lacombe	2019	2019-06-24	2019-07-08	2	L241C	23.14	4.86	2458.3	247.71	72.46	6.39	1.69	0.83	0	0.39	0	20.82	0.04	5.16	0
Lacombe	2019	2019-06-24	2019-07-08	2	L241C	35.28	10.58	1769.63	263.57	65.52	4.87	1.55	1.7	0	0.31	0	20.36	0.04	4.54	0
Lacombe	2019	2019-06-24	2019-07-08	2	L241C	114.74	4.04	2208.44	413.45	27	4.08	2.47	0.86	0	0.37	0	105.07	0.04	5.3	0
Lacombe	2019	2019-06-24	2019-07-08	2	L241C	54.46	9.8	2116.12	366.54	177.82	3.83	2.32	1.24	0	0.45	1.06	34.68	0.04	11.95	0.01
Lacombe	2019	2019-06-24	2019-07-08	3	75-42	53.84	8.32	1838.53	189.62	51.42	7.39	1.27	0.7	0.42	1.11	0	43.48	0.04	5.15	0
Lacombe	2019	2019-06-24	2019-07-08	3	75-42	139.32	8.84	3090.72	404.22	47.06	5.36	2.57	1.35	0.41	0.92	1.66	45.92	0.04	14.72	0
Lacombe	2019	2019-06-24	2019-07-08	3	75-42	81.66	8.48	2401.44	502.66	20	1.96	2.65	1.45	0.27	0.62	0	207.25	0.23	5.75	0
Lacombe	2019	2019-06-24	2019-07-08	3	75-42	35.64	9.96	2022.14	281.32	40.13	5.21	1.52	1.01	0.22	0.34	0	44.21	0.3	5.14	0
Lacombe	2019	2019-06-24	2019-07-08	3	L241C	57.58	2.34	2902.06	377.92	33.57	6.78	1.86	0.77	0	0.4	0.91	36.95	0.04	14.03	0
Lacombe	2019	2019-06-24	2019-07-08	3	L241C	51.36	3.98	2391.64	390.84	25.91	2.62	1.88	1.58	0	0	0.4	23.9	0.04	8.13	0
Lacombe	2019	2019-06-24	2019-07-08	3	L241C	59.78	6.8	2723.36	572.34	31.82	1.48	4.39	1.05	0.22	0.04	10.95	44.37	0.04	52.51	0
Lacombe	2019	2019-06-24	2019-07-08	3	L241C	22.7	5.96	2148.34	359.29	33.9	3.06	2.17	1.28	0	0.29	0	142.73	0.02	7.76	0
Lacombe	2019	2019-07-08	2019-07-22	1	75-42	38.86	5.18	2149.58	293.74	26.05	5.94	4	6.91	0	1.48	0	235.54	0.04	4.41	0
Lacombe	2019	2019-07-08	2019-07-22	1	75-42	18.34	12.72	1643.17	241.95	33.1	3.63	1.11	0.52	0	0	0.34	28.18	0	7.22	0
Lacombe	2019	2019-07-08	2019-07-22	1	75-42	38.42	5.7	2193.38	547.82	26.81	1.59	1.25	0.68	0	0	2.53	413.22	0	16.73	0.01
Lacombe	2019	2019-07-08	2019-07-22	1	75-42	34.98	12.22	1265.32	203	51.16	4.78	1.86	0.42	0	0.51	0.31	18.35	0	4.98	0.04
Lacombe	2019	2019-07-08	2019-07-22	1	L241C	41.94	10.04	2787.38	270.45	22.9	4.16	2.16	2.63	0	0.68	0.63	122.58	0.24	8.68	0
Lacombe	2019	2019-07-08	2019-07-22	1	L241C	76.06	5.3	2098.96	374.31	22.77	7.85	0.94	0.79	0	0.25	0	67.2	0.04	4.96	0.02
Lacombe	2019	2019-07-08	2019-07-22	1	L241C	42.76	7.46	2116.38	271.16	29.13	4.4	0.92	0.62	0	0.04	1.57	26.23	0	11.69	0
Lacombe	2019	2019-07-08	2019-07-22	1	L241C	33.5	10.14	1453.58	216.61	40.69	2.78	1.13	0.44	0	0	1.84	178.13	0.03	13.11	0
Lacombe	2019	2019-07-08	2019-07-22	2	75-42	22.78	14.5	1602	189.97	47.84	3.91	0.98	0.58	0	0.04	0.98	27.05	0.02	8.11	0
Lacombe	2019	2019-07-08	2019-07-22	2	75-42	40.82	7.04	1533.63	295.05	52.23	10.92	0.69	0.8	0	0	0	34.28	0	4.18	0.01
Lacombe	2019	2019-07-08	2019-07-22	2	75-42	26.08	7.42	1435.15	274.2	60.77	2.87	0.71	0.7	0	0.04	0.52	46.3	0	6.34	0
Lacombe	2019	2019-07-08	2019-07-22	2	75-42	17.78	11.6	1218.06	186.99	76.52	3.07	0.95	0.24	0	0	0	22.47	0	4.35	0
Lacombe	2019	2019-07-08	2019-07-22	2	L241C	25.04	8.6	2782.26	281.32	51.05	8.05	1.43	1.51	0	0.21	0	36.99	0.04	4.74	0
Lacombe	2019	2019-07-08	2019-07-22	2	L241C	14.9	10.04	1381.79	215.64	69.45	4.66	0.47	0.31	0	0.04	0.6	24.44	0.04	6.56	0
Lacombe	2019	2019-07-08	2019-07-22	2	L241C	9.88	9.96	1231.66	291.4	30.73	1	0.82	0.26	0	0.04	0.73	52.02	0	6.85	0
Lacombe	2019	2019-07-08	2019-07-22	2	L241C	28.72	10.7	1354.94	231.24	117.89	7.66	0.6	1.82	0	0.4	1.2	39.85	0	9.63	0
Lacombe	2019	2019-07-08	2019-07-22	3	75-42	22.7	9.32	1751.35	199.54	28.76	5.43	1.4	0.56	0	0.28	0	95.84	0.01	4.82	0
Lacombe	2019	2019-07-08	2019-07-22	3	75-42	41.24	5.64	2886.76	403.53	50.13	4.23	1.45	0.57	0	0	0.7	44.71	0.01	11.01	0
Lacombe	2019	2019-07-08	2019-07-22	3	75-42	33.8	4.86	2718.24	597.41	17.78	2.16	0.97	0.48	0	0	1.75	101.29	0.01	14	0
Lacombe	2019	2019-07-08	2019-07-22	3	75-42	20	5.2	1756.78	281.39	26.75	2.34	0.72	0.57	0	0	0.48	82.06	0	6.81	0
Lacombe	2019	2019-07-08	2019-07-22	3	L241C	47.22	9.04	2427.38	283.11	22.68	9.32	2.33	0.59	0	0.04	6.63	77.26	0	32.11	0
Lacombe	2019	2019-07-08	2019-07-22	3	L241C	21.24	4.5	1865.49	315.07	24.94	4.3	1.06	2.62	0	0	0	30.8	0	4.2	0
Lacombe	2019	2019-07-08	2019-07-22	3	L241C	28.92	9.22	2360.74	506.63	28.05	2.67	0.86	0.54	0	0	1.28	55.8	0	12.37	0
Lacombe	2019	2019-07-08	2019-07-22	3	L241C	20.46	7.46	1415.99	259.25	17.67	2.23	0.68	0.26	0	0	0	187.92	0	4.7	0
Lacombe	2019	2019-07-22	2019-08-06	1	75-42	31.84	12.36	1352.45	210.12	53.33	4.45	0	0.62	0	0	0.44	203.89	0.03	6.12	0
Lacombe	2019	2019-07-22	2019-08-06	1	75-42	26.78	9.74	888.61	143.58	43.86	2.07	0	0.2	0	0	0	19.44	0	3.33	0.01
Lacombe	2019	2019-07-22	2019-08-06	1	75-42	45.26	2.04	1642.45	413.39	25.73	2.35	2.61	0.73	0	0.27	0.52	92.94	0.2	5.61	0.04
Lacombe	2019	2019-07-22	2019-08-06	1	75-42	61.98	13.86	1149.73	178.23	48.93	10.42	1.69	1.37	0	0.82	1.17	14.8	0	9.84	0.03
Lacombe	2019	2019-07-22	2019-08-06	1	L241C	22.2	9.48	997.95	115.89	19.55	2.84	0	0.38	0	0.04	0	37.59	0	3.91	0
Lacombe	2019	2019-07-22	2019-08-06	1	L241C	17.62	5.98	906.41	237.05	48.15	1.65	0	0.33	0	0	0.36	16.08	0	6.01	0
Lacombe	2019	2019-07-22	2019-08-06	1	L241C	14.62	6	1963.57	276.14	41.17	1.69	0.4	0.28	0	0	0.48	10.16	0	7.3	0
Lacombe	2019	2019-07-22	2019-08-06	1	L241C	17.9	12.88	1036.52	186.65	39.4	1.24	2.17	0.42	0	0.47	2.69	118.93	0.04	20.03	0.04
Lacombe	2019	2019-07-22	2019-08-06	2	75-42	40.98	12.84	664.98	65.53	29.89	5.95	0.04	0.63	0	0.24	0.36	20.19	0.01	4.55	0.01
Lacombe	2019	2019-07-22	2019-08-06	2	75-42	20.22	10.3	771.56	192.93	40.17	3.17	0	0.31	0	0	0	43.63	0	3.47	0
Lacombe	2019	2019-07-22	2019-08-06	2	75-42	7.18	14.12	803.99	176.86	44	0.67	1.45	0.25	0	0.04	0	25.12	0.02	4.16	0.04
Lacombe	2019	2019-07-22	2019-08-06	2	75-42	23.26	10.18	1171.66	173.42	62.48	2.48	2.04	0.65	0	0.44	0.56	14.19	0	7.31	0.04
Lacombe	2019	2019-07-22	2019-08-06	2	L241C	54.48	6.26	1812.53	189.48	48.47	5.13	0.85	0.61	0	0	0.53	21.78	0.04	6.73	0
Lacombe	2019	2019-07-22	2019-08-06	2	L241C	15.14	6.22	768.93	155.45	36.75	1.72	0.66	0.29	0	0	0	16.47	0	3.83	0.01
Lacombe	2019	2019-07-22	2019-08-06	2	L241C	10.96	9.06	697.71	188.38	39.06	1.53	1.51	0.28	0	0.04	0	20.34	0	3.64	0.01
Lacombe	2019	2019-07-22	2019-08-06	2	L241C	22.1	19.56	839.52	151.18	74.17	1.66	1.61	0.3	0	0.36	0.64	25.56	0	7.22	0.03
Lacombe	2019	2019-07-22	2019-08-06	3	75-42	5.98	9.96	1027.75	131.51	35.01	0.71	0.91	0.3	0	0	0	46.81	0	3.54	0.01
Lacombe	2019	2019-07-22	2019-08-06	3	75-42	27	10.28	653.58	92.22	33.42	1.81	0	0.32	0	0.04	0.36	28.53	0	4.72	0
Lacombe	2019	2019-07-22	2019-08-06	3	75-42	7.86	8.88	1229.26	319.03	27.18	0.47	1.79	0.31	0	0	1.51	61.3	0.01	11.69	0.04
Lacombe	2019	2019-07-22	2019-08-06	3	75-42	13.72	6.76	1525.12	286.46	40.18	0.61	1.66	0.37	0	0	1.21	20.8	0	10.07	0.04
Lacombe	2019	2019-07-22	2019-08-06	3	L241C	32	13.18	1260.95	141.41	21.53	2.81	0.48	0.34	0	0	2.38	28.95	0	14.27	0
Lacombe	2019	2019-07-22	2019-08-06	3	L241C	44.96	10.78	1159.37	164.45	24.91	2.55	0	0.75	0	0.29	0	34.25	0.04	3.52	0.01
Lacombe	2019	2019-07-22	2019-08-06	3	L241C	8.72	11.76	950	254.13	24.81	0.62	0.5	0.25	0	0	0	22.9	0	3.92	0.01
Lacombe	2019	2019-07-22	2019-08-06	3	L241C	12.64	13.84	966.72	179.69	21.1	1.72	1.54	0.46	0	0.04	0.82	50.02	0	8.08	0.04
Scott	2018	2018-06-19	2018-07-03	1	75-42	130.68	2.32	1062.66	259.4	209.55	1.97	4.22	3.6	0	0.47	0.4	38.37	0	6.87	0
Scott	2018	2018-06-19	2018-07-03	1	75-42	67.06	0	824.84	184.24	228.23	2.56	0.86	1.25	0	0	0.69	17.46	0	6.28	0
Scott	2018	2018-06-19	2018-07-03	1	75-42	89.74	6.62	487.44	113.33	415.59	2.04	3.79	10.21	0	0.31	0.24	17.83	0	4.73	0
Scott	2018	2018-06-19	2018-07-03	1	75-42	79.68	6.42	424.16	112.33	425.98	2.16	2.71	2.77	0	0.5	0.36	16.85	0	6.39	0
Scott	2018	2018-06-19	2018-07-03	1	L241C	112.38	3.44	977.43	222.42	206.23	3.02	5.96	5.37	0.25	0.6	0	29.16	0.29	4.65	0
Scott	2018	2018-06-19	2018-07-03	1	L241C	50.66	3.06	679.57	172.79	288.08	2.01	1.02	2.54	0	0	0.25	11.02	0	4.38	0
Scott	2018	2018-06-19	2018-07-03	1	L241C	85.44	6.76	376.81	92.34	278.04	1.95	2.48	6.42	0	0.29	0	23.85	0	3.67	0
Scott	2018	2018-06-19	2018-07-03	1	L241C	55.76	5.7	550.99	116.04	384.2	1.82	1.33	1.77	0	0.35	0.55	14	0	7.42	0
Scott	2018	2018-06-19	2018-07-03	2	75-42	101.58	0	865.91	211.89	178.53	2.4	3.84	5.54	0	0	0.31	33.9	0	5.87	0
Scott	2018	2018-06-19	2018-07-03	2	75-42	62.94	0	651.52	186.43	212.63	2.6	1.44	3.89	0	0.38	0.24	9.8	0	5.8	0
Scott	2018	2018-06-19	2018-07-03	2	75-42	114.56	2.64	482.8	110.08	292.17	2.02	6.17	10.6	0	0.43	0.23	22.17	0	7.44	0
Scott	2018	2018-06-19	2018-07-03	2	75-42	147.68	0	713.98	145.71	289.31	2.94	6.71	9.37	0	0.41	0.34	19.95	0	10.98	0
Scott	2018	2018-06-19	2018-07-03	2	L241C	32.3	2.08	532.99	137.39	177.62	2.07	1.83	2.17	0	0.45	0.98	21.37	0	10.07	0
Scott	2018	2018-06-19	2018-07-03	2	L241C	33.76	2.38	436.14	135.63	262.09	2.55	1.08	2.49	0	0.27	0.47	11.41	0	5.43	0
Scott	2018	2018-06-19	2018-07-03	2	L241C	82.7	3.08	381.16	111.06	383.08	2.32	2.72	4.9	0	0.35	0.24	14.76	0	5.1	0
Scott	2018	2018-06-19	2018-07-03	2	L241C	77.62	8.2	444.2	117.17	295.1	2.23	2	1.72	0	0.34	0.42	13.13	0	7.51	0
Scott	2018	2018-06-19	2018-07-03	3	75-42	58	0	366.42	131.78	232.92	2.32	3.16	6.65	0	0.37	0.33	14.04	0	5.96	0
Scott	2018	2018-06-19	2018-07-03	3	75-42	45.8	0	775	196.77	169.27	1.94	1.97	2.69	0	0	0.73	51.9	0	7.31	0
Scott	2018	2018-06-19	2018-07-03	3	75-42	95.04	3.04	399.79	90.65	260.9	1.84	2.59	2.68	0	0.23	0.25	14.4	0	7.37	0
Scott	2018	2018-06-19	2018-07-03	3	75-42	58.52	32.44	691.07	155.73	263.46	2.75	2.92	4.13	0	0.29	0.43	12.86	0	8.8	0
Scott	2018	2018-06-19	2018-07-03	3	L241C	66.74	0	511.72	143.75	242.11	2.58	2.65	4.02	0	0.34	0.74	14	0	16.98	0
Scott	2018	2018-06-19	2018-07-03	3	L241C	58.1	0	673.33	175.25	228.1	2.73	1.96	2.59	0	0.46	0.76	13.19	0	14.85	0
Scott	2018	2018-06-19	2018-07-03	3	L241C	122.4	4.68	414.39	102.18	269.6	2.2	5.15	5.93	0	0.36	0.25	18.28	0	5.16	0
Scott	2018	2018-06-19	2018-07-03	3	L241C	96.22	3.56	435.82	99.45	280.81	2.25	5.63	6.06	0	0.46	0.51	16.08	0	7.06	0
Scott	2018	2018-07-03	2018-07-17	1	75-42	297.92	5.3	2449.24	489.84	240.09	6.57	14.2	8.13	0.42	1.17	0.96	212.82	0.36	11.49	0
Scott	2018	2018-07-03	2018-07-17	1	75-42	27.94	2.4	1556.64	298.35	292.19	4.41	1.09	1.48	0	0	1.01	27.51	0	9.51	0
Scott	2018	2018-07-03	2018-07-17	1	75-42	148.5	3.42	826.54	156.33	575.64	5	8.67	9.16	0	0.9	0	67.93	0	7.43	0
Scott	2018	2018-07-03	2018-07-17	1	75-42	122.5	4.22	1131.48	242.14	669.92	5.81	8.04	3.82	0	0.91	1.29	39.68	0.28	12.09	0
Scott	2018	2018-07-03	2018-07-17	1	L241C	113.8	6.32	1953.23	410.61	361.54	4.86	6.67	4.21	0.25	0.52	0.58	94.2	0.24	10.7	0
Scott	2018	2018-07-03	2018-07-17	1	L241C	90.52	2.34	1809.7	334	397.97	10.41	1.6	3.92	0	0.42	0.26	37.53	0	6.25	0
Scott	2018	2018-07-03	2018-07-17	1	L241C	183.88	2.88	943.91	192.04	637.65	5.26	11.03	8.85	0	0.94	0.25	105.66	0.23	6.88	0
Scott	2018	2018-07-03	2018-07-17	1	L241C	110.06	3.44	1272.69	228.06	632.74	7.96	3.35	3.1	0	0.46	1.58	26.64	0	12.33	0
Scott	2018	2018-07-03	2018-07-17	2	75-42	107.44	0	1447.63	310.82	306.58	7.68	8.86	9.88	0.32	0.44	0.22	129.16	0	7.11	0
Scott	2018	2018-07-03	2018-07-17	2	75-42	203.38	2.26	1623.91	364.56	429.97	14.2	9.72	19.04	0.38	0.83	0.33	91.72	0.35	9.35	0
Scott	2018	2018-07-03	2018-07-17	2	75-42	99.54	2.5	964.21	184.68	488.97	5.54	9.8	12.83	0	0.7	1.36	118.14	0	13.98	0
Scott	2018	2018-07-03	2018-07-17	2	75-42	134.68	3.38	1365.37	269.17	440.57	7.86	5.66	2.46	0.22	0.48	0.91	39.86	0	7.3	0
Scott	2018	2018-07-03	2018-07-17	2	L241C	31.6	0	2018.56	412.2	270.31	7.83	3.98	2.34	0.22	0.64	1.36	104.35	0	18.29	0
Scott	2018	2018-07-03	2018-07-17	2	L241C	16.22	2.28	1114.85	286.78	473.08	6.46	1.26	1.31	0	0	0	46.91	0	4.68	0
Scott	2018	2018-07-03	2018-07-17	2	L241C	102.42	3.18	885.08	214.07	638.17	7.44	5.78	3	0	0.82	0.57	57.81	0	8.01	0
Scott	2018	2018-07-03	2018-07-17	2	L241C	47.42	0	1014.41	245.21	553.95	5.64	4.95	2.55	0	0.53	1.01	45.71	0	11.21	0
Scott	2018	2018-07-03	2018-07-17	3	75-42	141.62	3.42	1072.14	326.73	330.82	7.07	16.02	15.02	0.26	0.63	0	73.6	0.21	10.17	0
Scott	2018	2018-07-03	2018-07-17	3	75-42	53.68	0	1770.24	361.38	257.06	4.71	6.98	4.58	0.22	0.38	0.53	177	0	11.83	0
Scott	2018	2018-07-03	2018-07-17	3	75-42	44.4	2.92	794.21	191.18	681.46	8.9	2.38	1.51	0	0.56	1.24	24.72	0	10.61	0
Scott	2018	2018-07-03	2018-07-17	3	75-42	77.68	0	1166.21	240.31	290.88	5.27	3.76	2.56	0	0.36	0.24	33.41	0	4.55	0
Scott	2018	2018-07-03	2018-07-17	3	L241C	45.26	2.48	1109.74	264.79	326.3	8.31	4.6	1.8	0	0.59	0.5	63.9	0	6.79	0
Scott	2018	2018-07-03	2018-07-17	3	L241C	42.92	0	1441.68	347	412.75	8.05	2.76	1.42	0	0.27	0.64	21.45	0	19.66	0
Scott	2018	2018-07-03	2018-07-17	3	L241C	65.92	4.52	1148.6	274.34	626.45	5.05	8.5	3.03	0	0.7	0.32	72.24	0	7.98	0
Scott	2018	2018-07-03	2018-07-17	3	L241C	85.96	3.84	789.99	176.84	463.38	6.03	6.06	3.38	0	0.47	0.31	29.63	0	7.72	0
Scott	2018	2018-07-17	2018-07-31	1	75-42	19.8	0	739.7	184.74	222.11	3.6	1.58	0.48	0	0	1.12	20.79	0	13.45	0
Scott	2018	2018-07-17	2018-07-31	1	75-42	9.66	0	1086.71	245.08	258.66	4.88	1.37	0.73	0	0	0.71	17.36	0	11.12	0
Scott	2018	2018-07-17	2018-07-31	1	75-42	16.04	0	337.37	81.98	490.91	4.82	1.71	1.3	0	0.26	0.46	19.49	0	7.03	0
Scott	2018	2018-07-17	2018-07-31	1	75-42	12.8	2.38	393.56	105.84	382.81	4.24	1.41	0.64	0	0	0.32	11.65	0	5.83	0
Scott	2018	2018-07-17	2018-07-31	1	L241C	8.72	0	684.55	177.85	271.67	3.4	1.45	0.47	0	0	0.4	18	0	7.03	0
Scott	2018	2018-07-17	2018-07-31	1	L241C	18.84	0	718.56	170.76	354.7	3.66	0.94	0.68	0	0	0.26	29.31	0	5.82	0
Scott	2018	2018-07-17	2018-07-31	1	L241C	20.12	0	347.4	79.33	264.32	4.14	1.45	1.01	0	0.33	0	18.29	0	5.29	0
Scott	2018	2018-07-17	2018-07-31	1	L241C	10	0	583.11	126.94	406.95	4.93	1.49	0.7	0	0	1.04	11.24	0	9.36	0
Scott	2018	2018-07-17	2018-07-31	2	75-42	7.88	0	769.2	195.38	200	3.64	1.36	0.82	0	0	0	35.26	0	4.72	0
Scott	2018	2018-07-17	2018-07-31	2	75-42	21.84	0	708.32	194.68	271.59	6.24	1.48	0.82	0	0	0.3	26.68	0	5.51	0
Scott	2018	2018-07-17	2018-07-31	2	75-42	9.38	0	551.32	132.03	378.62	3.25	2.4	1.94	0	0	1.02	23.02	0	10.09	0
Scott	2018	2018-07-17	2018-07-31	2	75-42	18.48	0	653.97	135.98	275.31	7.53	1.78	1.33	0	0.3	0.46	23.22	0	7.34	0
Scott	2018	2018-07-17	2018-07-31	2	L241C	4.22	0	825.64	223.68	271.96	3.33	1.25	0.51	0	0	0.32	21.7	0	8.1	0
Scott	2018	2018-07-17	2018-07-31	2	L241C	5.22	0	562.89	171.86	372.91	2.9	1.44	0.77	0	0	0.66	13.72	0	7.66	0
Scott	2018	2018-07-17	2018-07-31	2	L241C	10.34	0	401.64	123.17	422.56	3.02	1.45	0.64	0	0.25	0.51	16.12	0	7.33	0
Scott	2018	2018-07-17	2018-07-31	2	L241C	10.54	0	480.86	131.36	365.54	4.77	1.81	0.61	0	0.25	0.38	22.14	0	6.7	0
Scott	2018	2018-07-17	2018-07-31	3	75-42	13.46	0	505.62	181.63	242.17	4.54	2.13	2.13	0	0.33	0.74	18.04	0	9.35	0
Scott	2018	2018-07-17	2018-07-31	3	75-42	8.98	0	545.27	141.24	179.65	2.57	1.48	0.69	0	0.26	0	33.42	0	4.48	0
Scott	2018	2018-07-17	2018-07-31	3	75-42	10.14	0	366.61	92.18	335.16	3.81	1.56	0.97	0	0.21	0.38	12.88	0	6.88	0
Scott	2018	2018-07-17	2018-07-31	3	75-42	18.38	0	1013.86	218.93	270.68	5.95	2.46	2.03	0	0.26	0.45	41.46	0	13.52	0
Scott	2018	2018-07-17	2018-07-31	3	L241C	8.4	0	561.14	148.4	254.53	4.05	1.43	0.69	0	0	0	21.54	0	6.23	0
Scott	2018	2018-07-17	2018-07-31	3	L241C	7.74	0	678.35	176.85	299.6	3.29	1.38	0.54	0	0	1.1	12.26	0	9.69	0
Scott	2018	2018-07-17	2018-07-31	3	L241C	11.14	0	393.96	101.95	327.6	3.36	1.52	0.61	0	0.22	0.43	14.74	0	6.45	0
Scott	2018	2018-07-17	2018-07-31	3	L241C	18.3	0	327.1	79.91	295.64	3.66	1.83	1.41	0	0.25	0	13.62	0	5.32	0
Scott	2019	2019-06-25	2019-07-09	1	75-42	62.06	4.84	1357.61	317.89	185.42	4.93	4.87	3.8	0	24.31	0.36	33.24	0.03	7.92	0.04
Scott	2019	2019-06-25	2019-07-09	1	75-42	87.66	7.06	1026.09	230.05	198.98	1.52	4.65	6.11	0.39	5.82	0	22.9	0	6.34	0.03
Scott	2019	2019-06-25	2019-07-09	1	75-42	58.82	4.06	473.1	109.02	324.97	3.14	1.6	7.06	0	1.6	0.23	29.07	0	6.06	0
Scott	2019	2019-06-25	2019-07-09	1	75-42	49.22	4.7	707.9	171.33	295.71	4.59	1.79	5.45	0	6.76	0	15.97	0	5.25	0.01
Scott	2019	2019-06-25	2019-07-09	1	L241C	23.9	9.56	865.16	215.87	211.4	1.96	3.02	1	0.3	34.94	0.4	12.86	0	6.61	0.03
Scott	2019	2019-06-25	2019-07-09	1	L241C	51.14	5.98	996.17	236.31	260.02	6.22	1.8	4.67	0	6.45	0.32	12.8	0	8.74	0.04
Scott	2019	2019-06-25	2019-07-09	1	L241C	43.3	2.22	843.99	214.34	426.24	5.76	1.98	3.61	0	3.86	2.29	27.19	0	17.58	0
Scott	2019	2019-06-25	2019-07-09	1	L241C	46.2	6.26	1139.82	235.99	313.13	2.57	1.47	0.96	0	2.49	0.34	11.59	0	7.7	0
Scott	2019	2019-06-25	2019-07-09	2	75-42	50.06	10.64	1555.9	349.65	257.24	4.49	2.59	0.96	0.3	9.25	0.3	16.27	0.04	7.92	0.02
Scott	2019	2019-06-25	2019-07-09	2	75-42	156.78	12.48	1603.49	403.28	227.68	4.38	9.78	18.65	0.21	8	0	42.57	0.04	9.05	0
Scott	2019	2019-06-25	2019-07-09	2	75-42	39.64	13.5	720.4	158.22	558.51	3.84	3.76	7.43	0.43	6.87	0.2	19.03	0	6.69	0.01
Scott	2019	2019-06-25	2019-07-09	2	75-42	97.64	8.36	1182.73	260.64	257.32	2.36	9.5	12.02	0.21	6.05	0.93	21.74	0.04	15.34	0.01
Scott	2019	2019-06-25	2019-07-09	2	L241C	85.8	0	1876.16	453.31	302.25	9.33	7.57	4.64	0.47	16.17	0.79	85.82	0.21	8.9	0.04
Scott	2019	2019-06-25	2019-07-09	2	L241C	136.1	5.68	1729.81	404.36	327.44	8.03	8.92	6.78	0.35	15.82	1.38	23.66	0.25	14.07	0.03
Scott	2019	2019-06-25	2019-07-09	2	L241C	81.24	6.12	1106.81	358.83	512.07	6.84	4.85	1.41	0	8.86	0.28	33.7	0.02	6.2	0.01
Scott	2019	2019-06-25	2019-07-09	2	L241C	86.32	6.56	799.26	174.95	531.37	12.18	9.97	12.66	0	6.16	0.34	44.09	0.03	12.06	0.03
Scott	2019	2019-06-25	2019-07-09	3	75-42	86.78	5.24	356.62	103.22	112.09	1.33	5.17	4.92	0.24	4.09	0	30.57	0	5.91	0.04
Scott	2019	2019-06-25	2019-07-09	3	75-42	103.04	2.08	968.43	188.5	178.67	4.97	2.9	1.36	0.2	3.39	0.66	15.31	0.01	10.77	0.03
Scott	2019	2019-06-25	2019-07-09	3	75-42	126.66	10.96	1134.33	306.5	405.75	2.75	18.92	5.95	0.5	5.15	0.28	80.73	0.21	7.57	0
Scott	2019	2019-06-25	2019-07-09	3	75-42	73	6.1	1087.97	250.39	732.06	3.45	5.86	2.85	0	5.25	0.29	23.15	0	8.94	0
Scott	2019	2019-06-25	2019-07-09	3	L241C	84.14	6.62	386.19	84.62	133.44	1.26	3.38	1.67	0	12.43	0	18.86	0	4.82	0.03
Scott	2019	2019-06-25	2019-07-09	3	L241C	383.82	2.9	1322.64	356.27	196.78	1.81	23.06	23.07	0.58	5.15	0.33	43.5	0.31	11.65	0.01
Scott	2019	2019-06-25	2019-07-09	3	L241C	82.58	4.1	1051.91	321.59	362.74	5.99	5.9	2.2	0	9.82	0	27.1	0.04	4.73	0
Scott	2019	2019-06-25	2019-07-09	3	L241C	115.74	5.64	1047.5	217.64	516.52	5.72	26.69	13.61	0.29	3.46	0.71	42.75	0.04	18.64	0.02
Scott	2019	2019-07-09	2019-07-23	1	75-42	20.42	6.2	1073.38	260.41	284.03	5.64	1.74	1.02	0.22	8.4	0.35	45.32	0	6.37	0
Scott	2019	2019-07-09	2019-07-23	1	75-42	20.88	6.38	1355.97	298.96	296.58	4.77	1.22	1.74	0.27	8.33	0.3	17.9	0	6.47	0
Scott	2019	2019-07-09	2019-07-23	1	75-42	25.38	36.58	544.47	127.42	499.3	2.54	1.71	3.78	0	1.52	0.8	19.24	0	9.44	0
Scott	2019	2019-07-09	2019-07-23	1	75-42	16.92	36.84	368.69	106.76	405.24	2.15	1.4	2.21	0.53	3.79	1.84	9.59	0	14.79	0.01
Scott	2019	2019-07-09	2019-07-23	1	L241C	10.96	19.51	781.47	195.53	278.2	4.27	1.47	1.36	0.35	23.89	0.54	15.43	0	6.5	0
Scott	2019	2019-07-09	2019-07-23	1	L241C	42.92	8.24	692	158.32	371.73	4.57	1.41	1.45	0.21	17.93	0.21	13.34	0.02	4.71	0
Scott	2019	2019-07-09	2019-07-23	1	L241C	14.62	23.74	513.83	156.27	568.16	2.6	1.21	0.7	0	0.89	0.35	13.11	0	6.28	0
Scott	2019	2019-07-09	2019-07-23	1	L241C	15	14.5	413.93	86.81	239.81	0.84	1.41	1.07	0.26	1.36	2.01	10.77	0	13.41	0.02
Scott	2019	2019-07-09	2019-07-23	2	75-42	17.38	3.4	1383.35	311.86	272.59	5.25	1.18	0.55	0	12.02	0.39	16.71	0	7.3	0
Scott	2019	2019-07-09	2019-07-23	2	75-42	62.22	20.08	1261.41	354.58	308.82	7.75	3.21	4.23	0.4	8.66	1.45	39.58	0	15.94	0
Scott	2019	2019-07-09	2019-07-23	2	75-42	24.26	24.66	612.86	140.14	646.93	5.95	2.94	2.43	0.52	11.14	0.95	61.84	0.04	11.56	0.01
Scott	2019	2019-07-09	2019-07-23	2	75-42	33.3	8.58	649.52	166.01	301.21	2.91	1.01	0.7	0	4.1	0.42	19.32	0	6.11	0
Scott	2019	2019-07-09	2019-07-23	2	L241C	15.12	7.86	1309.47	352.74	332.84	4.58	2.4	3.15	0	13.66	0.28	64.96	0	6.42	0.01
Scott	2019	2019-07-09	2019-07-23	2	L241C	11.58	24.54	1347.1	386.84	397.58	1.98	2.16	1.25	0.33	5.17	0.51	14.8	0	7.19	0.02
Scott	2019	2019-07-09	2019-07-23	2	L241C	13.32	20.6	910.4	303.34	586.59	4.67	1.52	0.66	0.22	6.45	0.3	55.24	0	6.23	0.01
Scott	2019	2019-07-09	2019-07-23	2	L241C	23.82	16.56	198.39	41.43	262.01	2.79	1.56	1.03	0	21.18	0	17.67	0	4.42	0
Scott	2019	2019-07-09	2019-07-23	3	75-42	71.1	11.06	554.86	173.16	171.52	4.27	3.87	3.68	0	9.31	0.25	35.82	0.02	6.99	0
Scott	2019	2019-07-09	2019-07-23	3	75-42	12.68	4.38	660.22	131.26	163.43	2.91	0.82	0.63	0	4.82	0.29	11.07	0	4.69	0
Scott	2019	2019-07-09	2019-07-23	3	75-42	24.42	30.36	800.94	223.38	644.51	6.18	4.97	1.23	0	1.58	0.78	53.51	0	10.05	0.01
Scott	2019	2019-07-09	2019-07-23	3	75-42	20.78	23.88	388.19	90.57	469.7	6.16	1.33	1.71	0.23	14.23	0.39	59.41	0	6.94	0
Scott	2019	2019-07-09	2019-07-23	3	L241C	9.9	7.14	392.71	100.62	129.68	1.88	1.71	0.96	0	23.49	1.96	9.16	0	13.35	0
Scott	2019	2019-07-09	2019-07-23	3	L241C	90.94	22.02	1082.63	289.62	208.53	5.27	29.78	9.62	0.59	5.92	0.34	46.18	0.04	6.92	0.01
Scott	2019	2019-07-09	2019-07-23	3	L241C	10.86	9.74	978.92	308.34	335.63	4.45	2.55	0.5	0	15.23	0.86	20.19	0	8.39	0
Scott	2019	2019-07-09	2019-07-23	3	L241C	9.02	16.38	537.67	119.13	410.83	2.62	2.13	2.32	0.21	9.82	0.41	10.9	0	7.13	0
Scott	2019	2019-07-23	2019-08-06	1	75-42	30.56	6.18	1754.58	394.05	230.91	11.45	2.71	2.02	0	0.61	0.31	40.88	0	6.83	0.02
Scott	2019	2019-07-23	2019-08-06	1	75-42	25.2	7.62	2132.52	387.44	216.8	11.06	10.08	14.16	0	13.93	0.72	37.95	0.03	9.13	0.01
Scott	2019	2019-07-23	2019-08-06	1	75-42	38.2	4.12	834.66	187.43	601.03	2.42	1.94	2.09	0	0.69	0.6	20.48	0	8.02	0
Scott	2019	2019-07-23	2019-08-06	1	75-42	9.8	6.7	722.79	190.86	327.53	2.57	0.99	6.29	0	1.19	0	8.77	0	5.5	0
Scott	2019	2019-07-23	2019-08-06	1	L241C	14.98	15.06	682.5	177.23	173.62	2.05	1.58	0.76	0	0.83	0	29.07	0.04	4.29	0
Scott	2019	2019-07-23	2019-08-06	1	L241C	63.48	13.06	2018.76	416.33	250.51	4.81	2.04	1.98	0	1.29	0.52	38.78	0	10.4	0
Scott	2019	2019-07-23	2019-08-06	1	L241C	35.72	5.4	581.6	148.93	447.36	4	1.23	0.94	0	0.56	0.4	34.55	0	6.92	0.01
Scott	2019	2019-07-23	2019-08-06	1	L241C	7.54	5.44	869.44	194.23	244.12	1.68	0.59	0.41	0	1.32	0.29	8.68	0	6.22	0
Scott	2019	2019-07-23	2019-08-06	2	75-42	21.68	3.9	1789.96	382.94	227.25	6.4	2.48	0.75	0.22	0.4	0.22	56.05	0	6.55	0
Scott	2019	2019-07-23	2019-08-06	2	75-42	26.5	6.72	1298.15	346.35	240.42	6.39	1.68	3.67	0	5.76	0	40.32	0	6.05	0.02
Scott	2019	2019-07-23	2019-08-06	2	75-42	20.18	5.52	630.07	127.76	511.15	9.55	3.71	5.54	0	0.88	0	35.34	0	6.29	0
Scott	2019	2019-07-23	2019-08-06	2	75-42	35.68	4.78	1558.86	321.37	246.73	3.28	12.41	15.1	0.21	1.8	0.21	98.21	0.04	10.42	0
Scott	2019	2019-07-23	2019-08-06	2	L241C	27.52	6.72	1709.12	395.15	260.34	6.09	2.62	3.4	0.2	0.27	0.35	115.67	0.03	6.65	0.02
Scott	2019	2019-07-23	2019-08-06	2	L241C	9.86	10.32	1403.92	343.12	233.76	4.02	1	2.8	0	2.8	0	14.38	0	4.45	0
Scott	2019	2019-07-23	2019-08-06	2	L241C	17.48	5.78	1195.64	388.32	655.17	4.95	1.66	0.88	0	0	0.8	44.17	0	10.05	0
Scott	2019	2019-07-23	2019-08-06	2	L241C	10.94	10.72	635.45	142.68	485.42	6.48	1.71	2.36	0	0.42	0.62	21.32	0	10.71	0
Scott	2019	2019-07-23	2019-08-06	3	75-42	16.12	4.72	885.62	285.59	136.88	5.27	2.09	2.82	0	0.46	0	22.22	0	6.87	0.01
Scott	2019	2019-07-23	2019-08-06	3	75-42	16.12	9.44	1263.87	225.43	231.94	6	0.51	2.01	0	3.48	1.09	12.74	0	10.9	0
Scott	2019	2019-07-23	2019-08-06	3	75-42	25.28	3.36	1093.76	315.79	653.91	8.45	1.44	0.62	0	0.44	0.64	30.52	0	9.21	0.01
Scott	2019	2019-07-23	2019-08-06	3	75-42	17.3	6.8	346.25	81.98	350.14	5.02	2.58	1.23	0	0.44	0	19.96	0	6.09	0
Scott	2019	2019-07-23	2019-08-06	3	L241C	9.48	9.08	515.51	140.92	160.89	1.54	1.84	1.15	0	0.59	0	33.66	0	4.61	0.01
Scott	2019	2019-07-23	2019-08-06	3	L241C	20.12	9.64	1867.11	474.39	167.47	7.29	2.54	0.62	0	3.6	0.36	28.17	0	7.95	0.02
Scott	2019	2019-07-23	2019-08-06	3	L241C	10.1	2.82	1140.54	370.33	394.64	2.71	1.92	0.6	0	0.7	1.86	28.64	0	14.02	0
Scott	2019	2019-07-23	2019-08-06	3	L241C	6.56	8.66	416.76	88.03	371.62	5	1.9	1.44	0	0.92	1.86	19.67	0	14.34	0
Swift_Current	2018	2018-06-25	2018-07-09	1	75-42	228.28	2.12	1881.23	403.94	221.83	7.55	17.83	15.1	0.35	0.4	0.81	75.55	0.45	13.23	0
Swift_Current	2018	2018-06-25	2018-07-09	1	75-42	207.68	3.96	1472.59	346.27	236.3	3.97	17.97	19.23	0.37	0.7	0	63.58	0.33	11.75	0
Swift_Current	2018	2018-06-25	2018-07-09	1	75-42	159.8	2.02	1448.41	346.12	137.51	6.11	5.89	6.07	0	0	0.54	41.75	0.23	8.77	0
Swift_Current	2018	2018-06-25	2018-07-09	1	75-42	113.4	6.38	1401.68	366.34	200.12	4.22	6.16	7.51	0	0.34	6.43	36.31	0	32.66	0
Swift_Current	2018	2018-06-25	2018-07-09	1	L241C	239.94	7.02	1469.89	366.97	243.89	5.76	11.92	17.36	0.3	0.61	0.33	61.37	0.37	11.35	0
Swift_Current	2018	2018-06-25	2018-07-09	1	L241C	229.6	6.54	1699.17	401.22	330.83	5.67	10.18	7.04	0.28	0.31	1.82	64.41	0.31	17.6	0
Swift_Current	2018	2018-06-25	2018-07-09	1	L241C	140.36	7.06	1460.72	342.53	386.91	6.35	4.42	6.41	0	0.32	1.18	58.12	0	10.13	0
Swift_Current	2018	2018-06-25	2018-07-09	1	L241C	221.6	4.44	1667.51	375.58	212.6	5.16	12.19	13.53	0.21	0.41	1.06	66.35	0	16.31	0
Swift_Current	2018	2018-06-25	2018-07-09	2	75-42	181.28	4.26	1643	405.03	222.69	7.14	10.18	13.02	0.21	0.24	0.72	37.37	0.27	9.88	0
Swift_Current	2018	2018-06-25	2018-07-09	2	75-42	92.98	6.8	1157.44	323.36	152.51	4.38	6.42	7.33	0	0	0.44	24.7	0.21	8.77	0
Swift_Current	2018	2018-06-25	2018-07-09	2	75-42	134.14	8.56	886.88	210.06	151.27	7.21	12.05	15.38	0.23	1.02	0	68.77	0.33	9.06	0
Swift_Current	2018	2018-06-25	2018-07-09	2	75-42	266.76	3.44	1385.67	343.68	142.39	3.19	18.52	28.49	0.27	0	0	32.14	0	12.72	0
Swift_Current	2018	2018-06-25	2018-07-09	2	L241C	196.34	3.68	1426.86	363	207.18	4.13	12.95	10.77	0	0	2.29	29.1	0.22	17.64	0
Swift_Current	2018	2018-06-25	2018-07-09	2	L241C	158.44	4.38	1087.12	317.89	367.75	11.3	7.17	9.64	0.29	0.62	1.23	45.01	0.21	13.11	0
Swift_Current	2018	2018-06-25	2018-07-09	2	L241C	118.16	2.9	1228.1	304.18	169.33	6.35	5.78	6.47	0	0	0.69	26.61	0	9.1	0
Swift_Current	2018	2018-06-25	2018-07-09	2	L241C	173.36	5.72	1130.96	280.41	238.6	11.62	9.26	9.13	0	0.4	0.71	33.48	0	10.5	0
Swift_Current	2018	2018-06-25	2018-07-09	3	75-42	317.34	3.56	1897.96	429.48	152.63	7.29	18.49	20.66	0.37	0.37	1.91	40.74	0.6	18.28	0
Swift_Current	2018	2018-06-25	2018-07-09	3	75-42	243.48	4.86	2040.64	513.6	322.87	7.58	16.84	24.13	0.3	0	8.58	38.01	0.36	47.73	0
Swift_Current	2018	2018-06-25	2018-07-09	3	75-42	167.86	7.76	1313.78	327.2	161.44	6.13	5.64	5.44	0	0.25	0	19.81	0	5.64	0
Swift_Current	2018	2018-06-25	2018-07-09	3	75-42	274.78	5.86	1363.76	337.68	199.72	9.15	21.23	35.83	0.3	0	1.72	26.75	0.37	23.11	0
Swift_Current	2018	2018-06-25	2018-07-09	3	L241C	273.64	3.98	1580.87	381.84	154.22	7.01	20.74	31.74	0.39	0.29	1.12	32.37	0.64	21.6	0
Swift_Current	2018	2018-06-25	2018-07-09	3	L241C	225.68	6.6	1492.88	399.97	215.96	5.61	14.73	11.65	0.36	0.24	0.41	31.48	0.45	9.01	0
Swift_Current	2018	2018-06-25	2018-07-09	3	L241C	234.98	3.28	1393.78	333.87	154.92	6.59	11.05	12.93	0	0	0	26.08	0	8.87	0
Swift_Current	2018	2018-06-25	2018-07-09	3	L241C	244.46	7.76	1727.29	435.71	279.11	5.36	21.86	33.4	0.33	0.44	0	61.05	0.29	15.28	0
Swift_Current	2018	2018-07-09	2018-07-23	1	75-42	52.98	0	1086.4	276.85	221.81	8.22	2.6	1.79	0	0	0	27.22	0	6.1	0
Swift_Current	2018	2018-07-09	2018-07-23	1	75-42	83.24	6.08	1092.26	287.21	277.95	6.23	4.9	4.37	0	0	0	44.63	0	7.55	0
Swift_Current	2018	2018-07-09	2018-07-23	1	75-42	32.04	0	1067.18	295.62	203.19	8.25	2.61	1.72	0	0	1.03	21.28	0	11.28	0
Swift_Current	2018	2018-07-09	2018-07-23	1	75-42	37.32	0	973.74	273.19	197.69	9.08	2.4	1.27	0	0	1.08	23.38	0	10.38	0
Swift_Current	2018	2018-07-09	2018-07-23	1	L241C	65.4	6.36	961.17	249.6	273.97	6.76	9.15	8.86	0	0.28	0.35	34.77	0	9.79	0
Swift_Current	2018	2018-07-09	2018-07-23	1	L241C	107.06	0	1130.21	287.61	325.29	11.48	3.49	1.85	0	0	0	43.56	0	6.6	0
Swift_Current	2018	2018-07-09	2018-07-23	1	L241C	47.18	4	1230.73	319.52	397.54	8.3	3.34	2.64	0	0	2.98	31.53	0	20.22	0
Swift_Current	2018	2018-07-09	2018-07-23	1	L241C	77	0	1260.02	318.65	270.77	9.11	4.34	3.11	0	0	1.3	38.8	0	13.63	0
Swift_Current	2018	2018-07-09	2018-07-23	2	75-42	25.06	5.34	743.91	209.84	186.84	6.54	2.06	1.94	0	0	0	20.46	0	5.75	0
Swift_Current	2018	2018-07-09	2018-07-23	2	75-42	21.62	0	841.82	257.98	140.81	5.45	2.3	1.5	0	0	0.82	17.89	0	10.78	0
Swift_Current	2018	2018-07-09	2018-07-23	2	75-42	35.84	2.52	618.53	182.68	157.17	7.59	3.17	4.21	0	0	0.56	32.39	0	9.06	0
Swift_Current	2018	2018-07-09	2018-07-23	2	75-42	61	0	915.29	277.4	189.4	8.3	3.35	4.46	0	0	1.26	26.02	0	11.62	0
Swift_Current	2018	2018-07-09	2018-07-23	2	L241C	43.72	2.04	966.88	274.61	167.83	6.11	2.98	4	0	0	0.73	20.87	0	10.64	0
Swift_Current	2018	2018-07-09	2018-07-23	2	L241C	39.7	6.28	686.83	195.81	233.02	9.42	2.47	2.79	0	0	0	26.53	0	6.96	0
Swift_Current	2018	2018-07-09	2018-07-23	2	L241C	31.62	3.2	720.51	211.25	199.35	11.45	2.28	1.21	0	0	0	20.63	0	6.31	0
Swift_Current	2018	2018-07-09	2018-07-23	2	L241C	23.5	6.04	443.51	129.02	172.68	8.62	2.11	1.71	0	0	0.42	18.15	0	6.71	0
Swift_Current	2018	2018-07-09	2018-07-23	3	75-42	97.02	0	1015.09	277.51	173.76	9.42	4.81	2.58	0	0	1.25	28.31	0	12.72	0
Swift_Current	2018	2018-07-09	2018-07-23	3	75-42	66.1	6.24	845.24	228.24	217.51	7.87	3.23	3.45	0	0	1.79	23.43	0	15.28	0
Swift_Current	2018	2018-07-09	2018-07-23	3	75-42	34.32	0	1058.7	324.7	184.9	11.24	2.68	1.2	0	0	0.7	18.81	0	8.79	0
Swift_Current	2018	2018-07-09	2018-07-23	3	75-42	68.84	7.06	658.32	183.16	187.42	8.59	3.73	3.91	0	0	0.31	20.61	0	7.82	0
Swift_Current	2018	2018-07-09	2018-07-23	3	L241C	39.5	0	794.16	230.95	170.06	7.44	2.33	1.52	0	0	0.74	18.48	0	9.41	0
Swift_Current	2018	2018-07-09	2018-07-23	3	L241C	47.48	0	996.77	275.35	173.91	9.82	3.37	1.38	0	0	1.2	21.28	0	10.87	0
Swift_Current	2018	2018-07-09	2018-07-23	3	L241C	39.2	8.42	574.11	169.79	206.28	8.62	2.23	1.79	0	0	0	19.6	0	6.27	0
Swift_Current	2018	2018-07-09	2018-07-23	3	L241C	69.42	3.34	1000.31	270.03	219.61	8.38	5.69	5.54	0	0	0.62	31.88	0	9.25	0
Swift_Current	2018	2018-07-23	2018-08-06	1	75-42	28.6	0	211.89	62.57	159.65	2.29	1.73	2.9	0	0	0.65	34.08	0	8.32	0
Swift_Current	2018	2018-07-23	2018-08-06	1	75-42	19.76	6.16	167.37	46.61	127.7	2.09	1.7	1.75	0	0	1.29	14.01	0	9.3	0
Swift_Current	2018	2018-07-23	2018-08-06	1	75-42	12.9	3.7	184.46	59.35	163.52	2.47	1.3	1.64	0	0	0	12.95	0	4.94	0
Swift_Current	2018	2018-07-23	2018-08-06	1	75-42	10.8	0	136.62	40.62	90.61	1.86	0.95	1.07	0	0	0	13.42	0	4.62	0
Swift_Current	2018	2018-07-23	2018-08-06	1	L241C	33.08	3.56	236.46	68.13	180.47	2.39	2.15	2.29	0	0.87	1.03	14.18	0	10.83	0
Swift_Current	2018	2018-07-23	2018-08-06	1	L241C	20.86	2.7	181.55	54.87	154.8	2.3	1.15	1.79	0	0	0.73	18.44	0	8.76	0
Swift_Current	2018	2018-07-23	2018-08-06	1	L241C	40.18	3.76	206.6	70.02	215.65	3.69	0.94	1.94	0	0	0.44	54.27	0	8.43	0
Swift_Current	2018	2018-07-23	2018-08-06	1	L241C	20.04	2.76	273.26	77.18	166.29	2.92	1.21	2.29	0	0	0.49	21.39	0	7.16	0
Swift_Current	2018	2018-07-23	2018-08-06	2	75-42	15.1	2.88	222.2	89.9	311.75	2.1	1.22	3.84	0	0	0	13.75	0	5.21	0
Swift_Current	2018	2018-07-23	2018-08-06	2	75-42	10.96	3.66	150.86	48.4	104.61	2.4	1.44	2.49	0	0.22	0	19.8	0	4.88	0
Swift_Current	2018	2018-07-23	2018-08-06	2	75-42	10.52	0	145.5	38.31	70.44	1.66	1.44	1.2	0	0	1.87	20.59	0	20.33	0
Swift_Current	2018	2018-07-23	2018-08-06	2	75-42	26.48	0	283.15	92.19	124.75	2.9	2.3	6.21	0	0	0.58	28.39	0	7.7	0
Swift_Current	2018	2018-07-23	2018-08-06	2	L241C	14.3	4.36	197.99	58.24	110.46	3.58	1.65	3.64	0	0.23	0.89	17.82	0	7.64	0
Swift_Current	2018	2018-07-23	2018-08-06	2	L241C	7.8	3.82	72.85	18.41	47.8	2.29	1	1	0	0	0	10.27	0	4.01	0
Swift_Current	2018	2018-07-23	2018-08-06	2	L241C	6.8	0	184.84	61.26	96.86	2.01	0.91	2.62	0	0	0	14.4	0	4.75	0
Swift_Current	2018	2018-07-23	2018-08-06	2	L241C	8.16	8	190.53	66.91	233.86	3.65	1.86	2.8	0	0	0.91	15.68	0	9.08	0
Swift_Current	2018	2018-07-23	2018-08-06	3	75-42	15.74	0	246.04	84.57	198.03	2.77	1.34	3.2	0	0	0.25	19.34	0	5.57	0
Swift_Current	2018	2018-07-23	2018-08-06	3	75-42	17.9	0	256.58	90.99	252.77	2.27	1.53	3.58	0	0	2.03	21.96	0	13.34	0
Swift_Current	2018	2018-07-23	2018-08-06	3	75-42	13.4	2.74	123.57	34.89	69.01	2.79	0.82	1.15	0	0.21	0.55	18.85	0	6.27	0
Swift_Current	2018	2018-07-23	2018-08-06	3	75-42	9.58	2.66	166.78	60.57	155.07	2.16	0.83	2.91	0	0	0	19.02	0	4.27	0
Swift_Current	2018	2018-07-23	2018-08-06	3	L241C	13.56	2.12	225.21	72.32	109.18	2.3	1.54	3.14	0	0	0.88	11.09	0	7.74	0
Swift_Current	2018	2018-07-23	2018-08-06	3	L241C	27.16	3.24	179.27	54.28	89.81	2.92	1.36	1.78	0	0	1.11	24.42	0	10.5	0
Swift_Current	2018	2018-07-23	2018-08-06	3	L241C	15.22	5.64	200.93	82.06	300.34	2.83	1.75	2.77	0	0	0	33.11	0	4.24	0
Swift_Current	2018	2018-07-23	2018-08-06	3	L241C	16.78	0	235.37	60.82	120.52	2.97	2.35	3.16	0	0.21	4.31	24.02	0	22.25	0
Swift_Current	2019	2019-06-11	2019-06-25	1	75-42	218.44	0	2097.5	459.77	123.88	17.05	24.26	7.93	0.65	0.55	0.24	47.49	0.63	8.95	0.02
Swift_Current	2019	2019-06-11	2019-06-25	1	L241C	410.14	4.32	1978.99	495.88	318.32	7.67	18.63	24.23	0.66	0.7	0.47	96.52	0.79	16.06	0
Swift_Current	2019	2019-06-11	2019-06-25	1	L241C	356.46	2.44	2151.56	451.1	230.19	9.69	22.45	10.74	0.55	0.6	0	68.37	0.72	8.32	0.01
Swift_Current	2019	2019-06-11	2019-06-25	1	L241C	419.7	0	2145.54	434.2	187.01	8.16	21.3	7.65	0.76	0.72	0.93	94.8	0.9	11.04	0
Swift_Current	2019	2019-06-11	2019-06-25	1	L241C	526.02	0	2233.68	461.8	174.71	12.52	37.54	40.43	0.92	0.65	0.42	113.45	1.22	19.99	0
Swift_Current	2019	2019-06-11	2019-06-25	2	75-42	324.82	7.04	1865.94	481.1	240.46	13.15	27.37	47.87	0.67	0.31	1.32	85.45	0.89	29.03	0
Swift_Current	2019	2019-06-11	2019-06-25	2	75-42	146.92	0	2197.08	504.71	112.33	17.67	6.61	4.85	0.33	0	1.3	27.5	0.29	11.93	0
Swift_Current	2019	2019-06-11	2019-06-25	2	75-42	226.1	4.76	1557.85	379.24	226.01	12.96	17.67	13.57	0.49	0.47	0	37.86	0.56	7.1	0
Swift_Current	2019	2019-06-11	2019-06-25	2	L241C	206.22	5.5	1694.66	431.28	207.07	16.6	24.41	14.36	0.5	0.57	0	62.36	0.64	8.66	0
Swift_Current	2019	2019-06-11	2019-06-25	2	L241C	124	3.84	1785.23	492.94	302.34	8.93	9.36	7.6	0.25	0	0.29	32.61	0.38	8.6	0
Swift_Current	2019	2019-06-11	2019-06-25	3	75-42	175.1	3.36	1922.07	447.59	188.07	11.95	23.16	15.01	0.56	0.8	0.57	41.99	0.76	10.24	0
Swift_Current	2019	2019-06-11	2019-06-25	3	75-42	202.94	2.06	1895.34	454.16	162.95	10.61	28	17.83	0.59	0.45	0	53.25	0.76	7.88	0
Swift_Current	2019	2019-06-11	2019-06-25	3	75-42	239.64	3.84	1687.94	425.26	247	14.07	24.63	32	0.53	0.37	0.35	74.36	0.8	16.1	0
Swift_Current	2019	2019-06-11	2019-06-25	3	L241C	146.88	5.42	1659.85	391.04	194.55	8.01	15.21	10.67	0.32	0.26	0	40.79	0.41	7.44	0
Swift_Current	2019	2019-06-11	2019-06-25	3	L241C	395.1	3.06	1925.3	435.09	125.85	11.4	28.37	33.98	0.71	0.85	0.42	69.42	0.75	15.37	0
Swift_Current	2019	2019-06-11	2019-06-25	3	L241C	332.08	5.48	2188.64	528.89	125.68	8.09	29.44	39.19	0.87	0.33	0.56	74.85	1.08	16.74	0
Swift_Current	2019	2019-06-11	2019-06-25	3	L241C	310.84	4.82	1709.62	401.79	226.97	12.79	25.29	29.9	0.55	0.72	0.38	92.29	0.72	14.38	0
Swift_Current	2019	2019-06-25	2019-07-09	1	75-42	43.08	8.35	2013.04	499.62	223.76	6.07	3.81	1.77	0.2	0.04	1.05	23.31	0.04	12.84	0
Swift_Current	2019	2019-06-25	2019-07-09	1	75-42	72.7	2	848.87	237	268.53	7.39	3.85	3.77	0	0	0.34	32.89	0.02	7.6	0
Swift_Current	2019	2019-06-25	2019-07-09	1	75-42	48.1	2.46	1670.37	467.27	215.93	7.72	5.21	1.97	0	0	1.38	25.34	0.02	15.78	0
Swift_Current	2019	2019-06-25	2019-07-09	1	75-42	43.06	2.26	1107.97	313.64	217.82	10.02	5.51	2.64	0.73	0.63	0.83	83.45	0.02	14.92	0
Swift_Current	2019	2019-06-25	2019-07-09	1	L241C	51.52	2.16	1071.15	301.17	236.79	8.09	3.34	7.86	0.26	0	0	22.83	0.04	9.6	0
Swift_Current	2019	2019-06-25	2019-07-09	1	L241C	64.84	5	1687.92	455.82	253.7	7.86	6.34	4.02	0.2	0	0	24.41	0.04	8.26	0
Swift_Current	2019	2019-06-25	2019-07-09	1	L241C	32	0	1917.26	498.18	218.96	7	4.02	1.68	0.23	0	1.32	40.5	0.04	13.21	0
Swift_Current	2019	2019-06-25	2019-07-09	1	L241C	36.04	2.16	1368.24	347.37	153.33	8.28	5.02	3.55	0	0.39	0	28.59	0	9.54	0
Swift_Current	2019	2019-06-25	2019-07-09	2	75-42	17.24	2.46	1175.01	348.89	160.86	5.53	2.86	6.8	0.22	0	0	16.02	0.04	7.72	0
Swift_Current	2019	2019-06-25	2019-07-09	2	75-42	26.56	0	1693.37	436	94.53	6.69	2.92	1.27	0.22	0	0.29	21.66	0	8.88	0
Swift_Current	2019	2019-06-25	2019-07-09	2	75-42	31.24	2.04	1219.34	365.51	201.07	9.99	5.04	2.73	0	0	0.25	25.92	0.02	10.34	0
Swift_Current	2019	2019-06-25	2019-07-09	2	75-42	33.64	5.72	1426.92	403	144.48	17.06	3.58	5.64	0	0	0	31.84	0.01	10.69	0
Swift_Current	2019	2019-06-25	2019-07-09	2	L241C	38.44	17.32	1346.06	413.89	198.94	9.62	4.36	4.88	0.21	0.04	0	36.9	0.02	10.12	0
Swift_Current	2019	2019-06-25	2019-07-09	2	L241C	25.08	2.3	1390.74	410.63	185.34	10.6	4.36	4.73	0.29	0.04	0	53.24	0.04	9.22	0
Swift_Current	2019	2019-06-25	2019-07-09	2	L241C	24.48	3.22	1205.05	350.84	198.12	12.21	4.1	4.21	0	0	0	31.69	0.04	9.77	0
Swift_Current	2019	2019-06-25	2019-07-09	2	L241C	19.94	0	1938.01	580.54	264.08	9.45	4.38	3.07	0.29	0	1.49	59.94	0	16.47	0
Swift_Current	2019	2019-06-25	2019-07-09	3	75-42	24.64	5.82	1199.37	292.74	151.54	5.3	2.4	3.71	0	0	0.25	18.19	0	9.05	0
Swift_Current	2019	2019-06-25	2019-07-09	3	75-42	34.1	0	1694.73	454.65	119.84	15.12	4.63	4.44	0.2	0	1.63	25.11	0.02	19.77	0
Swift_Current	2019	2019-06-25	2019-07-09	3	75-42	20.18	2.3	1777.34	479.24	102.39	6.61	2.56	1.2	0.21	0	0.53	15.25	0	9.46	0
Swift_Current	2019	2019-06-25	2019-07-09	3	75-42	64.4	2.04	1608.59	423.6	151.05	21.93	10.04	8.06	0.77	0.36	2.4	82.72	0.04	22.7	0
Swift_Current	2019	2019-06-25	2019-07-09	3	L241C	42.82	0	1232.21	333.54	209.33	8.64	5.67	3.87	0	0	0.23	26.6	0	10.83	0
Swift_Current	2019	2019-06-25	2019-07-09	3	L241C	36.58	4.06	1504.03	411.61	145.68	10.83	4.55	6.52	0.22	0	0.82	42.51	0	14.13	0
Swift_Current	2019	2019-06-25	2019-07-09	3	L241C	27.08	2.3	1544.61	436.53	141.11	8.72	4.81	4.83	0.2	0	1.05	27.68	0.02	17.14	0
Swift_Current	2019	2019-06-25	2019-07-09	3	L241C	25.74	3.6	1380.67	383.84	197.39	7.61	4.37	15.32	0	0	1.22	29.19	0.03	17.65	0
Swift_Current	2019	2019-07-09	2019-07-23	1	75-42	11.9	12.04	684.28	198	189.47	0.64	2.38	0.6	0.2	0.26	0	23.28	0.04	7.1	0
Swift_Current	2019	2019-07-09	2019-07-23	1	75-42	27.98	5.3	510.78	163.79	177.28	0.8	2.94	3.78	0.29	0.64	0.6	35.68	0	9.08	0
Swift_Current	2019	2019-07-09	2019-07-23	1	75-42	17.86	3.8	599.19	189.17	172.44	0.76	3.47	0.96	0.2	0.26	0.44	11.47	0	9.88	0
Swift_Current	2019	2019-07-09	2019-07-23	1	75-42	18.78	4.04	433.04	137.63	149.05	0.96	2.83	0.7	0	0.04	0.53	21.7	0.03	10.85	0
Swift_Current	2019	2019-07-09	2019-07-23	1	L241C	27.1	11.8	357.59	105.05	162.75	0.83	1.84	1.06	0.21	0	0	25.43	0	5.88	0
Swift_Current	2019	2019-07-09	2019-07-23	1	L241C	16.16	4.88	441.96	133.66	177.95	0.83	4.59	0.71	0	0.23	0	15.12	0	6.88	0
Swift_Current	2019	2019-07-09	2019-07-23	1	L241C	15.32	3.12	789.98	226.46	204.78	0.93	3.77	1.25	0.28	0.46	2.06	17.69	0	18.47	0
Swift_Current	2019	2019-07-09	2019-07-23	1	L241C	17.24	3.92	548.19	153.35	129.72	1.13	3.08	0.64	0	0	1.79	13.04	0	17.39	0
Swift_Current	2019	2019-07-09	2019-07-23	2	75-42	8.04	10.34	345.17	118.45	156.63	0.73	2.53	0.87	0.2	0.34	1	30.42	0	15.03	0
Swift_Current	2019	2019-07-09	2019-07-23	2	75-42	9	5.26	670.83	206.39	88.29	0.76	2.52	0.57	0	0	0	15.95	0	8.47	0
Swift_Current	2019	2019-07-09	2019-07-23	2	75-42	12.96	4.12	485	157.96	146.35	0.91	2	2.54	0	0	0	14.56	0.01	6.74	0
Swift_Current	2019	2019-07-09	2019-07-23	2	75-42	16.22	6.52	251.61	81.98	100.25	0.65	1.99	1.39	0.29	0.72	0.69	25.7	0.04	8.2	0
Swift_Current	2019	2019-07-09	2019-07-23	2	L241C	4.5	8.44	501.58	173.65	203.89	0.81	2.79	1.03	0	0	0.2	14.23	0.01	8.08	0
Swift_Current	2019	2019-07-09	2019-07-23	2	L241C	7.3	5.58	429.37	133.76	125.19	0.99	2.91	1.34	0	0.02	1.78	27.6	0.01	18.97	0
Swift_Current	2019	2019-07-09	2019-07-23	2	L241C	31.24	4.48	363.82	120.63	206.45	1.42	1.87	1.15	0.22	0.55	0.79	15.45	0	7.88	0
Swift_Current	2019	2019-07-09	2019-07-23	2	L241C	29.02	2.4	614.27	189.78	177.09	1.53	3.72	1.03	0.28	0.31	0.27	18.1	0	8.54	0
Swift_Current	2019	2019-07-09	2019-07-23	3	75-42	18.54	2.6	770.55	209.99	144.64	0.99	2.66	3.17	0	0.04	1.18	15.65	0	14.29	0
Swift_Current	2019	2019-07-09	2019-07-23	3	75-42	4.94	8.52	477.77	154.21	123.2	0.98	2.76	2.52	0	0.04	0.5	15.01	0.01	9.64	0
Swift_Current	2019	2019-07-09	2019-07-23	3	75-42	7.64	5.86	648.73	205.62	88.93	1.05	2.22	0.64	0.2	0	1.6	31.21	0.01	16.93	0
Swift_Current	2019	2019-07-09	2019-07-23	3	75-42	14.22	3.1	572.09	170.03	182.63	1.22	3.12	1.05	0	0.04	0.8	14.35	0	11.26	0
Swift_Current	2019	2019-07-09	2019-07-23	3	L241C	16.65	2.1	450	137.48	153.3	1.3	2.98	1.87	0	0.04	0.99	28.16	0	14.34	0
Swift_Current	2019	2019-07-09	2019-07-23	3	L241C	18.22	4.24	483.64	155.47	128.36	0.81	2.42	1.36	0	0	1	13.43	0	12.8	0
Swift_Current	2019	2019-07-09	2019-07-23	3	L241C	15.88	6.88	604.31	191.33	130.3	1.88	2.88	1.42	0	0	0	17.4	0	7.76	0
Swift_Current	2019	2019-07-09	2019-07-23	3	L241C	16	9.54	635.91	194.56	165.6	0.81	2.4	3.54	0.2	0.04	1.95	14.81	0	23.53	0
