# Supplementary material for: Crop rotation significantly influences the composition of soil, rhizosphere, and root microbiota in canola (Brassica napus L.)
Source: Environ Microbiome. 2023 May 9;18:40. doi: 10.1186/s40793-023-00495-9 (PMC10169384; doi:10.1186/s40793-023-00495-9)
Supplement: Supplementary file 3 — Additional file 3. Agronomic data for each site and year. [file 40793_2023_495_MOESM3_ESM.xlsx]

## Sheet: Agronomy
Site	Year	Cultivar	Plot	Rotation	Yield (kg)	Oil (8.5% moisture)	Protein (8.5% moisture)	Alternaria (%)	Blackleg (%)	Gravimetric Moisture
Lacombe	2018	75-42	101	2	2668.5	47.65	17.61		52	0.399
Lacombe	2018	75-42	103	1	2921.8	44.78	20.26		96	0.37
Lacombe	2018	L241C	104	3	3736.6	44.24	19.25		54	0.352
Lacombe	2018	L241C	105	2	4023.3	44.71	19.17		44	0.322
Lacombe	2018	75-42	107	3	3296.1	47.4	19.03		24	0.338
Lacombe	2018	L241C	111	1	2312.9	42.53	20.59		90	0.336
Lacombe	2018	75-42	203	1	3908.9	45.03	20.86		78	0.38
Lacombe	2018	L241C	205	3	4061.5	43.89	19.92		20	0.414
Lacombe	2018	75-42	206	2	3264	46.98	18.84		24	0.381
Lacombe	2018	75-42	208	3	3542.8	46.82	19.04		16	0.334
Lacombe	2018	L241C	211	2	4102.9	44.2	19.63		24	0.323
Lacombe	2018	L241C	212	1	2471.8	42.25	21.08		94	0.331
Lacombe	2018	75-42	301	3	3025.9	46.97	18.76		46	0.322
Lacombe	2018	L241C	302	3	3659	43.64	20.07		24	0.335
Lacombe	2018	L241C	303	2	3402.9	43.63	20.6		4	0.369
Lacombe	2018	75-42	306	2	4010.5	45.52	20.32		12	0.359
Lacombe	2018	L241C	307	1	2995.4	42.81	20.75		78	0.361
Lacombe	2018	75-42	310	1	1507.7	46.29	19.89		44	0.364
Lacombe	2018	75-42	401	1	3749.3	45.15	21.02		86	0.348
Lacombe	2018	75-42	402	2	3569.5	45.78	19.93		60	0.32
Lacombe	2018	75-42	408	3	4227.7	46.96	19		12	0.338
Lacombe	2018	L241C	409	2	4160.4	43.87	20.4		6	0.349
Lacombe	2018	L241C	410	1	3751.2	43.57	20.68		80	0.391
Lacombe	2018	L241C	411	3	3855.5	44.43	19.61		34	0.359
Scott	2018	L241C	101	1	2764.1	43.92	18.2		54	0.236
Scott	2018	75-42	102	1	3311.2	43.67	20.93		64	0.207
Scott	2018	L241C	103	2	2441.5	44.56	18.52		16	0.245
Scott	2018	75-42	105	2	2617.5	46.74	18.14		36	0.197
Scott	2018	L241C	109	3	2348.3	44.13	18.8		14	0.221
Scott	2018	75-42	112	3	2606.1	41.55	23.5		10	0.182
Scott	2018	75-42	203	3	2225.8	46.59	17.41		28	0.174
Scott	2018	L241C	205	2	2123.5	44.98	17.22		36	0.203
Scott	2018	L241C	206	3	2139.9	44.67	17.33		28	0.19
Scott	2018	L241C	207	1	2776.4	41.86	21.02		54	0.207
Scott	2018	75-42	208	1	2837.8	43.46	21.9		66	0.17
Scott	2018	75-42	213	2	2485	42.2	22.42		42	0.181
Scott	2018	L241C	304	3	2162.9	44.33	18.03		8	0.201
Scott	2018	L241C	305	1	2578.7	41.77	21.28		38	0.165
Scott	2018	75-42	306	3	2286.4	45.47	19.5		30	0.161
Scott	2018	75-42	307	2	2807.4	44.43	22.64		22	0.183
Scott	2018	L241C	308	2	2808.2	42.54	21.4		40	0.227
Scott	2018	75-42	311	1	2411	42.81	23.46		46	0.176
Scott	2018	L241C	401	2	2200.3	43.82	19.17		28	0.194
Scott	2018	75-42	402	1	2454.5	44.22	21.54		76	0.175
Scott	2018	L241C	404	1	2003.2	42.59	20.66		66	0.193
Scott	2018	75-42	406	2	2225.2	43.57	22.39		58	0.162
Scott	2018	75-42	407	3	2126.3	43.21	22.23		30	0.14
Scott	2018	L241C	409	3	2115.9	42.06	20.8		32	0.156
Swift_Current	2018	L241C	1	1	540.1	37.92	28.01		14	0.081
Swift_Current	2018	75-42	2	1	661.3	40.49	27.25		16	0.084
Swift_Current	2018	L241C	3	2	593.4	39.01	27.56		22	0.077
Swift_Current	2018	75-42	5	2	686.1	41.17	27.27		20	0.079
Swift_Current	2018	L241C	9	3	967.1	40.24	27.09		6	0.088
Swift_Current	2018	75-42	12	3	557.7	40.78	27.13		12	0.08
Swift_Current	2018	75-42	14	3	596.5	40.57	26.11		6	0.106
Swift_Current	2018	75-42	16	1	647.3	40.85	26.75		10	0.092
Swift_Current	2018	L241C	22	1	678.2	39.4	27.41		8	0.087
Swift_Current	2018	75-42	23	2	582.5	41.17	27.37		22	0.115
Swift_Current	2018	L241C	25	2	524.4	37.71	26.52		20	0.095
Swift_Current	2018	L241C	26	3	635.8	39.25	27.49		6	0.08
Swift_Current	2018	L241C	29	3	549.2	38.98	27.45		4	0.089
Swift_Current	2018	L241C	30	1	603.7	39.25	27.32		12	0.07
Swift_Current	2018	75-42	31	3	564.4	40.46	26.57		8	0.165
Swift_Current	2018	L241C	33	2	598.3	38.63	27.75		14	0.089
Swift_Current	2018	75-42	34	2	588.6	41.14	26.14		28	0.078
Swift_Current	2018	75-42	37	1	803.6	42.16	26.05		20	0.079
Swift_Current	2018	75-42	44	1	892.6	41.75	26.5		32	0.084
Swift_Current	2018	L241C	46	1	675.8	39.19	27.59		16	0.083
Swift_Current	2018	L241C	48	2	767.2	39.08	26.83		8	0.119
Swift_Current	2018	L241C	49	3	593.4	38.9	27.23		4	0.091
Swift_Current	2018	75-42	50	3	730.9	41.34	27.1		6	0.087
Swift_Current	2018	75-42	51	2	526.2	40.23	27.01		26	0.099
Lacombe	2019	L241C	102	3	3754	43.73	19.66	2.6	90	0.335
Lacombe	2019	75-42	103	1	3366.9	44.59	21.02	12	100	0.315
Lacombe	2019	L241C	106	2	2601.9	43.39	19.95	6.1	76	0.285
Lacombe	2019	75-42	108	2	3932.3	44.16	21.06	4.5	54	0.283
Lacombe	2019	L241C	111	1	3594.2	44.08	20.02	4.8	98	0.266
Lacombe	2019	75-42	113	3	3666.8	46.32	19.58	4.5	68	0.225
Lacombe	2019	75-42	203	1	3114.6	44.05	21.15	15.9	82	0.359
Lacombe	2019	75-42	204	3	3784.6	44.87	20.82	6.3	68	0.382
Lacombe	2019	L241C	207	3	4585.9	43.94	20.04	4.8	40	0.33
Lacombe	2019	L241C	209	2	3612	44.04	19.67	4.3	74	0.279
Lacombe	2019	L241C	212	1	3025.1	42.22	20.39	4.5	78	0.278
Lacombe	2019	75-42	213	2	3534.1	45.44	20.13	6.9	82	0.288
Lacombe	2019	L241C	307	1	2818.6	42.7	20.52	3.5	92	0.361
Lacombe	2019	L241C	308	3	3310.3	43.2	20.43	4.3	62	0.354
Lacombe	2019	75-42	309	3	4024.3	46.4	19.56	5.4	22	0.297
Lacombe	2019	75-42	310	1	3382.6	45.97	20.48	10.1	58	0.363
Lacombe	2019	L241C	312	2		40.78	20.69	2.7	88	0.333
Lacombe	2019	75-42	313	2	2493.3	45.41	20.3	3.7	30	0.293
Lacombe	2019	75-42	401	1	2911.2	43.49	21.54	16.9	84	0.275
Lacombe	2019	L241C	404	2	2966	42.11	20.01	5.3	78	0.333
Lacombe	2019	75-42	406	2	3810.8	45.28	20.21	3.8	20	0.299
Lacombe	2019	L241C	410	1	2991.9	42.2	20.84	5.1	90	0.492
Lacombe	2019	75-42	412	3	4014.9	44.59	21.19	3.5	10	0.339
Lacombe	2019	L241C	413	3	4472.4	42.94	20.72	2.9	26	0.307
Scott	2019	L241C	101	1	2634	45.57	17.54		52	0.204
Scott	2019	75-42	102	1	3401	47.95	19.31		74	0.18
Scott	2019	L241C	104	2	2743	47.91	16.57		54	0.208
Scott	2019	75-42	106	2	2972	49.2	17.48		64	0.191
Scott	2019	L241C	108	3	3243	48.2	16.15		20	0.186
Scott	2019	75-42	111	3	3854	45.18	21.48		4	0.248
Scott	2019	L241C	207	1	2418	43.72	20.36		92	0.159
Scott	2019	75-42	208	1	3006	46.06	20.87		84	0.164
Scott	2019	75-42	209	3	3049	46.36	20.15		44	0.176
Scott	2019	L241C	210	2	2775	44.86	19.7		78	0.17
Scott	2019	L241C	211	3	2986	42.9	21.91		44	0.139
Scott	2019	75-42	212	2	2896	44.6	21.69		56	0.233
Scott	2019	L241C	301	3	2650	48.9	15.14		8	0.184
Scott	2019	L241C	302	2	3049	48.4	15.91		50	0.178
Scott	2019	75-42	303	3	2515	50.02	16.43		8	0.172
Scott	2019	L241C	305	1	2999	44.73	20.23		62	0.16
Scott	2019	75-42	309	2	3055	47.48	19.94		38	0.163
Scott	2019	75-42	311	1	3118	46.09	21.79		76	0.183
Scott	2019	75-42	402	1	3134	47.69	19.42		84	0.161
Scott	2019	L241C	404	1	2346	44.7	19.4		90	0.173
Scott	2019	75-42	405	2	2662	46.31	20.91		86	0.175
Scott	2019	75-42	411	3	3441	47.67	19.47		80	0.151
Scott	2019	L241C	412	2	2738	47.11	17.4		64	0.157
Scott	2019	L241C	413	3	2947	44.36	20.35		16	0.146
Swift_Current	2019	L241C	1	1	1783	38	24.78		14	0.09
Swift_Current	2019	75-42	2	1	1932	41.08	25			0.079
Swift_Current	2019	L241C	4	2	2205	40.79	21.88		14	0.108
Swift_Current	2019	75-42	6	2	2284	44.79	21.58		22	0.078
Swift_Current	2019	L241C	8	3	2461	39.73	22.52		12	0.081
Swift_Current	2019	75-42	11	3	2649	43.5	23.53		28	0.091
Swift_Current	2019	75-42	16	1	2037	41.66	25.09		26	0.084
Swift_Current	2019	75-42	17	2	2324	43.76	22.26		18	0.09
Swift_Current	2019	75-42	18	3	2545	44.42	21.55		26	0.102
Swift_Current	2019	L241C	19	2	2364	42.37	19.72		8	0.09
Swift_Current	2019	L241C	22	1	1727	37.89	24.56			0.077
Swift_Current	2019	L241C	24	3	2246	40.22	22.26		24	0.091
Swift_Current	2019	75-42	27	2	2246	44.84	20.86		18	0.097
Swift_Current	2019	75-42	28	3	2523	44.35	21.69		30	0.124
Swift_Current	2019	L241C	30	1	1761	39.1	23.77		36	0.083
Swift_Current	2019	75-42	37	1	1916	42.23	24.34		28	0.073
Swift_Current	2019	L241C	38	3	2210	39.96	22.77		26	0.099
Swift_Current	2019	L241C	39	2	2214	40.89	21.09		6	0.095
Swift_Current	2019	L241C	40	3	2416	38.95	23.87		24	0.108
Swift_Current	2019	L241C	41	2	2480	41.45	20.77		10	0.109
Swift_Current	2019	75-42	44	1	1902	41.81	24.98		34	0.097
Swift_Current	2019	L241C	46	1	1920	37.95	23.88		34	0.09
Swift_Current	2019	75-42	47	2	2234	44.07	22.42		26	0.094
Swift_Current	2019	75-42	52	3	2315	44.21	22.86		12	0.099
