# Supplementary material for: Crop rotation significantly influences the composition of soil, rhizosphere, and root microbiota in canola (Brassica napus L.)
Source: Environ Microbiome. 2023 May 9;18:40. doi: 10.1186/s40793-023-00495-9 (PMC10169384; doi:10.1186/s40793-023-00495-9)
Supplement: Supplementary file 6 — Additional file 6. Indicator taxa analysis for each site and location. Includes specificity, sensitivity, p value, and taxonomic classification. [file 40793_2023_495_MOESM6_ESM.xlsx]

## Sheet: Inidicator Species
OTU	Specificity ('A')	Sensitivity ('B')	p-value	Site	Rotation	Sampletype	Kingdom	Phylum	Class	Order	Family	Genus	Species
9f2c7d4aa38b7ad1c4534da2eabdbc68	0.761253	0.75	0.001	Lacombe	C-C	Root	Bacteria	Bacteroidota	Bacteroidia	Flavobacteriales	Flavobacteriaceae	Flavobacterium	resistens
88ccb8607bf03d5b0d6a4b8591392911	0.983579	0.75	0.001	Lacombe	C-C	Root	Bacteria	Bacteroidota	Bacteroidia	Flavobacteriales	Flavobacteriaceae	Flavobacterium
a1d04d3ffa7c21c99f42453233453a46	1	0.875	0.001	Lacombe	C-C	Root	Bacteria	Bacteroidota	Bacteroidia	Flavobacteriales	Flavobacteriaceae	Flavobacterium
8900dc63b3e194b6402693245aacb9b5	0.760692	0.75	0.002	Lacombe	C-C	Root	Bacteria	Proteobacteria	Alphaproteobacteria	Rhizobiales	Devosiaceae	Devosia
2a7907abfb03a6591dc2799b54a1f3c9	0.833615	0.8	0.001	Scott	C-C	Root	Bacteria	Actinobacteriota	Actinobacteria	Streptomycetales	Streptomycetaceae	Streptomyces
e5a340ab59e2bbc5c26798944edc5fd8	0.733594	0.866667	0.001	Scott	C-C	Root	Bacteria	Proteobacteria	Alphaproteobacteria	Sphingomonadales	Sphingomonadaceae	Sphingomonas
a189522a358f33e7f1aa8e7013874b8e	0.705195	0.733333	0.002	Scott	C-C	Root	Bacteria	Proteobacteria	Gammaproteobacteria	Burkholderiales	Oxalobacteraceae	Duganella
8bc8e1db24103b69d2c6a3822d65ed1f	0.709938	0.875	0.001	Scott	C-C	Soil	Bacteria	Bacteroidota	Bacteroidia	Chitinophagales	Chitinophagaceae	Flavisolibacter
6a90ce04b5cc058756fee669b5055319	0.716374	0.8125	0.001	Scott	C-C	Soil	Bacteria	Proteobacteria	Alphaproteobacteria	Caulobacterales	Caulobacteraceae	Brevundimonas
fbd1f4de49061f3f7db6443687bfec2e	0.755477	0.9375	0.004	Scott	C-P-B	Root	Bacteria	Proteobacteria	Gammaproteobacteria	Enterobacterales	Yersiniaceae	Serratia
f6766102d5a9a987985bf46be435a6c0	0.705704	0.9375	0.02	Scott	C-P-B	Root	Bacteria	Proteobacteria	Gammaproteobacteria	Pseudomonadales	Pseudomonadaceae	Pseudomonas
7a29003cfb55d8d33b8b0718234ffe05	0.786989	0.75	0.004	Scott	C-W	Root	Bacteria	Proteobacteria	Alphaproteobacteria	Rhizobiales	Rhizobiaceae	Rhizobium
db8b2234e6e58a94c35628cf96ba4feb	0.700823	0.714286	0.001	Scott	C-W	Soil	Bacteria	Acidobacteriota	Acidobacteriae	Acidobacteriales		Granulicella
50619a2f2b24efc94ef58f69a2443288	0.713948	0.75	0.001	Swift Current	C-C	Rhizospehre	Bacteria	Gemmatimonadota	Gemmatimonadetes	Gemmatimonadales	Gemmatimonadaceae
f2838e2260ead4c611e55fd19aaf23c7	0.737126	0.875	0.002	Swift Current	C-C	Root	Bacteria	Actinobacteriota	Actinobacteria	Micrococcales	Microbacteriaceae
91fffb73810c950e59b44b915701b1b3	0.799447	0.9375	0.001	Swift Current	C-C	Root	Bacteria	Actinobacteriota	Actinobacteria	Micromonosporales	Micromonosporaceae
36fc13f12732167cf880e50cb8b9f3c0	0.805342	0.75	0.001	Swift Current	C-C	Root	Bacteria	Bacteroidota	Bacteroidia	Sphingobacteriales	Sphingobacteriaceae	Pedobacter	panaciterrae
58a2b818be64b6a63f92490fc6c3a0ec	0.764629	0.75	0.006	Swift Current	C-C	Root	Bacteria	Proteobacteria	Alphaproteobacteria	Rhizobiales	Rhizobiales_Incertae_Sedis	Phreatobacter
2ec35eefbc6b75d4c87788ee12eb66cf	0.702192	0.75	0.001	Swift Current	C-C	Soil	Bacteria	Acidobacteriota	Acidobacteriae	Acidobacteriales		Granulicella
f2838e2260ead4c611e55fd19aaf23c7	0.766709	0.75	0.001	Swift Current	C-C	Soil	Bacteria	Actinobacteriota	Actinobacteria	Micrococcales	Microbacteriaceae
f3820ab79b08ef7c001a0aed231d5c41	0.736125	0.75	0.001	Swift Current	C-C	Soil	Bacteria	Planctomycetota	Phycisphaerae	Tepidisphaerales
26a7a0474dd8ac725cf2fcd02c611dbf	0.718428	0.8125	0.023	Swift Current	C-P-B	Root	Bacteria	Proteobacteria	Gammaproteobacteria	Xanthomonadales	Rhodanobacteraceae	Rhodanobacter
8fc14b123e2ec656998068863b5e857b	0.708908	0.75	0.001	Lacombe	C-C	Rhizospehre	Fungi	Ascomycota	Dothideomycetes	Pleosporales	Pleosporaceae	Alternaria	oudemansii
c3a9a51021bd2a4de3ef9a47470bade6	0.763838	0.8125	0.002	Lacombe	C-C	Rhizospehre	Fungi	Ascomycota	Dothideomycetes	Pleosporales	Pleosporaceae	Stemphylium	vesicarium
2e29610e631030402ee4d45f2f33fa08	0.968765	0.8125	0.001	Lacombe	C-C	Rhizospehre	Fungi	Olpidiomycota	Olpidiomycetes	Olpidiales
f509b9a064b103ca6373ffd0470f20e7	0.823186	1	0.001	Lacombe	C-C	Rhizospehre	Fungi	Olpidiomycota	Olpidiomycetes	Olpidiales
4dddddc04cee266661fda840a4c21198	0.970516	0.75	0.001	Lacombe	C-C	Root	Fungi	Olpidiomycota	Olpidiomycetes	Olpidiales
f509b9a064b103ca6373ffd0470f20e7	0.848203	1	0.001	Lacombe	C-C	Root	Fungi	Olpidiomycota	Olpidiomycetes	Olpidiales
489ed8f676bda0994f0ed858bbfc2431	0.768647	0.875	0.001	Lacombe	C-C	Soil	Fungi	Ascomycota	Dothideomycetes	Pleosporales	Leptosphaeriaceae	Leptosphaeria	maculans
ad78cd840a8e2f79c29e5d3932d49192	0.748444	0.8125	0.004	Lacombe	C-C	Soil	Fungi	Ascomycota	Dothideomycetes	Pleosporales	Leptosphaeriaceae	Leptosphaeria	sclerotioides
508c2397a5f824e1463aa0f89751463a	0.765543	0.9375	0.002	Lacombe	C-C	Soil	Fungi	Ascomycota	Leotiomycetes	Helotiales	Helotiaceae	Tetracladium	marchalianum
f509b9a064b103ca6373ffd0470f20e7	0.835125	0.9375	0.001	Lacombe	C-C	Soil	Fungi	Olpidiomycota	Olpidiomycetes	Olpidiales
c27c8370641b5f21bc4fa4f781595b6d	0.965079	0.8	0.001	Lacombe	C-P-B	Rhizospehre	Fungi	Ascomycota	Dothideomycetes	Pleosporales	Pleosporaceae	Bipolaris
4360403cd3e59f847933844e89565fb8	0.708026	0.866667	0.003	Lacombe	C-P-B	Rhizospehre	Fungi	Ascomycota	Sordariomycetes	Hypocreales	Bionectriaceae	Clonostachys	rosea
42ed4d417550285aaeed3ab4564755aa	0.768707	0.8	0.001	Lacombe	C-P-B	Rhizospehre	Fungi	Ascomycota	Sordariomycetes	Hypocreales	Nectriaceae	Gibberella	zeae
ec68b18c9e2748757693ad10646d905b	0.840541	1	0.001	Lacombe	C-P-B	Rhizospehre	Fungi	Ascomycota	Sordariomycetes	Hypocreales	Nectriaceae	Volutella	ciliata
253f437cb1cf629fd6c53a691fc895e2	0.814159	0.733333	0.001	Lacombe	C-P-B	Rhizospehre	Fungi	Olpidiomycota	Olpidiomycetes	Olpidiales	Olpidiaceae	Olpidium
c27c8370641b5f21bc4fa4f781595b6d	0.895197	0.8125	0.001	Lacombe	C-P-B	Soil	Fungi	Ascomycota	Dothideomycetes	Pleosporales	Pleosporaceae	Bipolaris
681e57152935c0f32463c04c2d44bfe0	0.90566	0.75	0.001	Lacombe	C-P-B	Soil	Fungi	Ascomycota	Pezizomycetes	Pezizales	Pezizaceae
91ebefb29ee2cd7e8311249d0b300375	0.725562	1	0.001	Lacombe	C-P-B	Soil	Fungi	Ascomycota	Sordariomycetes	Hypocreales	Nectriaceae	Ilyonectria	macrodidyma
ec68b18c9e2748757693ad10646d905b	0.930233	0.75	0.001	Lacombe	C-P-B	Soil	Fungi	Ascomycota	Sordariomycetes	Hypocreales	Nectriaceae	Volutella	ciliata
b93271b97699bdbf400e0eb32b000a45	0.872865	0.875	0.001	Lacombe	C-P-B	Soil	Fungi	Ascomycota	Sordariomycetes	Hypocreales		Sarocladium	strictum
253f437cb1cf629fd6c53a691fc895e2	0.733238	0.9375	0.001	Lacombe	C-P-B	Soil	Fungi	Olpidiomycota	Olpidiomycetes	Olpidiales	Olpidiaceae	Olpidium
dee0c80e3ec4ddaf48acf6cf9c852c6f	0.970962	0.933333	0.001	Lacombe	C-W	Rhizospehre	Fungi	Ascomycota	Dothideomycetes	Pleosporales	Phaeosphaeriaceae	Parastagonospora
dee0c80e3ec4ddaf48acf6cf9c852c6f	1	1	0.001	Lacombe	C-W	Soil	Fungi	Ascomycota	Dothideomycetes	Pleosporales	Phaeosphaeriaceae	Parastagonospora
09df28438aa91e8496834fe4ebfe5a10	0.927127	0.75	0.007	Lacombe	C-W	Soil	Fungi	Ascomycota	Leotiomycetes	Helotiales	Vibrisseaceae	Phialocephala	humicola
489ed8f676bda0994f0ed858bbfc2431	0.955513	0.75	0.012	Scott	C-C	Rhizospehre	Fungi	Ascomycota	Dothideomycetes	Pleosporales	Leptosphaeriaceae	Leptosphaeria	maculans
525a1f936629f82c679e9ea8850e6e83	0.824351	0.75	0.001	Scott	C-C	Rhizospehre	Fungi	Ascomycota	Dothideomycetes	Pleosporales
525a1f936629f82c679e9ea8850e6e83	0.803984	0.9375	0.002	Scott	C-C	Root	Fungi	Ascomycota	Dothideomycetes	Pleosporales
ad78cd840a8e2f79c29e5d3932d49192	0.712012	1	0.001	Scott	C-C	Soil	Fungi	Ascomycota	Dothideomycetes	Pleosporales	Leptosphaeriaceae	Leptosphaeria	sclerotioides
492790ec8ce6b077d8e95efe92dee618	0.858312	1	0.001	Scott	C-C	Soil	Fungi	Ascomycota	Dothideomycetes	Pleosporales	Leptosphaeriaceae
525a1f936629f82c679e9ea8850e6e83	0.809436	1	0.001	Scott	C-C	Soil	Fungi	Ascomycota	Dothideomycetes	Pleosporales
9d9f23a0f8a3c02c87fde640f0adf2c4	0.979118	0.75	0.001	Scott	C-C	Soil	Fungi	Ascomycota	Leotiomycetes	Helotiales	Helotiaceae	Articulospora
508c2397a5f824e1463aa0f89751463a	0.719343	0.8125	0.001	Scott	C-C	Soil	Fungi	Ascomycota	Leotiomycetes	Helotiales	Helotiaceae	Tetracladium	marchalianum
6a259e8c621c815c461500ddaaf510c9	0.795346	0.9375	0.001	Scott	C-C	Soil	Fungi	Ascomycota	Leotiomycetes	Helotiales
cfe593a3cc4e11a0776e71e22fad4572	0.765017	1	0.001	Scott	C-C	Soil	Fungi	Ascomycota	Sordariomycetes	Glomerellales	Plectosphaerellaceae	Lectera	longa
cca1e7696240865dd386940f6a032530	0.879457	0.9375	0.001	Scott	C-C	Soil	Fungi	Ascomycota	Sordariomycetes	Hypocreales	Stachybotryaceae
d4d9ccf9f4306121187e9417999dab4e	0.761625	1	0.001	Scott	C-C	Soil	Fungi	Ascomycota	Sordariomycetes
c27c8370641b5f21bc4fa4f781595b6d	0.818423	0.875	0.001	Scott	C-P-B	Rhizospehre	Fungi	Ascomycota	Dothideomycetes	Pleosporales	Pleosporaceae	Bipolaris
c383b4ab5716ea497f3391b481e3748d	0.822062	0.875	0.002	Scott	C-P-B	Rhizospehre	Fungi	Ascomycota	Dothideomycetes	Pleosporales	Pleosporaceae
8a0a620434b3f27781fe44a28ea1ef04	0.850097	0.8125	0.001	Scott	C-P-B	Rhizospehre	Fungi	Ascomycota	Eurotiomycetes	Chaetothyriales	Chaetothyriaceae
753090aaa16d8bfb32784fc437c10483	1	0.875	0.001	Scott	C-P-B	Rhizospehre	Fungi	Ascomycota	Eurotiomycetes	Eurotiales	Aspergillaceae	Penicillium	stolkiae
3ee35807f656f1d1d8642ded125989c9	0.86085	0.75	0.003	Scott	C-P-B	Rhizospehre	Fungi	Ascomycota	Eurotiomycetes	Eurotiales	Aspergillaceae	Penicillium
91ebefb29ee2cd7e8311249d0b300375	0.741379	0.8125	0.003	Scott	C-P-B	Rhizospehre	Fungi	Ascomycota	Sordariomycetes	Hypocreales	Nectriaceae	Ilyonectria	macrodidyma
33adac43d1106225f6f44a857f3b681b	0.745986	0.9375	0.004	Scott	C-P-B	Rhizospehre	Fungi	Ascomycota	Sordariomycetes	Hypocreales	Nectriaceae	Ilyonectria	mors-panacis
ec68b18c9e2748757693ad10646d905b	0.996732	0.875	0.001	Scott	C-P-B	Rhizospehre	Fungi	Ascomycota	Sordariomycetes	Hypocreales	Nectriaceae	Volutella	ciliata
b93271b97699bdbf400e0eb32b000a45	0.893878	1	0.001	Scott	C-P-B	Rhizospehre	Fungi	Ascomycota	Sordariomycetes	Hypocreales		Sarocladium	strictum
7fbb93d82e4abea98be2b43aa3e311fd	0.797451	0.875	0.001	Scott	C-P-B	Root	Fungi	Ascomycota	Dothideomycetes	Capnodiales	Cladosporiaceae	Cladosporium	delicatulum
b2a30c12d5b8e3a3593f6b7d5481564c	0.836538	0.875	0.002	Scott	C-P-B	Root	Fungi	Ascomycota	Dothideomycetes	Pleosporales	Phaeosphaeriaceae	Ophiosphaerella
3bd0bf37acae0b3165fbc05fe8daf97c	0.811777	0.9375	0.001	Scott	C-P-B	Root	Fungi	Ascomycota	Dothideomycetes	Pleosporales		Chalastospora	gossypii
8a0a620434b3f27781fe44a28ea1ef04	0.872747	1	0.001	Scott	C-P-B	Root	Fungi	Ascomycota	Eurotiomycetes	Chaetothyriales	Chaetothyriaceae
a434aa66426bfbe4fc01c8b14598d55a	0.74952	0.75	0.017	Scott	C-P-B	Root	Fungi	Ascomycota	Eurotiomycetes	Chaetothyriales	Herpotrichiellaceae	Exophiala	opportunistica
b93271b97699bdbf400e0eb32b000a45	0.903394	0.9375	0.001	Scott	C-P-B	Root	Fungi	Ascomycota	Sordariomycetes	Hypocreales		Sarocladium	strictum
7fe3035fbc0af8c76cca6f8dfe6cf1ed	0.9852	0.8125	0.001	Scott	C-P-B	Soil	Fungi	Ascomycota	Dothideomycetes	Pleosporales	Phaeosphaeriaceae	Parastagonospora	nodorum
c27c8370641b5f21bc4fa4f781595b6d	0.700929	1	0.001	Scott	C-P-B	Soil	Fungi	Ascomycota	Dothideomycetes	Pleosporales	Pleosporaceae	Bipolaris
c7e6e74ed0f022cf3a833441990ba689	0.818824	0.8125	0.001	Scott	C-P-B	Soil	Fungi	Ascomycota	Dothideomycetes
8a0a620434b3f27781fe44a28ea1ef04	0.852479	1	0.001	Scott	C-P-B	Soil	Fungi	Ascomycota	Eurotiomycetes	Chaetothyriales	Chaetothyriaceae
7927aa15fc5fd0de4ac9eacc940e68ad	0.704258	0.75	0.019	Scott	C-P-B	Soil	Fungi	Ascomycota	Eurotiomycetes	Eurotiales	Aspergillaceae	Penicillium	decumbens
753090aaa16d8bfb32784fc437c10483	1	0.875	0.001	Scott	C-P-B	Soil	Fungi	Ascomycota	Eurotiomycetes	Eurotiales	Aspergillaceae	Penicillium	stolkiae
917d93217272ff18a847ae06f04c732a	0.726629	0.8125	0.001	Scott	C-P-B	Soil	Fungi	Ascomycota	Leotiomycetes	Helotiales	Helotiaceae	Tetracladium
16286992b93ac7e2ddbb7d9b28be2fa8	0.775371	0.875	0.001	Scott	C-P-B	Soil	Fungi	Ascomycota	Leotiomycetes	Helotiales
7b3cf7f4465b13ff8a350d2741fa7657	0.785248	1	0.002	Scott	C-P-B	Soil	Fungi	Ascomycota	Leotiomycetes	Thelebolales	Pseudeurotiaceae	Pseudogymnoascus	roseus
ec68b18c9e2748757693ad10646d905b	0.961739	0.875	0.001	Scott	C-P-B	Soil	Fungi	Ascomycota	Sordariomycetes	Hypocreales	Nectriaceae	Volutella	ciliata
dee0c80e3ec4ddaf48acf6cf9c852c6f	0.717362	1	0.001	Scott	C-W	Soil	Fungi	Ascomycota	Dothideomycetes	Pleosporales	Phaeosphaeriaceae	Parastagonospora
c4f9064da5dd504c530ebd4d403cb472	0.833158	0.9375	0.001	Scott	C-W	Soil	Fungi	Ascomycota	Dothideomycetes	Pleosporales	Phaeosphaeriaceae	Septoriella	hirta
15738972678f59aac0f31603f0f742fc	0.911131	0.75	0.015	Scott	C-W	Soil	Fungi	Basidiomycota	Agaricomycetes
fd50eea152ee1019dfbd316507b03f05	0.951749	0.875	0.001	Swift Current	C-C	Rhizospehre	Fungi	Ascomycota	Dothideomycetes	Pleosporales		Phaeomycocentrospora	cantuariensis
b8c95462599b8c23ed457cf4fa508850	0.705815	0.9375	0.001	Swift Current	C-C	Rhizospehre	Fungi	Ascomycota	Sordariomycetes	Hypocreales	Nectriaceae	Fusarium	domesticum
b0c47e496f95930b2463d44627ee40e9	0.7793	0.875	0.001	Swift Current	C-C	Rhizospehre	Fungi	Ascomycota	Sordariomycetes	Melanosporales	Melanosporaceae	Melanospora
fd50eea152ee1019dfbd316507b03f05	0.972275	1	0.001	Swift Current	C-C	Soil	Fungi	Ascomycota	Dothideomycetes	Pleosporales		Phaeomycocentrospora	cantuariensis
247ba7fff6bb9e17e29eec8a32077106	0.796145	0.75	0.023	Swift Current	C-C	Soil	Fungi	Ascomycota	Leotiomycetes	Helotiales
b8c95462599b8c23ed457cf4fa508850	0.723755	1	0.001	Swift Current	C-C	Soil	Fungi	Ascomycota	Sordariomycetes	Hypocreales	Nectriaceae	Fusarium	domesticum
e9e0deeeb4ce368c5500abedd7e55716	0.963265	0.75	0.001	Swift Current	C-C	Soil	Fungi	Ascomycota	Sordariomycetes	Hypocreales	Stachybotryaceae	Striatibotrys	atypica
02088bdb5f17235ac01e0a31c2a5f3e9	0.722083	0.8125	0.046	Swift Current	C-C	Soil	Fungi	Basidiomycota	Tremellomycetes	Cystofilobasidiales
c27c8370641b5f21bc4fa4f781595b6d	0.783465	0.8125	0.001	Swift Current	C-P-B	Rhizospehre	Fungi	Ascomycota	Dothideomycetes	Pleosporales	Pleosporaceae	Bipolaris
753090aaa16d8bfb32784fc437c10483	0.971831	1	0.001	Swift Current	C-P-B	Rhizospehre	Fungi	Ascomycota	Eurotiomycetes	Eurotiales	Aspergillaceae	Penicillium	stolkiae
6d3280b1be55bf6a66bccd41a4d92d57	0.765514	0.9375	0.002	Swift Current	C-P-B	Rhizospehre	Fungi	Ascomycota	Sordariomycetes	Hypocreales	Nectriaceae	Fusarium	solani
2478d9c43912c93848e329426aa12347	0.862905	1	0.001	Swift Current	C-P-B	Rhizospehre	Fungi	Ascomycota	Sordariomycetes	Sordariales	Chaetomiaceae	Humicola	nigrescens
5b40d77bd14a12be36e101354b50573d	0.833767	1	0.001	Swift Current	C-P-B	Root	Fungi	Ascomycota	Sordariomycetes	Diaporthales	Diaporthaceae	Diaporthe	columnaris
a86f21f1fe34c238734098ad5815395b	0.71965	0.933333	0.001	Swift Current	C-P-B	Root	Fungi	Ascomycota	Sordariomycetes	Xylariales
91ec979fca940b10e9f02624e1256ed8	0.863053	0.8125	0.003	Swift Current	C-P-B	Soil	Fungi	Ascomycota	Dothideomycetes	Pleosporales	Didymellaceae	Didymella
753090aaa16d8bfb32784fc437c10483	1	1	0.001	Swift Current	C-P-B	Soil	Fungi	Ascomycota	Eurotiomycetes	Eurotiales	Aspergillaceae	Penicillium	stolkiae
6d3280b1be55bf6a66bccd41a4d92d57	0.773635	1	0.001	Swift Current	C-P-B	Soil	Fungi	Ascomycota	Sordariomycetes	Hypocreales	Nectriaceae	Fusarium	solani
b93271b97699bdbf400e0eb32b000a45	0.770042	1	0.001	Swift Current	C-P-B	Soil	Fungi	Ascomycota	Sordariomycetes	Hypocreales		Sarocladium	strictum
2478d9c43912c93848e329426aa12347	0.79248	1	0.001	Swift Current	C-P-B	Soil	Fungi	Ascomycota	Sordariomycetes	Sordariales	Chaetomiaceae	Humicola	nigrescens
515b9d0e9356ced82e41f55c3c7f1738	0.742574	0.75	0.002	Swift Current	C-W	Rhizospehre	Fungi	Ascomycota	Leotiomycetes	Helotiales
8985ee6e5b4efb45188080b0a808153d	0.723668	0.75	0.003	Swift Current	C-W	Soil	Fungi	Ascomycota	Leotiomycetes	Helotiales	Helotiaceae	Glarea	lozoyensis
98402dcfc4432f7b456b0a040b703b4e	0.929596	0.75	0.005	Swift Current	C-W	Soil	Fungi	Ascomycota	Sordariomycetes	Hypocreales	Cordycipitaceae	Cordyceps	bassiana
964354cc9c6d82fba47b400ac9e6e72e	0.760736	0.75	0.034	Swift Current	C-W	Soil	Fungi	Ascomycota	Sordariomycetes	Sordariales	Lasiosphaeriaceae
