# Supplementary material for: Crop rotation significantly influences the composition of soil, rhizosphere, and root microbiota in canola (Brassica napus L.)
Source: Environ Microbiome. 2023 May 9;18:40. doi: 10.1186/s40793-023-00495-9 (PMC10169384; doi:10.1186/s40793-023-00495-9)
Supplement: Supplementary file 7 — Additional file 7. Correlation valuesbetween abudance of O. brassicae ITS sequences and yield. [file 40793_2023_495_MOESM7_ESM.xlsx]

## Sheet: Spearman
Spearman Rank correlation - O. brassicae abundance in roots vs. Yield (kg)
supplemental table 5
pvalue	Spearman rho	Site	Target	Year
0.312017	0.214783	Lacombe	d3f1	2018
0.729571	-0.076087	Lacombe	d3f1	2019
0.0467262	-0.409803	Lacombe	f509	2018
0.0231906	-0.471327	Lacombe	f509	2019
0.255697	0.24087	Scott	d3f1	2018
0.401039	-0.179604	Scott	d3f1	2019
0.719209	-0.0774081	Swift_Current	d3f1	2018
0.0091114	-0.520548	Swift_Current	d3f1	2019
