# Supplementary material for: Crop rotation significantly influences the composition of soil, rhizosphere, and root microbiota in canola (Brassica napus L.)
Source: Environ Microbiome. 2023 May 9;18:40. doi: 10.1186/s40793-023-00495-9 (PMC10169384; doi:10.1186/s40793-023-00495-9)
Supplement: Supplementary file 8 — Additional file 8. Differential abundances of OTU determined using ALDEx2, including effect size, p value, and taxonomic classification. [file 40793_2023_495_MOESM8_ESM.xlsx]

## Sheet: Differential Abundance (ALDEx2)
OTU	effect	p.value(BH adj)	Kingdom	Phylum	Class	Order	Higher in Rotation	Site	Sampletype
b99f2e16b143e67b97f1e024ad44524a	1.01582	0.00514248	Fungi	Ascomycota	Sordariomycetes	Xylariales	C-W	Lacombe	Rhizosphere
f0cf1dc4a44fe1a772a90cea5eb57913	1.08634	0.00233179	Fungi	Basidiomycota	Agaricomycetes	Auriculariales	C-P-B	Lacombe	Soil
75de3e73324a78153366898dc56040c9	1.63964	3.11718e-05	Fungi	Glomeromycota	Glomeromycetes	Glomerales	C-P-B	Lacombe	Soil
fe6e0d84335c1c1de1b254c8c3bcd054	1.22734	0.00147056	Fungi	Ascomycota	Sordariomycetes	Glomerellales	C-C	Scott	Soil
8ecbbe01b660fb0d85ca9c8b8e5ad863	1.53717	5.39199e-05	Fungi	Ascomycota	Sordariomycetes	Myrmecridiales	C-W	Scott	Rhizosphere
8ecbbe01b660fb0d85ca9c8b8e5ad863	1.05767	0.00157548	Fungi	Ascomycota	Sordariomycetes	Myrmecridiales	C-W	Scott	Soil
b99f2e16b143e67b97f1e024ad44524a	1.07337	0.00557463	Fungi	Ascomycota	Sordariomycetes	Xylariales	C-P-B	Scott	Rhizosphere
b99f2e16b143e67b97f1e024ad44524a	1.33428	0.000117516	Fungi	Ascomycota	Sordariomycetes	Xylariales	C-W	Scott	Rhizosphere
b99f2e16b143e67b97f1e024ad44524a	1.02294	0.00218107	Fungi	Ascomycota	Sordariomycetes	Xylariales	C-W	Scott	Root
b99f2e16b143e67b97f1e024ad44524a	1.07863	0.00148396	Fungi	Ascomycota	Sordariomycetes	Xylariales	C-W	Scott	Soil
75de3e73324a78153366898dc56040c9	1.05351	0.00959078	Fungi	Glomeromycota	Glomeromycetes	Glomerales	C-W	Scott	Soil
db20c8c09db23b79135cd695a3330a3f	1.05745	0.0135627	Fungi	Glomeromycota	Paraglomeromycetes	Paraglomerales	C-P-B	Scott	Soil
2a9f30408059a9788a2277f92bf77be3	1.13799	0.00244311	Fungi	Ascomycota	Eurotiomycetes	Eurotiales	C-P-B	Swift Current	Soil
b0c47e496f95930b2463d44627ee40e9	1.09102	0.00129728	Fungi	Ascomycota	Sordariomycetes	Melanosporales	C-C	Swift Current	Rhizosphere
b99f2e16b143e67b97f1e024ad44524a	1.094	0.00134208	Fungi	Ascomycota	Sordariomycetes	Xylariales	C-P-B	Swift Current	Root
b99f2e16b143e67b97f1e024ad44524a	1.12695	0.00183977	Fungi	Ascomycota	Sordariomycetes	Xylariales	C-P-B	Swift Current	Soil
b99f2e16b143e67b97f1e024ad44524a	1.11763	0.0021509	Fungi	Ascomycota	Sordariomycetes	Xylariales	C-W	Swift Current	Rhizosphere
b99f2e16b143e67b97f1e024ad44524a	1.09298	0.00382745	Fungi	Ascomycota	Sordariomycetes	Xylariales	C-W	Swift Current	Root
b99f2e16b143e67b97f1e024ad44524a	1.17118	0.00187289	Fungi	Ascomycota	Sordariomycetes	Xylariales	C-W	Swift Current	Soil
supplemental table 6
