# Supplementary material for: Crop rotation significantly influences the composition of soil, rhizosphere, and root microbiota in canola (Brassica napus L.)
Source: Environ Microbiome. 2023 May 9;18:40. doi: 10.1186/s40793-023-00495-9 (PMC10169384; doi:10.1186/s40793-023-00495-9)
Supplement: Supplementary file 9 — Additional file 9. Root exudate amounts in root samples from each site, rotation, and year. [file 40793_2023_495_MOESM9_ESM.xlsx]

## Sheet: Root exudate data
Site	Year	Rotation	Plot	Cultivar	Formate	Oxalate	Succinate_Malate	Citrate	Tartarate
Swift_Current	2019	1	1	L241C	1.999	2.336	2.263	7.405	9.338
Scott	2019	1	101	L241C	1.448	2.031	1.318	1.822	2.649
Lacombe	2019	3	102	L241C	1.398	1.135	3.274	1.255	3.628
Scott	2019	1	102	75-42	1.885	2.248	1.103	2.475	2.779
Lacombe	2019	1	103	75-42	1.806	1.16	1.184	5.169	4.456
Scott	2019	2	104	L241C	1.48	1.776	3.273	2.238	3.428
Lacombe	2019	2	106	L241C	1.74	1.581	3.67	1.15	3.748
Scott	2019	2	106	75-42	1.458	1.592	3.349	2.321	2.986
Lacombe	2019	2	108	75-42	1.217	1.095	2.773	1.964	3.891
Scott	2019	3	108	L241C	1.582	2.096	4.354	3.872	3.619
Swift_Current	2019	3	11	75-42	1.054	0.921	4.168	8.059	6.812
Lacombe	2019	1	111	L241C	1.84	2.115	5.614	1.628	6.96
Scott	2019	3	111	75-42	2.797	3.628	4.098	3.325	5.201
Lacombe	2019	3	113	75-42	1.229	1.027	3.338	1.312	4.158
Swift_Current	2019	1	16	75-42	1.546	1.614	1.907	2.727	4.882
Swift_Current	2019	2	17	75-42	1.424	1.316	3.677	5.621	3.765
Swift_Current	2019	3	18	75-42	1.093	1.181	11.129	21.444	4.379
Swift_Current	2019	2	19	L241C	0.946	1.047	4.962	8.917	3.558
Swift_Current	2019	1	2	75-42	1.573	1.289	1.105	1.368	1.24
Lacombe	2019	1	203	75-42	2.652	2.011	3.616	1.395	6.437
Lacombe	2019	3	204	75-42	1.521	1.249	3.199	1.251	3.497
Lacombe	2019	3	207	L241C	1.589	1.013	2.873	1.181	2.861
Scott	2019	1	207	L241C	1.65	3.291	4.998	1.274	4.173
Scott	2019	1	208	75-42	1.389	2.062	3.412	1.335	3.652
Lacombe	2019	2	209	L241C	0.971	0.912	2.229	1.939	3.241
Scott	2019	3	209	75-42	1.883	3.683	5.268	4.059	3.923
Scott	2019	2	210	L241C	1.837	2.191	3.627	1.32	3.53
Scott	2019	3	211	L241C	1.868	4.194	4.342	3.342	3.786
Lacombe	2019	1	212	L241C	1.733	1.644	3.148	5.934	5.317
Scott	2019	2	212	75-42	1.691	2.414	4.39	3.292	4.514
Lacombe	2019	2	213	75-42	1.402	1.161	2.745	1.154	3.715
Swift_Current	2019	1	22	L241C	2.517	2.181	1.829	4.532	7.851
Swift_Current	2019	3	24	L241C	1.199	1.317	4.642	9.499	8.86
Swift_Current	2019	2	27	75-42	1.344	1.36	6.688	17.102	3.117
Swift_Current	2019	3	28	75-42	1.08	1.179	3.973	10.662	4.427
Swift_Current	2019	1	30	L241C	1.433	1.415	1.504	4.116	3.03
Scott	2019	3	301	L241C	1.155	1.233	1.259	1.177	2.882
Scott	2019	3	303	75-42	1.661	2.134	2.821	3.993	4.287
Scott	2019	1	305	L241C	1.806	2.823	5.929	10.035	4.116
Lacombe	2019	1	307	L241C	1.442	1.176	3.368	1.295	5.521
Lacombe	2019	3	308	L241C	1.264	1.187	2.976	4.325	3.641
Lacombe	2019	3	309	75-42	1.951	1.626	4.551	1.354	5.322
Lacombe	2019	1	310	75-42	1.776	1.831	4.046	5.851	5.666
Scott	2019	1	311	75-42	1.555	1.641	0.946	10.496	3.961
Lacombe	2019	2	312	L241C	1.538	1.498	3.837	2.644	3.658
Lacombe	2019	2	313	75-42	1.154	0.946	1.036	1.165	2.979
Swift_Current	2019	1	37	75-42	1.077	0.942	1.894	1.583	5.089
Swift_Current	2019	3	38	L241C	1.225	1.282	4.468	8.261	20.46
Swift_Current	2019	2	39	L241C	0.74	0.66	2.056	1.758	7.281
Swift_Current	2019	2	4	L241C	1.479	1.278	2.485	1.882	5.874
Swift_Current	2019	3	40	L241C	1.466	1.37	3.164	3.2	16.15
Lacombe	2019	1	401	75-42	1.903	2.253	1.223	1.797	6.482
Scott	2019	1	402	75-42	1.444	1.714	3.161	1.847	3.681
Lacombe	2019	2	404	L241C	1.495	0.991	2.61	4.351	3.338
Scott	2019	1	404	L241C	1.766	2.419	4.047	3.908	2.682
Scott	2019	2	405	75-42	1.67	3.976	4.298	1.533	3.561
Lacombe	2019	2	406	75-42	1.423	1.273	0.969	1.244	2.758
Swift_Current	2019	2	41	L241C	1.052	0.94	5.117	8.468	4.386
Lacombe	2019	1	410	L241C	1.688	1.561	1.287	1.486	3.614
Scott	2019	3	411	75-42	1.629	2.176	3.041	4.689	3.867
Lacombe	2019	3	412	75-42	1.422	1.67	3.211	1.501	3.569
Scott	2019	2	412	L241C	1.35	1.809	1.017	4.516	3.329
Lacombe	2019	3	413	L241C	1.219	1.174	2.062	1.521	3.673
Scott	2019	3	413	L241C	1.863	2.161	4.718	3.898	5.295
Swift_Current	2019	1	44	75-42	1.455	1.537	1.515	3.723	4.282
Swift_Current	2019	1	46	L241C	2.335	2.45	2.012	1.676	6.178
Swift_Current	2019	2	47	75-42	1.802	1.763	5.617	9.331	7.724
Swift_Current	2019	3	52	75-42	1.383	2.687	10.754	20.34	13.283
Swift_Current	2019	2	6	75-42	1.154	1.622	30.505	41.262	6.471
Swift_Current	2019	3	8	L241C	1.116	1.301	5.279	8.437	8.241
