# Supplementary material for: Crop rotation significantly influences the composition of soil, rhizosphere, and root microbiota in canola (Brassica napus L.)
Source: Environ Microbiome. 2023 May 9;18:40. doi: 10.1186/s40793-023-00495-9 (PMC10169384; doi:10.1186/s40793-023-00495-9)
Supplement: Supplementary file 11 — Additional file 11. Metadata for samples profiled using ITS sequencing. [file 40793_2023_495_MOESM11_ESM.xlsx]

## Sheet: ITS Sample metadata
Sample ID	Cultivar	Plot	Rep	Rotation	Sampletype	Site	Year
C190710SW1_1bs_S7_L001	L241C	1	1	1	Soil	Swift_Current	2019
C190710SW1_1rt_S1_L001	L241C	1	1	1	Rt	Swift_Current	2019
C190710SW1_1rz_S11_L001	L241C	1	1	1	Rz	Swift_Current	2019
C190710SW1_22bs_S19_L001	L241C	22	2	1	Soil	Swift_Current	2019
C190710SW1_22rt_S13_L001	L241C	22	2	1	Rt	Swift_Current	2019
C190710SW1_22rz_S23_L001	L241C	22	2	1	Rz	Swift_Current	2019
C190710SW1_30bs_S31_L001	L241C	30	3	1	Soil	Swift_Current	2019
C190710SW1_30rt_S25_L001	L241C	30	3	1	Rt	Swift_Current	2019
C190710SW1_30rz_S35_L001	L241C	30	3	1	Rz	Swift_Current	2019
C190710SW1_46bs_S43_L001	L241C	46	4	1	Soil	Swift_Current	2019
C190710SW1_46rt_S37_L001	L241C	46	4	1	Rt	Swift_Current	2019
C190710SW1_46rz_S47_L001	L241C	46	4	1	Rz	Swift_Current	2019
C190710SW11_11bs_S57_L001	75-42	11	1	3	Soil	Swift_Current	2019
C190710SW11_11rt_S51_L001	75-42	11	1	3	Rt	Swift_Current	2019
C190710SW11_11rz_S54_L001	75-42	11	1	3	Rz	Swift_Current	2019
C190710SW11_18bs_S69_L001	75-42	18	2	3	Soil	Swift_Current	2019
C190710SW11_18rt_S63_L001	75-42	18	2	3	Rt	Swift_Current	2019
C190710SW11_18rz_S66_L001	75-42	18	2	3	Rz	Swift_Current	2019
C190710SW11_28bs_S81_L001	75-42	28	3	3	Soil	Swift_Current	2019
C190710SW11_28rt_S75_L001	75-42	28	3	3	Rt	Swift_Current	2019
C190710SW11_28rz_S78_L001	75-42	28	3	3	Rz	Swift_Current	2019
C190710SW11_52bs_S93_L001	75-42	52	4	3	Soil	Swift_Current	2019
C190710SW11_52rt_S87_L001	75-42	52	4	3	Rt	Swift_Current	2019
C190710SW11_52rz_S90_L001	75-42	52	4	3	Rz	Swift_Current	2019
C190710SW2_16bs_S67_L001	75-42	16	2	1	Soil	Swift_Current	2019
C190710SW2_16rt_S61_L001	75-42	16	2	1	Rt	Swift_Current	2019
C190710SW2_16rz_S71_L001	75-42	16	2	1	Rz	Swift_Current	2019
C190710SW2_2bs_S55_L001	75-42	2	1	1	Soil	Swift_Current	2019
C190710SW2_2rt_S49_L001	75-42	2	1	1	Rt	Swift_Current	2019
C190710SW2_2rz_S59_L001	75-42	2	1	1	Rz	Swift_Current	2019
C190710SW2_37bs_S79_L001	75-42	37	3	1	Soil	Swift_Current	2019
C190710SW2_37rt_S73_L001	75-42	37	3	1	Rt	Swift_Current	2019
C190710SW2_37rz_S83_L001	75-42	37	3	1	Rz	Swift_Current	2019
C190710SW2_44bs_S91_L001	75-42	44	4	1	Soil	Swift_Current	2019
C190710SW2_44rt_S85_L001	75-42	44	4	1	Rt	Swift_Current	2019
C190710SW2_44rz_S95_L001	75-42	44	4	1	Rz	Swift_Current	2019
C190710SW4_19bs_S20_L001	L241C	19	2	2	Soil	Swift_Current	2019
C190710SW4_19rt_S14_L001	L241C	19	2	2	Rt	Swift_Current	2019
C190710SW4_19rz_S24_L001	L241C	19	2	2	Rz	Swift_Current	2019
C190710SW4_39bs_S32_L001	L241C	39	3	2	Soil	Swift_Current	2019
C190710SW4_39rt_S26_L001	L241C	39	3	2	Rt	Swift_Current	2019
C190710SW4_39rz_S36_L001	L241C	39	3	2	Rz	Swift_Current	2019
C190710SW4_41bs_S44_L001	L241C	41	4	2	Soil	Swift_Current	2019
C190710SW4_41rt_S38_L001	L241C	41	4	2	Rt	Swift_Current	2019
C190710SW4_41rz_S48_L001	L241C	41	4	2	Rz	Swift_Current	2019
C190710SW4_4bs_S8_L001	L241C	4	1	2	Soil	Swift_Current	2019
C190710SW4_4rt_S2_L001	L241C	4	1	2	Rt	Swift_Current	2019
C190710SW4_4rz_S12_L001	L241C	4	1	2	Rz	Swift_Current	2019
C190710SW6_17bs_S68_L001	75-42	17	2	2	Soil	Swift_Current	2019
C190710SW6_17rt_S62_L001	75-42	17	2	2	Rt	Swift_Current	2019
C190710SW6_17rz_S65_L001	75-42	17	2	2	Rz	Swift_Current	2019
C190710SW6_27bs_S80_L001	75-42	27	3	2	Soil	Swift_Current	2019
C190710SW6_27rt_S74_L001	75-42	27	3	2	Rt	Swift_Current	2019
C190710SW6_27rz_S77_L001	75-42	27	3	2	Rz	Swift_Current	2019
C190710SW6_47bs_S92_L001	75-42	47	4	2	Soil	Swift_Current	2019
C190710SW6_47rt_S86_L001	75-42	47	4	2	Rt	Swift_Current	2019
C190710SW6_47rz_S89_L001	75-42	47	4	2	Rz	Swift_Current	2019
C190710SW6_6bs_S56_L001	75-42	6	1	2	Soil	Swift_Current	2019
C190710SW6_6rt_S50_L001	75-42	6	1	2	Rt	Swift_Current	2019
C190710SW6_6rz_S53_L001	75-42	6	1	2	Rz	Swift_Current	2019
C190710SW8_24bs_S21_L001	L241C	24	2	3	Soil	Swift_Current	2019
C190710SW8_24rt_S15_L001	L241C	24	2	3	Rt	Swift_Current	2019
C190710SW8_24rz_S18_L001	L241C	24	2	3	Rz	Swift_Current	2019
C190710SW8_38bs_S33_L001	L241C	38	3	3	Soil	Swift_Current	2019
C190710SW8_38rt_S27_L001	L241C	38	3	3	Rt	Swift_Current	2019
C190710SW8_38rz_S30_L001	L241C	38	3	3	Rz	Swift_Current	2019
C190710SW8_40bs_S45_L001	L241C	40	4	3	Soil	Swift_Current	2019
C190710SW8_40rt_S39_L001	L241C	40	4	3	Rt	Swift_Current	2019
C190710SW8_40rz_S42_L001	L241C	40	4	3	Rz	Swift_Current	2019
C190710SW8_8bs_S9_L001	L241C	8	1	3	Soil	Swift_Current	2019
C190710SW8_8rt_S3_L001	L241C	8	1	3	Rt	Swift_Current	2019
C190710SW8_8rz_S6_L001	L241C	8	1	3	Rz	Swift_Current	2019
C190716LA1_410bs_S46_L001	L241C	410	4	1	Soil	Lacombe	2019
C190716LA1_410rt_S40_L001	L241C	410	4	1	Rt	Lacombe	2019
C190716LA2_203bs_S70_L001	75-42	203	2	1	Soil	Lacombe	2019
C190716LA2_203rt_S64_L001	75-42	203	2	1	Rt	Lacombe	2019
C190716LA4_312rt_S29_L001	L241C	312	3	2	Rt	Lacombe	2019
C190717LA1_111bs_S10_L001	L241C	111	1	1	Soil	Lacombe	2019
C190717LA1_111rt_S4_L001	L241C	111	1	1	Rt	Lacombe	2019
C190717LA1_212bs_S22_L001	L241C	212	2	1	Soil	Lacombe	2019
C190717LA1_212rt_S16_L001	L241C	212	2	1	Rt	Lacombe	2019
C190717LA1_307bs_S34_L001	L241C	307	3	1	Soil	Lacombe	2019
C190717LA1_307rt_S28_L001	L241C	307	3	1	Rt	Lacombe	2019
C190717LA2_103bs_S58_L001	75-42	103	1	1	Soil	Lacombe	2019
C190717LA2_103rt_S52_L001	75-42	103	1	1	Rt	Lacombe	2019
C190717LA2_310bs_S82_L001	75-42	310	3	1	Soil	Lacombe	2019
C190717LA2_310rt_S76_L001	75-42	310	3	1	Rt	Lacombe	2019
C190717LA2_401bs_S94_L001	75-42	401	4	1	Soil	Lacombe	2019
C190717LA2_401rt_S88_L001	75-42	401	4	1	Rt	Lacombe	2019
C190717LA4_106rt_S5_L001	L241C	106	1	2	Rt	Lacombe	2019
C190717LA4_209rt_S17_L001	L241C	209	2	2	Rt	Lacombe	2019
C190717LA4_404rt_S41_L001	L241C	404	4	2	Rt	Lacombe	2019
C190718ST1_101rz_S98_L001	L241C	101	1	1	Rz	Scott	2019
C190718ST1_207rz_S103_L001	L241C	207	2	1	Rz	Scott	2019
C190718ST1_305rz_S108_L001	L241C	305	3	1	Rz	Scott	2019
C190718ST1_404rz_S113_L001	L241C	404	4	1	Rz	Scott	2019
C190718ST11_111bs_S117_L001	75-42	111	1	3	Soil	Scott	2019
C190718ST11_111rz_S120_L001	75-42	111	1	3	Rz	Scott	2019
C190718ST11_209bs_S121_L001	75-42	209	2	3	Soil	Scott	2019
C190718ST11_209rz_S124_L001	75-42	209	2	3	Rz	Scott	2019
C190718ST11_303bs_S125_L001	75-42	303	3	3	Soil	Scott	2019
C190718ST11_303rz_S128_L001	75-42	303	3	3	Rz	Scott	2019
C190718ST11_411bs_S129_L001	75-42	411	4	3	Soil	Scott	2019
C190718ST11_411rz_S132_L001	75-42	411	4	3	Rz	Scott	2019
C190718ST2_102rz_S118_L001	75-42	102	1	1	Rz	Scott	2019
C190718ST2_208rz_S122_L001	75-42	208	2	1	Rz	Scott	2019
C190718ST2_311rz_S126_L001	75-42	311	3	1	Rz	Scott	2019
C190718ST2_402rz_S130_L001	75-42	402	4	1	Rz	Scott	2019
C190718ST4_104rz_S99_L001	L241C	104	1	2	Rz	Scott	2019
C190718ST4_210rz_S104_L001	L241C	210	2	2	Rz	Scott	2019
C190718ST4_302rz_S109_L001	L241C	302	3	2	Rz	Scott	2019
C190718ST4_412rz_S114_L001	L241C	412	4	2	Rz	Scott	2019
C190718ST6_106rz_S119_L001	75-42	106	1	2	Rz	Scott	2019
C190718ST6_212rz_S123_L001	75-42	212	2	2	Rz	Scott	2019
C190718ST6_309rz_S127_L001	75-42	309	3	2	Rz	Scott	2019
C190718ST6_405rz_S131_L001	75-42	405	4	2	Rz	Scott	2019
C190718ST8_108bs_S97_L001	L241C	108	1	3	Soil	Scott	2019
C190718ST8_108rz_S100_L001	L241C	108	1	3	Rz	Scott	2019
C190718ST8_211bs_S102_L001	L241C	211	2	3	Soil	Scott	2019
C190718ST8_211rz_S105_L001	L241C	211	2	3	Rz	Scott	2019
C190718ST8_301bs_S107_L001	L241C	301	3	3	Soil	Scott	2019
C190718ST8_301rz_S110_L001	L241C	301	3	3	Rz	Scott	2019
C190718ST8_413bs_S112_L001	L241C	413	4	3	Soil	Scott	2019
C190718ST8_413rz_S115_L001	L241C	413	4	3	Rz	Scott	2019
C190716LA1_410rz_S93_L001	L241C	410	4	1	Rz	Lacombe	2019
C190716LA11_412bs_S45_L001	75-42	412	4	3	Soil	Lacombe	2019
C190716LA11_412rt_S38_L001	75-42	412	4	3	Rt	Lacombe	2019
C190716LA11_412rz_S43_L001	75-42	412	4	3	Rz	Lacombe	2019
C190716LA2_203rz_S22_L001	75-42	203	2	1	Rz	Lacombe	2019
C190716LA4_312bs_S79_L001	L241C	312	3	2	Soil	Lacombe	2019
C190716LA4_312rz_S77_L001	L241C	312	3	2	Rz	Lacombe	2019
C190716LA6_108bs_S8_L001	75-42	108	1	2	Soil	Lacombe	2019
C190716LA6_108rt_S1_L001	75-42	108	1	2	Rt	Lacombe	2019
C190716LA6_108rz_S6_L001	75-42	108	1	2	Rz	Lacombe	2019
C190716LA8_102bs_S56_L001	L241C	102	1	3	Soil	Lacombe	2019
C190716LA8_102rt_S49_L001	L241C	102	1	3	Rt	Lacombe	2019
C190716LA8_102rz_S54_L001	L241C	102	1	3	Rz	Lacombe	2019
C190716LA8_207bs_S68_L001	L241C	207	2	3	Soil	Lacombe	2019
C190716LA8_207rt_S61_L001	L241C	207	2	3	Rt	Lacombe	2019
C190716LA8_207rz_S66_L001	L241C	207	2	3	Rz	Lacombe	2019
C190716LA8_413bs_S92_L001	L241C	413	4	3	Soil	Lacombe	2019
C190716LA8_413rt_S85_L001	L241C	413	4	3	Rt	Lacombe	2019
C190716LA8_413rz_S90_L001	L241C	413	4	3	Rz	Lacombe	2019
C190717LA1_111rz_S57_L001	L241C	111	1	1	Rz	Lacombe	2019
C190717LA1_212rz_S69_L001	L241C	212	2	1	Rz	Lacombe	2019
C190717LA1_307rz_S81_L001	L241C	307	3	1	Rz	Lacombe	2019
C190717LA11_113bs_S9_L001	75-42	113	1	3	Soil	Lacombe	2019
C190717LA11_113rt_S2_L001	75-42	113	1	3	Rt	Lacombe	2019
C190717LA11_113rz_S7_L001	75-42	113	1	3	Rz	Lacombe	2019
C190717LA11_204bs_S21_L001	75-42	204	2	3	Soil	Lacombe	2019
C190717LA11_204rt_S14_L001	75-42	204	2	3	Rt	Lacombe	2019
C190717LA11_204rz_S19_L001	75-42	204	2	3	Rz	Lacombe	2019
C190717LA11_309bs_S33_L001	75-42	309	3	3	Soil	Lacombe	2019
C190717LA11_309rt_S26_L001	75-42	309	3	3	Rt	Lacombe	2019
C190717LA11_309rz_S31_L001	75-42	309	3	3	Rz	Lacombe	2019
C190717LA2_103rz_S10_L001	75-42	103	1	1	Rz	Lacombe	2019
C190717LA2_310rz_S34_L001	75-42	310	3	1	Rz	Lacombe	2019
C190717LA2_401rz_S46_L001	75-42	401	4	1	Rz	Lacombe	2019
C190717LA4_106bs_S55_L001	L241C	106	1	2	Soil	Lacombe	2019
C190717LA4_106rz_S53_L001	L241C	106	1	2	Rz	Lacombe	2019
C190717LA4_209bs_S67_L001	L241C	209	2	2	Soil	Lacombe	2019
C190717LA4_209rz_S65_L001	L241C	209	2	2	Rz	Lacombe	2019
C190717LA4_404bs_S91_L001	L241C	404	4	2	Soil	Lacombe	2019
C190717LA4_404rz_S89_L001	L241C	404	4	2	Rz	Lacombe	2019
C190717LA6_213bs_S20_L001	75-42	213	2	2	Soil	Lacombe	2019
C190717LA6_213rt_S13_L001	75-42	213	2	2	Rt	Lacombe	2019
C190717LA6_213rz_S18_L001	75-42	213	2	2	Rz	Lacombe	2019
C190717LA6_313bs_S32_L001	75-42	313	3	2	Soil	Lacombe	2019
C190717LA6_313rt_S25_L001	75-42	313	3	2	Rt	Lacombe	2019
C190717LA6_313rz_S30_L001	75-42	313	3	2	Rz	Lacombe	2019
C190717LA6_406bs_S44_L001	75-42	406	4	2	Soil	Lacombe	2019
C190717LA6_406rt_S37_L001	75-42	406	4	2	Rt	Lacombe	2019
C190717LA6_406rz_S42_L001	75-42	406	4	2	Rz	Lacombe	2019
C190717LA8_308bs_S80_L001	L241C	308	3	3	Soil	Lacombe	2019
C190717LA8_308rt_S73_L001	L241C	308	3	3	Rt	Lacombe	2019
C190717LA8_308rz_S78_L001	L241C	308	3	3	Rz	Lacombe	2019
C190718ST1_101bs_S58_L001	L241C	101	1	1	Soil	Scott	2019
C190718ST1_101rt_S50_L001	L241C	101	1	1	Rt	Scott	2019
C190718ST1_207bs_S70_L001	L241C	207	2	1	Soil	Scott	2019
C190718ST1_207rt_S62_L001	L241C	207	2	1	Rt	Scott	2019
C190718ST1_305bs_S82_L001	L241C	305	3	1	Soil	Scott	2019
C190718ST1_305rt_S74_L001	L241C	305	3	1	Rt	Scott	2019
C190718ST1_404bs_S94_L001	L241C	404	4	1	Soil	Scott	2019
C190718ST1_404rt_S86_L001	L241C	404	4	1	Rt	Scott	2019
C190718ST11_111rt_S5_L001	75-42	111	1	3	Rt	Scott	2019
C190718ST11_209rt_S17_L001	75-42	209	2	3	Rt	Scott	2019
C190718ST11_303rt_S29_L001	75-42	303	3	3	Rt	Scott	2019
C190718ST11_411rt_S41_L001	75-42	411	4	3	Rt	Scott	2019
C190718ST2_102bs_S11_L001	75-42	102	1	1	Soil	Scott	2019
C190718ST2_102rt_S3_L001	75-42	102	1	1	Rt	Scott	2019
C190718ST2_208bs_S23_L001	75-42	208	2	1	Soil	Scott	2019
C190718ST2_208rt_S15_L001	75-42	208	2	1	Rt	Scott	2019
C190718ST2_311bs_S35_L001	75-42	311	3	1	Soil	Scott	2019
C190718ST2_311rt_S27_L001	75-42	311	3	1	Rt	Scott	2019
C190718ST2_402bs_S47_L001	75-42	402	4	1	Soil	Scott	2019
C190718ST2_402rt_S39_L001	75-42	402	4	1	Rt	Scott	2019
C190718ST4_104bs_S59_L001	L241C	104	1	2	Soil	Scott	2019
C190718ST4_104rt_S51_L001	L241C	104	1	2	Rt	Scott	2019
C190718ST4_210bs_S71_L001	L241C	210	2	2	Soil	Scott	2019
C190718ST4_210rt_S63_L001	L241C	210	2	2	Rt	Scott	2019
C190718ST4_302bs_S83_L001	L241C	302	3	2	Soil	Scott	2019
C190718ST4_302rt_S75_L001	L241C	302	3	2	Rt	Scott	2019
C190718ST4_412bs_S95_L001	L241C	412	4	2	Soil	Scott	2019
C190718ST4_412rt_S87_L001	L241C	412	4	2	Rt	Scott	2019
C190718ST6_106bs_S12_L001	75-42	106	1	2	Soil	Scott	2019
C190718ST6_106rt_S4_L001	75-42	106	1	2	Rt	Scott	2019
C190718ST6_212bs_S24_L001	75-42	212	2	2	Soil	Scott	2019
C190718ST6_212rt_S16_L001	75-42	212	2	2	Rt	Scott	2019
C190718ST6_309bs_S36_L001	75-42	309	3	2	Soil	Scott	2019
C190718ST6_309rt_S28_L001	75-42	309	3	2	Rt	Scott	2019
C190718ST6_405bs_S48_L001	75-42	405	4	2	Soil	Scott	2019
C190718ST6_405rt_S40_L001	75-42	405	4	2	Rt	Scott	2019
C190718ST8_108rt_S52_L001	L241C	108	1	3	Rt	Scott	2019
C190718ST8_211rt_S64_L001	L241C	211	2	3	Rt	Scott	2019
C190718ST8_301rt_S76_L001	L241C	301	3	3	Rt	Scott	2019
C190718ST8_413rt_S88_L001	L241C	413	4	3	Rt	Scott	2019
SCP12rs_S45_L001	75-42	12	1	3	Rz	Swift_Current	2018
SCP12s_S21_L001	75-42	12	1	3	Soil	Swift_Current	2018
SCP14r_S70_L001	75-42	14	2	3	Rt	Swift_Current	2018
SCP14rs_S46_L001	75-42	14	2	3	Rz	Swift_Current	2018
SCP14s_S22_L001	75-42	14	2	3	Soil	Swift_Current	2018
SCP16r_S54_L001	75-42	16	2	1	Rt	Swift_Current	2018
SCP16rs_S30_L001	75-42	16	2	1	Rz	Swift_Current	2018
SCP16s_S6_L001	75-42	16	2	1	Soil	Swift_Current	2018
SCP1r_S49_L001	L241C	1	1	1	Rt	Swift_Current	2018
SCP1rs_S25_L001	L241C	1	1	1	Rz	Swift_Current	2018
SCP1s_S1_L001	L241C	1	1	1	Soil	Swift_Current	2018
SCP22r_S50_L001	L241C	22	2	1	Rt	Swift_Current	2018
SCP22rs_S26_L001	L241C	22	2	1	Rz	Swift_Current	2018
SCP22s_S2_L001	L241C	22	2	1	Soil	Swift_Current	2018
SCP23r_S62_L001	75-42	23	2	2	Rt	Swift_Current	2018
SCP23rs_S38_L001	75-42	23	2	2	Rz	Swift_Current	2018
SCP23s_S14_L001	75-42	23	2	2	Soil	Swift_Current	2018
SCP25r_S58_L001	L241C	25	2	2	Rt	Swift_Current	2018
SCP25rs_S34_L001	L241C	25	2	2	Rz	Swift_Current	2018
SCP25s_S10_L001	L241C	25	2	2	Soil	Swift_Current	2018
SCP26r_S66_L001	L241C	26	2	3	Rt	Swift_Current	2018
SCP26rs_S42_L001	L241C	26	2	3	Rz	Swift_Current	2018
SCP26s_S18_L001	L241C	26	2	3	Soil	Swift_Current	2018
SCP29r_S67_L001	L241C	29	3	3	Rt	Swift_Current	2018
SCP29rs_S43_L001	L241C	29	3	3	Rz	Swift_Current	2018
SCP29s_S19_L001	L241C	29	3	3	Soil	Swift_Current	2018
SCP2r_S53_L001	75-42	2	1	1	Rt	Swift_Current	2018
SCP2rs_S29_L001	75-42	2	1	1	Rz	Swift_Current	2018
SCP2s_S5_L001	75-42	2	1	1	Soil	Swift_Current	2018
SCP30r_S51_L001	L241C	30	3	1	Rt	Swift_Current	2018
SCP30rs_S27_L001	L241C	30	3	1	Rz	Swift_Current	2018
SCP30s_S3_L001	L241C	30	3	1	Soil	Swift_Current	2018
SCP31r_S71_L001	75-42	31	3	3	Rt	Swift_Current	2018
SCP31rs_S47_L001	75-42	31	3	3	Rz	Swift_Current	2018
SCP31s_S23_L001	75-42	31	3	3	Soil	Swift_Current	2018
SCP33r_S59_L001	L241C	33	3	2	Rt	Swift_Current	2018
SCP33rs_S35_L001	L241C	33	3	2	Rz	Swift_Current	2018
SCP33s_S11_L001	L241C	33	3	2	Soil	Swift_Current	2018
SCP34r_S63_L001	75-42	34	3	2	Rt	Swift_Current	2018
SCP34rs_S39_L001	75-42	34	3	2	Rz	Swift_Current	2018
SCP34s_S15_L001	75-42	34	3	2	Soil	Swift_Current	2018
SCP37r_S55_L001	75-42	37	3	1	Rt	Swift_Current	2018
SCP37rs_S31_L001	75-42	37	3	1	Rz	Swift_Current	2018
SCP37s_S7_L001	75-42	37	3	1	Soil	Swift_Current	2018
SCP3rs_S33_L001	L241C	3	1	2	Rz	Swift_Current	2018
SCP3s_S9_L001	L241C	3	1	2	Soil	Swift_Current	2018
SCP44rs_S32_L001	75-42	44	4	1	Rz	Swift_Current	2018
SCP44s_S8_L001	75-42	44	4	1	Soil	Swift_Current	2018
SCP46r_S52_L001	L241C	46	4	1	Rt	Swift_Current	2018
SCP46rs_S28_L001	L241C	46	4	1	Rz	Swift_Current	2018
SCP46s_S4_L001	L241C	46	4	1	Soil	Swift_Current	2018
SCP48r_S60_L001	L241C	48	4	2	Rt	Swift_Current	2018
SCP48rs_S36_L001	L241C	48	4	2	Rz	Swift_Current	2018
SCP48s_S12_L001	L241C	48	4	2	Soil	Swift_Current	2018
SCP49r_S68_L001	L241C	49	4	3	Rt	Swift_Current	2018
SCP49rs_S44_L001	L241C	49	4	3	Rz	Swift_Current	2018
SCP49s_S20_L001	L241C	49	4	3	Soil	Swift_Current	2018
SCP50r_S72_L001	75-42	50	4	3	Rt	Swift_Current	2018
SCP50rs_S48_L001	75-42	50	4	3	Rz	Swift_Current	2018
SCP50s_S24_L001	75-42	50	4	3	Soil	Swift_Current	2018
SCP51r_S64_L001	75-42	51	4	2	Rt	Swift_Current	2018
SCP51rs_S40_L001	75-42	51	4	2	Rz	Swift_Current	2018
SCP51s_S16_L001	75-42	51	4	2	Soil	Swift_Current	2018
SCP5rs_S37_L001	75-42	5	1	2	Rz	Swift_Current	2018
SCP5s_S13_L001	75-42	5	1	2	Soil	Swift_Current	2018
SCP9rs_S41_L001	L241C	9	1	3	Rz	Swift_Current	2018
SCP9s_S17_L001	L241C	9	1	3	Soil	Swift_Current	2018
LP101r_S133_L001	75-42	101	1	2	Rt	Lacombe	2018
LP101rs_S109_L001	75-42	101	1	2	Rz	Lacombe	2018
LP103r_S125_L001	75-42	103	1	1	Rt	Lacombe	2018
LP103rs_S101_L001	75-42	103	1	1	Rz	Lacombe	2018
LP104r_S137_L001	L241C	104	1	3	Rt	Lacombe	2018
LP104rs_S113_L001	L241C	104	1	3	Rz	Lacombe	2018
LP104s_S89_L001	L241C	104	1	3	Soil	Lacombe	2018
LP105r_S129_L001	L241C	105	1	2	Rt	Lacombe	2018
LP105s_S81_L001	L241C	105	1	2	Soil	Lacombe	2018
LP107r_S141_L001	75-42	107	1	3	Rt	Lacombe	2018
LP107rs_S117_L001	75-42	107	1	3	Rz	Lacombe	2018
LP107s_S93_L001	75-42	107	1	3	Soil	Lacombe	2018
LP111r_S121_L001	L241C	111	1	1	Rt	Lacombe	2018
LP111rs_S97_L001	L241C	111	1	1	Rz	Lacombe	2018
LP111s_S73_L001	L241C	111	1	1	Soil	Lacombe	2018
LP203r_S126_L001	75-42	203	2	1	Rt	Lacombe	2018
LP203rs_S102_L001	75-42	203	2	1	Rz	Lacombe	2018
LP203s_S78_L001	75-42	203	2	1	Soil	Lacombe	2018
LP205r_S138_L001	L241C	205	2	3	Rt	Lacombe	2018
LP205rs_S114_L001	L241C	205	2	3	Rz	Lacombe	2018
LP205s_S90_L001	L241C	205	2	3	Soil	Lacombe	2018
LP206r_S134_L001	75-42	206	2	2	Rt	Lacombe	2018
LP206rs_S110_L001	75-42	206	2	2	Rz	Lacombe	2018
LP208r_S142_L001	75-42	208	2	3	Rt	Lacombe	2018
LP208s_S94_L001	75-42	208	2	3	Soil	Lacombe	2018
LP211r_S130_L001	L241C	211	2	2	Rt	Lacombe	2018
LP211rs_S106_L001	L241C	211	2	2	Rz	Lacombe	2018
LP211s_S82_L001	L241C	211	2	2	Soil	Lacombe	2018
LP212r_S122_L001	L241C	212	2	1	Rt	Lacombe	2018
LP212rs_S98_L001	L241C	212	2	1	Rz	Lacombe	2018
LP212s_S74_L001	L241C	212	2	1	Soil	Lacombe	2018
LP301r_S143_L001	75-42	301	3	3	Rt	Lacombe	2018
LP301rs_S119_L001	75-42	301	3	3	Rz	Lacombe	2018
LP301s_S95_L001	75-42	301	3	3	Soil	Lacombe	2018
LP302r_S139_L001	L241C	302	3	3	Rt	Lacombe	2018
LP302rs_S115_L001	L241C	302	3	3	Rz	Lacombe	2018
LP302s_S91_L001	L241C	302	3	3	Soil	Lacombe	2018
LP303r_S131_L001	L241C	303	3	2	Rt	Lacombe	2018
LP303rs_S107_L001	L241C	303	3	2	Rz	Lacombe	2018
LP303s_S83_L001	L241C	303	3	2	Soil	Lacombe	2018
LP306r_S135_L001	75-42	306	3	2	Rt	Lacombe	2018
LP306rs_S111_L001	75-42	306	3	2	Rz	Lacombe	2018
LP306s_S87_L001	75-42	306	3	2	Soil	Lacombe	2018
LP307r_S123_L001	L241C	307	3	1	Rt	Lacombe	2018
LP307rs_S99_L001	L241C	307	3	1	Rz	Lacombe	2018
LP310r_S127_L001	75-42	310	3	1	Rt	Lacombe	2018
LP310rs_S103_L001	75-42	310	3	1	Rz	Lacombe	2018
LP310s_S79_L001	75-42	310	3	1	Soil	Lacombe	2018
LP401r_S128_L001	75-42	401	4	1	Rt	Lacombe	2018
LP401rs_S104_L001	75-42	401	4	1	Rz	Lacombe	2018
LP401s_S80_L001	75-42	401	4	1	Soil	Lacombe	2018
LP402r_S136_L001	75-42	402	4	2	Rt	Lacombe	2018
LP402rs_S112_L001	75-42	402	4	2	Rz	Lacombe	2018
LP402s_S88_L001	75-42	402	4	2	Soil	Lacombe	2018
LP408r_S144_L001	75-42	408	4	3	Rt	Lacombe	2018
LP408rs_S120_L001	75-42	408	4	3	Rz	Lacombe	2018
LP408s_S96_L001	75-42	408	4	3	Soil	Lacombe	2018
LP409r_S132_L001	L241C	409	4	2	Rt	Lacombe	2018
LP409rs_S108_L001	L241C	409	4	2	Rz	Lacombe	2018
LP410r_S124_L001	L241C	410	4	1	Rt	Lacombe	2018
LP410rs_S100_L001	L241C	410	4	1	Rz	Lacombe	2018
LP410s_S76_L001	L241C	410	4	1	Soil	Lacombe	2018
LP411r_S140_L001	L241C	411	4	3	Rt	Lacombe	2018
LP411rs_S116_L001	L241C	411	4	3	Rz	Lacombe	2018
LP411s_S92_L001	L241C	411	4	3	Soil	Lacombe	2018
reseq_LP101s_S162_L001	75-42	101	1	2	Soil	Lacombe	2018
reseq_LP103s_S160_L001	75-42	103	1	1	Soil	Lacombe	2018
reseq_LP206s_S163_L001	75-42	206	2	2	Soil	Lacombe	2018
reseq_LP307s_S159_L001	L241C	307	3	1	Soil	Lacombe	2018
reseq_LP409s_S161_L001	L241C	409	4	2	Soil	Lacombe	2018
reseq_SCP12r_S155_L001	75-42	12	1	3	Rt	Swift_Current	2018
reseq_SCP5r_S153_L001	75-42	5	1	2	Rt	Swift_Current	2018
reseq_SP105r_S156_L001	75-42	105	1	2	Rt	Scott	2018
reseq_SP109r_S158_L001	L241C	109	1	3	Rt	Scott	2018
reseq_SP213r_S157_L001	75-42	213	2	2	Rt	Scott	2018
SP101r_S49_L001	L241C	101	1	1	Rt	Scott	2018
SP101rs_S25_L001	L241C	101	1	1	Rz	Scott	2018
SP101s_S1_L001	L241C	101	1	1	Soil	Scott	2018
SP102r_S53_L001	75-42	102	1	1	Rt	Scott	2018
SP102rs_S29_L001	75-42	102	1	1	Rz	Scott	2018
SP102s_S5_L001	75-42	102	1	1	Soil	Scott	2018
SP103r_S57_L001	L241C	103	1	2	Rt	Scott	2018
SP103rs_S33_L001	L241C	103	1	2	Rz	Scott	2018
SP103s_S9_L001	L241C	103	1	2	Soil	Scott	2018
SP105rs_S37_L001	75-42	105	1	2	Rz	Scott	2018
SP105s_S13_L001	75-42	105	1	2	Soil	Scott	2018
SP109rs_S41_L001	L241C	109	1	3	Rz	Scott	2018
SP109s_S17_L001	L241C	109	1	3	Soil	Scott	2018
SP112r_S69_L001	75-42	112	1	3	Rt	Scott	2018
SP112rs_S45_L001	75-42	112	1	3	Rz	Scott	2018
SP112s_S21_L001	75-42	112	1	3	Soil	Scott	2018
SP203r_S70_L001	75-42	203	2	3	Rt	Scott	2018
SP203rs_S46_L001	75-42	203	2	3	Rz	Scott	2018
SP203s_S22_L001	75-42	203	2	3	Soil	Scott	2018
SP205r_S58_L001	L241C	205	2	2	Rt	Scott	2018
SP205rs_S34_L001	L241C	205	2	2	Rz	Scott	2018
SP205s_S10_L001	L241C	205	2	2	Soil	Scott	2018
SP206r_S66_L001	L241C	206	2	3	Rt	Scott	2018
SP206rs_S42_L001	L241C	206	2	3	Rz	Scott	2018
SP206s_S18_L001	L241C	206	2	3	Soil	Scott	2018
SP207r_S50_L001	L241C	207	2	1	Rt	Scott	2018
SP207rs_S26_L001	L241C	207	2	1	Rz	Scott	2018
SP207s_S2_L001	L241C	207	2	1	Soil	Scott	2018
SP208r_S54_L001	75-42	208	2	1	Rt	Scott	2018
SP208rs_S30_L001	75-42	208	2	1	Rz	Scott	2018
SP208s_S6_L001	75-42	208	2	1	Soil	Scott	2018
SP213rs_S38_L001	75-42	213	2	2	Rz	Scott	2018
SP213s_S14_L001	75-42	213	2	2	Soil	Scott	2018
SP304r_S67_L001	L241C	304	3	3	Rt	Scott	2018
SP304rs_S43_L001	L241C	304	3	3	Rz	Scott	2018
SP304s_S19_L001	L241C	304	3	3	Soil	Scott	2018
SP305r_S51_L001	L241C	305	3	1	Rt	Scott	2018
SP305rs_S27_L001	L241C	305	3	1	Rz	Scott	2018
SP305s_S3_L001	L241C	305	3	1	Soil	Scott	2018
SP306r_S71_L001	75-42	306	3	3	Rt	Scott	2018
SP306rs_S47_L001	75-42	306	3	3	Rz	Scott	2018
SP306s_S23_L001	75-42	306	3	3	Soil	Scott	2018
SP307r_S63_L001	75-42	307	3	2	Rt	Scott	2018
SP307rs_S39_L001	75-42	307	3	2	Rz	Scott	2018
SP307s_S15_L001	75-42	307	3	2	Soil	Scott	2018
SP308r_S59_L001	L241C	308	3	2	Rt	Scott	2018
SP308rs_S35_L001	L241C	308	3	2	Rz	Scott	2018
SP308s_S11_L001	L241C	308	3	2	Soil	Scott	2018
SP311r_S55_L001	75-42	311	3	1	Rt	Scott	2018
SP311rs_S31_L001	75-42	311	3	1	Rz	Scott	2018
SP311s_S7_L001	75-42	311	3	1	Soil	Scott	2018
SP401r_S60_L001	L241C	401	4	2	Rt	Scott	2018
SP401rs_S36_L001	L241C	401	4	2	Rz	Scott	2018
SP401s_S12_L001	L241C	401	4	2	Soil	Scott	2018
SP402r_S56_L001	75-42	402	4	1	Rt	Scott	2018
SP402rs_S32_L001	75-42	402	4	1	Rz	Scott	2018
SP402s_S8_L001	75-42	402	4	1	Soil	Scott	2018
SP404r_S52_L001	L241C	404	4	1	Rt	Scott	2018
SP404rs_S28_L001	L241C	404	4	1	Rz	Scott	2018
SP404s_S4_L001	L241C	404	4	1	Soil	Scott	2018
SP406r_S64_L001	75-42	406	4	2	Rt	Scott	2018
SP406rs_S40_L001	75-42	406	4	2	Rz	Scott	2018
SP406s_S16_L001	75-42	406	4	2	Soil	Scott	2018
SP407r_S72_L001	75-42	407	4	3	Rt	Scott	2018
SP407rs_S48_L001	75-42	407	4	3	Rz	Scott	2018
SP407s_S24_L001	75-42	407	4	3	Soil	Scott	2018
SP409r_S68_L001	L241C	409	4	3	Rt	Scott	2018
SP409rs_S44_L001	L241C	409	4	3	Rz	Scott	2018
SP409s_S20_L001	L241C	409	4	3	Soil	Scott	2018
