# Supplementary material for: Crop rotation significantly influences the composition of soil, rhizosphere, and root microbiota in canola (Brassica napus L.)
Source: Environ Microbiome. 2023 May 9;18:40. doi: 10.1186/s40793-023-00495-9 (PMC10169384; doi:10.1186/s40793-023-00495-9)
Supplement: Supplementary file 14 — Additional file 14. Taxonomy of each 16S rRNA gene ASV. [file 40793_2023_495_MOESM14_ESM.xlsx]

## Sheet: 16S ASV taxonomy
ASV	Kingdom	Phylum	Class	Order	Family	Genus
98af40f214f58964e7ce7a5a4de9ea4e	Bacteria	Bacteroidota	Bacteroidia	Flavobacteriales	Flavobacteriaceae	Flavobacterium
7dbf63a3bc4890a626de56efc2d5e50e	Bacteria	Actinobacteriota	Thermoleophilia	Gaiellales	NA	NA
56a93583fb1a99ac8a3705bb5b020fbd	Bacteria	Acidobacteriota	Blastocatellia	NA	NA	NA
e8f077823823bf6063c4ac53e02447d3	Bacteria	NA	NA	NA	NA	NA
a4e68a848223209c97ac97067f20be55	Bacteria	Acidobacteriota	Acidobacteriae	Bryobacterales	Bryobacteraceae	Bryobacter
2bd90f098997cc22c9e4c21a819a4285	Bacteria	Elusimicrobiota	Lineage_IIa	Lineage_IIa	Lineage_IIa	Lineage_IIa
bc4fc41c30337b92fc6883c8d8f286b0	Bacteria	Acidobacteriota	Vicinamibacteria	Vicinamibacterales	NA	NA
45547606d0ee4673c246b63fda9bf914	Bacteria	Actinobacteriota	Actinobacteria	Propionibacteriales	Nocardioidaceae	Nocardioides
17f3833ad73b2a7c4feeef2144327daa	Bacteria	Chloroflexi	NA	NA	NA	NA
975f70a1d793ee2958c184777b6ad1e4	Bacteria	Acidobacteriota	Blastocatellia	Blastocatellales	Blastocatellaceae	Stenotrophobacter
cd0650aac51290f886633b03623b7e14	Bacteria	Bacteroidota	Bacteroidia	Cytophagales	Hymenobacteraceae	Hymenobacter
17e223214e1dcd535fc294afcafe214d	Bacteria	Acidobacteriota	Acidobacteriae	Acidobacteriales	NA	NA
6a298b32fb3b70c419ac60e798b2a196	Bacteria	Chloroflexi	Ktedonobacteria	NA	NA	NA
6ec5546c0fd3ed572a1416276ea86217	Bacteria	Acidobacteriota	Blastocatellia	Pyrinomonadales	Pyrinomonadaceae	NA
a7cbe1bd87e0f2e5f327c83415311165	Bacteria	Patescibacteria	Saccharimonadia	Saccharimonadales	NA	NA
fe9f4807a45924c29139b34f8c7b7c7c	Bacteria	Gemmatimonadota	Gemmatimonadetes	Gemmatimonadales	Gemmatimonadaceae	NA
d40fb79b3ecd239a4de103e498dcb610	Bacteria	Bacteroidota	Bacteroidia	Flavobacteriales	Flavobacteriaceae	Flavobacterium
505276a4465398654d5f5bd27483c753	Bacteria	Chloroflexi	Anaerolineae	Anaerolineales	Anaerolineaceae	NA
96133b0e05971d3f8fa04f6206aca2dd	Bacteria	Chloroflexi	Chloroflexia	Thermomicrobiales	NA	NA
ce5a76fa3b3f36484569f3a19ba47ded	Bacteria	Bacteroidota	Bacteroidia	Flavobacteriales	Flavobacteriaceae	Flavobacterium
a3261394b93a68b30f2b15f43c2d22eb	Bacteria	Bacteroidota	Bacteroidia	Chitinophagales	Chitinophagaceae	Ferruginibacter
0b63322af8fa0344f223c429a00c53fd	Bacteria	Bacteroidota	Bacteroidia	Sphingobacteriales	Sphingobacteriaceae	Mucilaginibacter
7ff0c81441cd68d941343dbaae2b99e6	Bacteria	Acidobacteriota	Vicinamibacteria	Vicinamibacterales	Vicinamibacteraceae	Vicinamibacteraceae
8022506bfa6a871f66eff8b87fc71374	Bacteria	Verrucomicrobiota	Verrucomicrobiae	Opitutales	Opitutaceae	Opitutus
140b5d82c6cee688c9fa36de1b4fe553	Bacteria	Armatimonadota	Fimbriimonadia	Fimbriimonadales	Fimbriimonadaceae	Fimbriimonadaceae
138b29c29cad6df8a551fb26991fa1f5	Bacteria	Verrucomicrobiota	Verrucomicrobiae	Methylacidiphilales	Methylacidiphilaceae	NA
da1c4c18c7cd9115936f021888542785	Bacteria	Planctomycetota	Phycisphaerae	Tepidisphaerales	NA	NA
51ad9234e0a5c37b50697c898a5b9b5e	Bacteria	Proteobacteria	Gammaproteobacteria	Burkholderiales	Comamonadaceae	Variovorax
a97a70ae8081f8e75d14ad4671fe20f0	Bacteria	Planctomycetota	Planctomycetes	Pirellulales	Pirellulaceae	NA
655fb200ea24ab053b6d8039113d7017	Bacteria	Bacteroidota	Bacteroidia	Cytophagales	Microscillaceae	Chryseolinea
9df3cef82d405a0e1e6bab1c3d801d6d	Bacteria	Proteobacteria	Gammaproteobacteria	Pseudomonadales	Moraxellaceae	Acinetobacter
022e5e0ca6c38ce9aafec3f2f0fdd4ba	Bacteria	Bacteroidota	Bacteroidia	Chitinophagales	Chitinophagaceae	Puia
a2b7dfebca41c6ae0f532dd755fa35f2	Bacteria	Proteobacteria	Gammaproteobacteria	Burkholderiales	Oxalobacteraceae	NA
b270de423d56b25e39b16a01f9037478	Bacteria	Bacteroidota	Bacteroidia	Sphingobacteriales	NA	NA
d4967090a327e136be3f04e7489d3245	Bacteria	Bdellovibrionota	Bdellovibrionia	Bdellovibrionales	Bdellovibrionaceae	Bdellovibrio
78ac8cdc0428e30dc707fbe1e0d344e9	Bacteria	Bacteroidota	Bacteroidia	Cytophagales	Hymenobacteraceae	Adhaeribacter
0d559e69e27d3bda1b9e83000d15682b	Bacteria	Proteobacteria	Gammaproteobacteria	Pseudomonadales	Pseudomonadaceae	Pseudomonas
90076bc22c0ec7c1e624cb051b9049d4	Bacteria	Proteobacteria	Alphaproteobacteria	Rhizobiales	Rhizobiaceae	Allorhizobium-Neorhizobium-Pararhizobium-Rhizobium
f58021e96d8238ba2d25b8105c3fe608	Bacteria	Proteobacteria	Gammaproteobacteria	Burkholderiales	Oxalobacteraceae	Massilia
b23cd48fa132fd714b401cbb2c780237	Bacteria	Bacteroidota	Bacteroidia	Chitinophagales	Chitinophagaceae	Segetibacter
06bc6edf46c5c47d56d902cf5d81014f	Bacteria	Verrucomicrobiota	Verrucomicrobiae	Chthoniobacterales	Chthoniobacteraceae	Candidatus_Udaeobacter
bf36e825bc241efb939914d7b7bd2a14	Bacteria	Verrucomicrobiota	Verrucomicrobiae	Chthoniobacterales	Chthoniobacteraceae	Candidatus_Udaeobacter
0aa4e5efdec532483ed7ee5ce852ce27	Bacteria	Bacteroidota	Bacteroidia	Chitinophagales	Chitinophagaceae	Parafilimonas
536cba06d5ebd1f54ece946813cd61e5	Bacteria	Proteobacteria	Gammaproteobacteria	Burkholderiales	NA	NA
5e9c2d0eb29cf5f6d5f59f9c239be083	Bacteria	Bacteroidota	Bacteroidia	Cytophagales	Microscillaceae	Chryseolinea
6fb4aed50e09ee85a4f41609142d9e47	Bacteria	Chloroflexi	Ktedonobacteria	NA	NA	NA
2b6245ee79a8cdca8af385b191726390	Bacteria	Verrucomicrobiota	Verrucomicrobiae	Pedosphaerales	Pedosphaeraceae	NA
caf15f40f4048c8d55f9f7a90836fb98	Bacteria	Patescibacteria	Saccharimonadia	Saccharimonadales	Saccharimonadaceae	NA
04eaad2b5a588d09cf3c83ad494daef0	Bacteria	Proteobacteria	Alphaproteobacteria	Caulobacterales	Caulobacteraceae	Caulobacter
05c50d8a1e4498fc39695df131e0c461	Bacteria	Planctomycetota	Phycisphaerae	Tepidisphaerales	NA	NA
6825d83f3ddac8ca7ec6c0a5cdb0aea1	Bacteria	Chloroflexi	Ktedonobacteria	Ktedonobacterales	Ktedonobacteraceae	NA
ebd5a89f41ba19acb66c00de08877612	Bacteria	Actinobacteriota	Acidimicrobiia	NA	NA	NA
5132da162d2aed8d83ab6372aff611ea	Bacteria	Gemmatimonadota	Gemmatimonadetes	Gemmatimonadales	Gemmatimonadaceae	NA
9bc87def7b0c901404d043723097ec36	Bacteria	Acidobacteriota	NA	NA	NA	NA
20193e0a9d1be0904dc6bc65ffc58fc4	Bacteria	Bacteroidota	Bacteroidia	Sphingobacteriales	Sphingobacteriaceae	Pedobacter
2a5d143c6ad3bb21c4c209c8eb6003fd	Bacteria	Actinobacteriota	Thermoleophilia	Solirubrobacterales	Solirubrobacteraceae	NA
06ab428691a4700eb338c9194d0ac3ea	Bacteria	Proteobacteria	Gammaproteobacteria	Gammaproteobacteria_Incertae_Sedis	NA	Acidibacter
4e82f07255addf00440f74682c68df2c	Bacteria	Bacteroidota	Bacteroidia	Sphingobacteriales	NA	NA
c7f606e5e19805d5596231220b39d3e7	Bacteria	Planctomycetota	Phycisphaerae	Tepidisphaerales	NA	NA
e5a4888c141878b27db95497ba88099a	Bacteria	Verrucomicrobiota	Verrucomicrobiae	Chthoniobacterales	Chthoniobacteraceae	Candidatus_Udaeobacter
c9a268c69f0624405b22959a01792657	Bacteria	Proteobacteria	Gammaproteobacteria	Cellvibrionales	Cellvibrionaceae	Cellvibrio
fef9247a292558f6853bed21325da032	Bacteria	Bacteroidota	Bacteroidia	Flavobacteriales	Flavobacteriaceae	Flavobacterium
6e455515be3fc0c8b0d12c7fc1c427b3	Bacteria	Proteobacteria	Gammaproteobacteria	Enterobacterales	Erwiniaceae	Erwinia
4e6db7ef768bdef295488da07959c848	Bacteria	Proteobacteria	Gammaproteobacteria	Enterobacterales	Erwiniaceae	Erwinia
b17ff50bd454c03e490e8adaa53fe15d	Bacteria	Proteobacteria	Gammaproteobacteria	Burkholderiales	NA	NA
6bac50e1f968527c3ddc282470df685c	Bacteria	Gemmatimonadota	Gemmatimonadetes	Gemmatimonadales	Gemmatimonadaceae	Gemmatimonas
15a35ef77929af7fb493be56e170d774	Bacteria	Latescibacterota	Latescibacterota	Latescibacterota	Latescibacterota	Latescibacterota
cc3bbe6271727f75c50722849d202546	Bacteria	Chloroflexi	Chloroflexia	NA	NA	NA
39dc8c07dbeed4d0fd850bf62af2066a	Bacteria	Gemmatimonadota	Gemmatimonadetes	Gemmatimonadales	Gemmatimonadaceae	NA
364e679af1f85b5e4c4b2eecfd5c3f7f	Bacteria	Latescibacterota	Latescibacteria	Latescibacterales	Latescibacteraceae	Latescibacteraceae
460eb198d65970f7f912ca427b475098	Bacteria	Actinobacteriota	Acidimicrobiia	Microtrichales	Ilumatobacteraceae	NA
520101787eb35c723902c6418d89e038	Bacteria	Proteobacteria	Alphaproteobacteria	Rhizobiales	Methyloligellaceae	NA
b203b865306d678d2f379f9466b97dc9	Bacteria	Proteobacteria	Gammaproteobacteria	Xanthomonadales	Xanthomonadaceae	Lysobacter
6a37ad7981e38d5bc0f65ea9c39236eb	Bacteria	Bacteroidota	Bacteroidia	Flavobacteriales	Flavobacteriaceae	Flavobacterium
15c8932b11610a46f040e65691f987ff	Bacteria	Myxococcota	Myxococcia	Myxococcales	Myxococcaceae	Archangium
871d15631c5ad4b87f91c3abae5d34e7	Bacteria	Proteobacteria	Gammaproteobacteria	Pseudomonadales	Pseudomonadaceae	Pseudomonas
97eab7df23768bdb91c9605ee75d176f	Bacteria	Proteobacteria	Gammaproteobacteria	Burkholderiales	NA	NA
bcdbf9eedf646d3a682c46934f9ce904	Bacteria	Acidobacteriota	Vicinamibacteria	Vicinamibacterales	Vicinamibacteraceae	Vicinamibacteraceae
e9e982a955443d44e0473b680caf174d	Bacteria	Proteobacteria	Gammaproteobacteria	Enterobacterales	Yersiniaceae	Serratia
625ae9dbe0810a830436eeed8e72767b	Bacteria	Bacteroidota	Bacteroidia	Chitinophagales	Chitinophagaceae	Taibaiella
be77888018ef618ba5acc382c88e49eb	Bacteria	Proteobacteria	Gammaproteobacteria	Burkholderiales	Nitrosomonadaceae	NA
77e50513d37382c4f4d703d2206df4a5	Bacteria	Proteobacteria	Alphaproteobacteria	Dongiales	Dongiaceae	Dongia
48f9c1558dc324cff32f43599eafad1f	Bacteria	Actinobacteriota	Thermoleophilia	Solirubrobacterales	Solirubrobacteraceae	NA
67cecd7ebc9ed014fa68b0c9da6fb1b0	Bacteria	Proteobacteria	Gammaproteobacteria	Diplorickettsiales	Diplorickettsiaceae	NA
8eafa46c7f38827ea5b28fece596d6fd	Bacteria	Proteobacteria	Gammaproteobacteria	Pseudomonadales	Pseudomonadaceae	Pseudomonas
cb03f9ef3170e3489927b5a0cf97b2d5	Bacteria	Planctomycetota	Planctomycetes	Gemmatales	Gemmataceae	NA
69bb44f367e93d229260b8c04e81c995	Bacteria	Patescibacteria	Saccharimonadia	Saccharimonadales	Saccharimonadales	Saccharimonadales
5bc581710bfdd41e311e3fab1beb02de	Bacteria	Proteobacteria	Alphaproteobacteria	Rhizobiales	Xanthobacteraceae	NA
32e1d50eac1cbf98c96e6020d4d14701	Bacteria	Bacteroidota	Bacteroidia	Sphingobacteriales	NA	NA
49186608660b786b7cbd6ae34e4a706e	Bacteria	Acidobacteriota	Holophagae	NA	NA	NA
6c56d7328fdd67948874f3507dc3f9eb	Bacteria	Bacteroidota	Bacteroidia	Sphingobacteriales	NA	NA
3c133ea2e2b30bef6d6d3b5e286baf46	Bacteria	Myxococcota	Polyangia	Polyangiales	Sandaracinaceae	NA
5cc2d2a821c85ef07066edad530fcd3d	Bacteria	Bacteroidota	Bacteroidia	Sphingobacteriales	Sphingobacteriaceae	Pedobacter
074da1581e26d76842d7f3e1a3665e07	Bacteria	Acidobacteriota	Blastocatellia	Blastocatellales	Blastocatellaceae	NA
270eaad71b08422562f95ae4dc3a45a7	Bacteria	Proteobacteria	Gammaproteobacteria	Xanthomonadales	Rhodanobacteraceae	Rhodanobacter
28ee26fe34fa469c8bcb98eaa48388e9	Bacteria	Proteobacteria	Gammaproteobacteria	Pseudomonadales	Pseudomonadaceae	Pseudomonas
0a4fa9967deb6c10febf9a4344b496f8	Bacteria	Actinobacteriota	Actinobacteria	Micrococcales	Microbacteriaceae	NA
0e4a02039f6ddc4f919da53ccea98c81	Bacteria	Chloroflexi	NA	NA	NA	NA
5e78f7dbf7c94097096ed66f1cfe8cf5	Bacteria	Proteobacteria	Gammaproteobacteria	Burkholderiales	Oxalobacteraceae	Massilia
7228cbb5b1f074e25e7b6835f799e3c0	Bacteria	Planctomycetota	Phycisphaerae	Tepidisphaerales	NA	NA
825ceda401a0e3eb655a502974404669	Bacteria	Chloroflexi	Chloroflexia	Thermomicrobiales	NA	NA
bc7432da34cfd16afbc173da1b8bec1b	Bacteria	Bdellovibrionota	Bdellovibrionia	Bdellovibrionales	Bdellovibrionaceae	Bdellovibrio
c1c10e601c789fe3419f32849902d3ba	Bacteria	Actinobacteriota	Thermoleophilia	Solirubrobacterales	NA	NA
c52fb544cb0338119274025d1de88a9d	Bacteria	Proteobacteria	Gammaproteobacteria	Burkholderiales	Burkholderiaceae	Burkholderia-Caballeronia-Paraburkholderia
7a9cc33508d6e97dd0ad4e9fa8727552	Bacteria	Actinobacteriota	Actinobacteria	Streptosporangiales	Thermomonosporaceae	Thermomonosporaceae
aba1939649a1dd833977f24750300286	Bacteria	Acidobacteriota	Acidobacteriae	Bryobacterales	Bryobacteraceae	Bryobacter
b8c767c501dec5ecbb0a2d28278f455a	Bacteria	Proteobacteria	Gammaproteobacteria	Gammaproteobacteria_Incertae_Sedis	NA	Acidibacter
ded227dc9b11f306e12370fe90c01110	Bacteria	Actinobacteriota	Thermoleophilia	Gaiellales	NA	NA
2a2716421924ad5b33ef6b37a01274bd	Bacteria	Actinobacteriota	Actinobacteria	Pseudonocardiales	Pseudonocardiaceae	Pseudonocardiaceae
5fcb14a85bad5ee5ea5285f1906cfed9	Bacteria	Cyanobacteria	Sericytochromatia	Sericytochromatia	Sericytochromatia	Sericytochromatia
a1214106a980663c83cee30f11193ccc	Bacteria	Acidobacteriota	Vicinamibacteria	Vicinamibacterales	NA	NA
10b920dd6233a8bad7d0dd2638411f32	Bacteria	Proteobacteria	Alphaproteobacteria	Rhizobiales	Rhizobiales_Incertae_Sedis	NA
a42f4e097dba120f76f0618794ade35b	Bacteria	Bacteroidota	Bacteroidia	Cytophagales	Hymenobacteraceae	Hymenobacter
26b9371142b0f5610d091178aa69f999	Bacteria	Verrucomicrobiota	Verrucomicrobiae	Chthoniobacterales	Chthoniobacteraceae	Candidatus_Udaeobacter
04dc2481d124049780cafa8f1d94dfa0	Bacteria	Actinobacteriota	Acidimicrobiia	Microtrichales	NA	NA
a8bf2455ea62db000bdf974f8c5c4fc6	Bacteria	Patescibacteria	Saccharimonadia	Saccharimonadales	Saccharimonadaceae	NA
eaae8d7cab67e10179d7c8030047444a	Bacteria	Bacteroidota	Bacteroidia	Chitinophagales	Chitinophagaceae	Segetibacter
7bf6ac1e92dc965c694a61b0bc46b0de	Bacteria	Proteobacteria	Gammaproteobacteria	Burkholderiales	Oxalobacteraceae	Massilia
beab5cfe5d012045afe719995a0c9879	Bacteria	Actinobacteriota	Acidimicrobiia	Microtrichales	NA	NA
e9f99ca3c10b0ed54172d740e8e39f98	Bacteria	Proteobacteria	Gammaproteobacteria	Enterobacterales	Enterobacteriaceae	NA
fcdcfddf439a75cf10f6f79c375245e0	Bacteria	Chloroflexi	NA	NA	NA	NA
f3278fa336414ef1749242402ec3f64b	Bacteria	Planctomycetota	Phycisphaerae	Phycisphaerales	Phycisphaeraceae	NA
39effce5ba5fa15d28fc0a0de4bfbb8a	Bacteria	Bacteroidota	Bacteroidia	Sphingobacteriales	Sphingobacteriaceae	Mucilaginibacter
427f35cd20f170eeef15170d34a9542f	Bacteria	Acidobacteriota	Holophagae	NA	NA	NA
71346c2eaa3c46484967a34d975d3c77	Bacteria	Bacteroidota	Bacteroidia	Sphingobacteriales	NA	NA
89eb4fb34c90dec7b9133c4ee4aa7776	Bacteria	Proteobacteria	Alphaproteobacteria	Caulobacterales	Caulobacteraceae	NA
67c7bb3640a1d5254ae643857bfb8773	Bacteria	Acidobacteriota	Acidobacteriae	Bryobacterales	Bryobacteraceae	Bryobacter
dd143778412a660ec63e846b15447c71	Bacteria	Proteobacteria	Alphaproteobacteria	Rhizobiales	Beijerinckiaceae	NA
b2a9a15f2260aa8adb4554245505a8a4	Bacteria	Chloroflexi	Ktedonobacteria	Ktedonobacterales	Ktedonobacteraceae	NA
e2968c03ba343a28046bf227e96ce92c	Bacteria	Actinobacteriota	Actinobacteria	Corynebacteriales	Nocardiaceae	Nocardia
ffa00930fdab5f78f6b6963396dd4b22	Bacteria	NA	NA	NA	NA	NA
2577f9e386a0c6ec0327812bef9388a9	Bacteria	Proteobacteria	Gammaproteobacteria	Enterobacterales	Yersiniaceae	Serratia
76c69c9908ce134f90971fffb80deef2	Bacteria	Proteobacteria	Gammaproteobacteria	Xanthomonadales	Rhodanobacteraceae	Rhodanobacter
76fe56606070ad4028c62f5e8e5043b4	Bacteria	Bacteroidota	Bacteroidia	Sphingobacteriales	NA	NA
72a7f5c9d70ecd036e3290fc31c9d746	Bacteria	Acidobacteriota	Acidobacteriae	Acidobacteriales	NA	Occallatibacter
caace50065e93f2d3a07b2407365fffb	Bacteria	Bacteroidota	Bacteroidia	Chitinophagales	Chitinophagaceae	Puia
3331c1793fac240d621e7e3cd083dab6	Bacteria	Gemmatimonadota	Gemmatimonadetes	Gemmatimonadales	Gemmatimonadaceae	Gemmatimonas
e0c7b146266f9d5b206a219874bed079	Bacteria	Myxococcota	Myxococcia	Myxococcales	Anaeromyxobacteraceae	Anaeromyxobacter
4d2599443e3e7f9798c14ddfcc20e15d	Bacteria	Planctomycetota	Phycisphaerae	Tepidisphaerales	Tepidisphaeraceae	Tepidisphaeraceae
81442a48a3e69ba94c84dddc77301b16	Bacteria	Acidobacteriota	NA	NA	NA	NA
05cb54a92597f8a5ee68fe72d096dc7f	Bacteria	Bacteroidota	Bacteroidia	Flavobacteriales	Flavobacteriaceae	Flavobacterium
e61c08a7cb85058a156f4d173a43f394	Bacteria	Proteobacteria	Gammaproteobacteria	Xanthomonadales	Rhodanobacteraceae	Mizugakiibacter
aed1adb5254cb0fb98e644988d030e63	Bacteria	Planctomycetota	Phycisphaerae	Tepidisphaerales	NA	NA
f39f569fdc13d8500f19280bc97c4159	Bacteria	Bacteroidota	Bacteroidia	Cytophagales	Microscillaceae	NA
49305b8b5fd36364a0a3786852054c46	Bacteria	Acidobacteriota	Acidobacteriae	Bryobacterales	Bryobacteraceae	Bryobacter
5a11a260b14e4fa79a51a1d504a6eb0d	Bacteria	Entotheonellaeota	Entotheonellia	Entotheonellales	Entotheonellaceae	Candidatus_Entotheonella
a41fa51811dc23240d985ee19e092cbb	Bacteria	Planctomycetota	Phycisphaerae	Tepidisphaerales	NA	NA
c843baf571c318c25377566f284e4e83	Bacteria	Bacteroidota	Bacteroidia	Sphingobacteriales	Sphingobacteriaceae	Mucilaginibacter
15a58cf52286e2f9e7729422b838ee89	Bacteria	Gemmatimonadota	Longimicrobia	Longimicrobiales	Longimicrobiaceae	Longimicrobiaceae
d5fc368ca0119c4d946e8a1c9627b562	Bacteria	Bacteroidota	Bacteroidia	Chitinophagales	Chitinophagaceae	NA
1843678bd63da6586e457c686d4a7cf4	Bacteria	Acidobacteriota	Acidobacteriae	Acidobacteriales	NA	Acidipila
e101a12f67baaa964b14f30a6f4f8b0a	Bacteria	Planctomycetota	Phycisphaerae	Tepidisphaerales	NA	NA
c9697a686137450f5ea5a4670aac0008	Bacteria	Bacteroidota	Bacteroidia	Flavobacteriales	Flavobacteriaceae	Flavobacterium
1d471535ec39f392d142790114996e46	Bacteria	Bacteroidota	Bacteroidia	Chitinophagales	Chitinophagaceae	Ferruginibacter
fbab9b28ee7ceabc46a97fcdaab88522	Bacteria	Acidobacteriota	Acidobacteriae	Acidobacteriales	NA	NA
f91216caf4362841ed8bc3164ddda951	Bacteria	Bacteroidota	Bacteroidia	Cytophagales	Microscillaceae	Ohtaekwangia
ea419b4e213028fa98f3077c3e97953e	Bacteria	Bacteroidota	Bacteroidia	Sphingobacteriales	NA	NA
2dae88aa851929161de1867bd6c673fb	Bacteria	Actinobacteriota	Actinobacteria	Propionibacteriales	Nocardioidaceae	Aeromicrobium
64e3d969b306f7a1712dd84f9ebd704b	Bacteria	Bacteroidota	Bacteroidia	Chitinophagales	Chitinophagaceae	NA
3ab1534bb0889919d60a88b375826444	Bacteria	Proteobacteria	Gammaproteobacteria	Enterobacterales	Erwiniaceae	Pantoea
9d4cecbd3a567c1c62087d4fa0f7bd38	Bacteria	Bacteroidota	Bacteroidia	Cytophagales	Spirosomaceae	NA
fe7f451d5ab6c27e2ab00903f7a6c125	Bacteria	Proteobacteria	Alphaproteobacteria	Rhizobiales	Beijerinckiaceae	Microvirga
5919fc2a988295504e1d26f353f74eee	Bacteria	Proteobacteria	Alphaproteobacteria	Elsterales	NA	NA
abdf31f94c955cb1e42d615ed64e142d	Bacteria	Acidobacteriota	Blastocatellia	Blastocatellales	Blastocatellaceae	NA
cdb842ebd8f84af2ecb48d424c68a124	Bacteria	Verrucomicrobiota	Verrucomicrobiae	Pedosphaerales	Pedosphaeraceae	Pedosphaeraceae
8e21048b4fc89a8c7bb9674e12b0cf79	Bacteria	Chloroflexi	Ktedonobacteria	Ktedonobacterales	Ktedonobacteraceae	NA
523c27839aeb6bfffbb61dfa6622a1f9	Bacteria	Acidobacteriota	Vicinamibacteria	NA	NA	NA
86e6b6d5cbec461373fbe9fba77eefb4	Bacteria	Actinobacteriota	Rubrobacteria	Rubrobacterales	Rubrobacteriaceae	Rubrobacter
f0ec348593efcfeb7a6dbbf4e4c8c4fd	Bacteria	Proteobacteria	Gammaproteobacteria	Xanthomonadales	Rhodanobacteraceae	NA
023117f1e23734b5366053ace41eafaf	Bacteria	Proteobacteria	Alphaproteobacteria	Sphingomonadales	Sphingomonadaceae	NA
c3f6f86fcb0a04b48e3dc4caff8e1522	Bacteria	Chloroflexi	NA	NA	NA	NA
6b5088a998345878c59bda5739c26157	Bacteria	Planctomycetota	Phycisphaerae	Tepidisphaerales	NA	NA
643ff37706d458ffe2e51b2a95fb76a2	Bacteria	Bacteroidota	Bacteroidia	Chitinophagales	Chitinophagaceae	Segetibacter
ff1bb3422879920f4d669d556a07ea83	Bacteria	Proteobacteria	Gammaproteobacteria	Xanthomonadales	Xanthomonadaceae	Luteimonas
4bc257364133144bd3c431aef813fa21	Bacteria	Bacteroidota	Bacteroidia	Chitinophagales	Chitinophagaceae	NA
1ad7f9d804e9b6fc5fc9fbd748829123	Bacteria	Proteobacteria	Alphaproteobacteria	Rhizobiales	Xanthobacteraceae	Tardiphaga
30a6526fb5918f6b7839f4dbcd37318f	Bacteria	Acidobacteriota	Acidobacteriae	Acidobacteriales	NA	NA
971d0722efebd73af8ebf89ee30a95b2	Bacteria	Elusimicrobiota	Lineage_IIb	Lineage_IIb	Lineage_IIb	Lineage_IIb
4784990692c9deb428efde762c814a28	Bacteria	Acidobacteriota	Acidobacteriae	Bryobacterales	Bryobacteraceae	Bryobacter
347fa3b853839708d294cca5a37c48a5	Bacteria	Actinobacteriota	Rubrobacteria	Rubrobacterales	Rubrobacteriaceae	Rubrobacter
fdb4468f7ab2102705c817c1ab27063d	Bacteria	Planctomycetota	Phycisphaerae	Tepidisphaerales	NA	NA
06a79b8a68379ad5923c85a87a373722	Bacteria	Patescibacteria	Saccharimonadia	Saccharimonadales	NA	NA
58db1b1a5d8a53dae0e94059caf4b888	Bacteria	Gemmatimonadota	Gemmatimonadetes	Gemmatimonadales	Gemmatimonadaceae	Gemmatimonas
998344cba46037b22a1966f17da0bd21	Bacteria	Proteobacteria	Gammaproteobacteria	Xanthomonadales	Rhodanobacteraceae	NA
4cc2f7a9e2594fea1b6b4c99b120f9df	Bacteria	Verrucomicrobiota	Verrucomicrobiae	Pedosphaerales	Pedosphaeraceae	Pedosphaeraceae
5e8a01e8456ab64da6bdd405a8053e77	Bacteria	Proteobacteria	Alphaproteobacteria	Rhizobiales	Devosiaceae	Devosia
78e815b3d644ce84c3ad34ffd41700f7	Bacteria	Acidobacteriota	Acidobacteriae	Bryobacterales	Bryobacteraceae	Bryobacter
1687409ed40d931f2dee0cc550a199a9	Bacteria	Bacteroidota	Bacteroidia	Flavobacteriales	Weeksellaceae	Chryseobacterium
e6452d67b10883758bc05a471baa2427	Bacteria	Actinobacteriota	Thermoleophilia	Solirubrobacterales	Solirubrobacteraceae	Conexibacter
7710126307816826591516fdba0e78e4	Bacteria	Proteobacteria	Alphaproteobacteria	Acetobacterales	Acetobacteraceae	NA
345b0172bb9376022a07717e9f5e23ff	Bacteria	Proteobacteria	Alphaproteobacteria	Rhizobiales	Xanthobacteraceae	NA
36dc31152caa3b9089829d36feafc5cd	Bacteria	Proteobacteria	Gammaproteobacteria	Steroidobacterales	Woeseiaceae	Woeseia
11262e285d684df0e251fe799c6822f2	Bacteria	Verrucomicrobiota	Verrucomicrobiae	Opitutales	Opitutaceae	Lacunisphaera
39481fc9cc2c04c4b7711d61fd8a09bb	Bacteria	Proteobacteria	Alphaproteobacteria	Reyranellales	Reyranellaceae	Reyranella
5abf0c7b102d8efb900101a17a9d73db	Bacteria	Chloroflexi	Chloroflexia	Thermomicrobiales	NA	NA
b049e59da2d9725bc976c6b654ec6b07	Bacteria	Verrucomicrobiota	Verrucomicrobiae	Pedosphaerales	Pedosphaeraceae	Pedosphaeraceae
c1da8c0bfe2bb3f49891e9e43fff074e	Bacteria	Proteobacteria	Gammaproteobacteria	Burkholderiales	Oxalobacteraceae	Massilia
d4a2a1a95c8c9328b7486e098a56af64	Bacteria	Proteobacteria	Alphaproteobacteria	Micropepsales	Micropepsaceae	NA
d8724f209a70e669a3d8328f063ecc12	Bacteria	Planctomycetota	Phycisphaerae	Tepidisphaerales	NA	NA
f5076387574bcfabc360acd6bfabe5d6	Bacteria	Proteobacteria	Gammaproteobacteria	Burkholderiales	NA	NA
ad674c6ced49c7967625bf12c1220bff	Bacteria	Gemmatimonadota	Gemmatimonadetes	Gemmatimonadales	Gemmatimonadaceae	NA
e40a3381470dd2edd9aa17132c25ccfa	Bacteria	Bacteroidota	Bacteroidia	Chitinophagales	Chitinophagaceae	Arachidicoccus
c95a5bee0ecbd8519848730f3179aa8b	Bacteria	Bacteroidota	Bacteroidia	Sphingobacteriales	Sphingobacteriaceae	Sphingobacterium
d99d11615a1b7d3b313cde8c4572d830	Bacteria	Verrucomicrobiota	Verrucomicrobiae	Pedosphaerales	Pedosphaeraceae	NA
98f55a496a94bc906bd1f3f2cf1eeba1	Bacteria	Myxococcota	Polyangia	Polyangiales	Polyangiaceae	Pajaroellobacter
f4e13f6b5154ba4ccc20c74b8db29f79	Bacteria	Proteobacteria	Gammaproteobacteria	Xanthomonadales	Xanthomonadaceae	NA
f78a9fabc1e07e0e97d62a6eb23c75e3	Bacteria	Armatimonadota	Fimbriimonadia	Fimbriimonadales	Fimbriimonadaceae	Fimbriimonadaceae
9e824156e372953b00d0de65d50a32c7	Bacteria	Planctomycetota	Planctomycetes	Gemmatales	Gemmataceae	NA
534d0792851f3e3059535ea95c83cec8	Bacteria	Actinobacteriota	Actinobacteria	Micrococcales	Micrococcaceae	Paeniglutamicibacter
e95913fae0dfcc4dea483bca1c89f082	Bacteria	Proteobacteria	Gammaproteobacteria	Enterobacterales	Yersiniaceae	Serratia
6e62db96e5eca01794783d5a2e1051b4	Bacteria	Bacteroidota	Bacteroidia	Sphingobacteriales	NA	NA
34cb64ec8107ecefcae0673acf552825	Bacteria	Proteobacteria	Alphaproteobacteria	Rhizobiales	Xanthobacteraceae	NA
d4d634a121e1f8433be5fc43e56265bf	Bacteria	Planctomycetota	Phycisphaerae	Tepidisphaerales	NA	NA
926a822ff551d4328b88cc6f7459a5ce	Bacteria	Proteobacteria	Gammaproteobacteria	Burkholderiales	Alcaligenaceae	Paralcaligenes
6e6cebbd3ca4b1f1e9277a6b7ef6a44c	Bacteria	Proteobacteria	Gammaproteobacteria	Cellvibrionales	Cellvibrionaceae	Cellvibrio
4483f1dc3c63c7609ac1359f95b107bf	Bacteria	Gemmatimonadota	Gemmatimonadetes	Gemmatimonadales	Gemmatimonadaceae	NA
328c14e01edd199b765596d5299bc3bb	Bacteria	Verrucomicrobiota	Verrucomicrobiae	Chthoniobacterales	Terrimicrobiaceae	Terrimicrobium
4ebd524f6a5315f553b1f3e78f7f838d	Bacteria	Fibrobacterota	Fibrobacteria	Fibrobacterales	Fibrobacteraceae	NA
550f3c007fc4e86d1a35a663ab5c0195	Bacteria	Proteobacteria	Gammaproteobacteria	Burkholderiales	Oxalobacteraceae	Massilia
abdfa26c430ea3147c9260ce2d55ec0a	Bacteria	Verrucomicrobiota	Verrucomicrobiae	Pedosphaerales	Pedosphaeraceae	Pedosphaeraceae
b886236e5010b35fcc546a8e4a3148a8	Bacteria	Proteobacteria	Alphaproteobacteria	Acetobacterales	Acetobacteraceae	NA
be72c1fbceb5ff05c520f2ab4076d0dc	Bacteria	Latescibacterota	Latescibacteria	Latescibacterales	Latescibacteraceae	Latescibacteraceae
e5a340ab59e2bbc5c26798944edc5fd8	Bacteria	Proteobacteria	Alphaproteobacteria	Sphingomonadales	Sphingomonadaceae	Sphingomonas
8baf42d75a1ebdb101c179ee0cc47199	Bacteria	Proteobacteria	Gammaproteobacteria	Enterobacterales	Yersiniaceae	Serratia
9c83e481877537c29035ee06070d930c	Bacteria	Actinobacteriota	Actinobacteria	Micrococcales	Intrasporangiaceae	NA
0aa8c2afd7651c849975f02e7050b36c	Bacteria	Acidobacteriota	Acidobacteriae	Solibacterales	Solibacteraceae	Candidatus_Solibacter
499a7bb8d4aecc0f913894df8a587ffd	Bacteria	Bacteroidota	Bacteroidia	Chitinophagales	Chitinophagaceae	NA
28baa20a6d5c83767d6276fe98691a46	Bacteria	Chloroflexi	Ktedonobacteria	NA	NA	NA
6abb8ced2194b7c96149287f8e8f8f07	Bacteria	Actinobacteriota	Thermoleophilia	Solirubrobacterales	Solirubrobacteraceae	Conexibacter
3d984caa4947be622ffea65f669afa8a	Bacteria	Gemmatimonadota	Gemmatimonadetes	Gemmatimonadales	Gemmatimonadaceae	Gemmatimonas
88138df995c1be43ce3c3ed35d085164	Bacteria	Chloroflexi	Ktedonobacteria	Ktedonobacterales	Ktedonobacteraceae	NA
207626a8ef18369f607198fbdb438933	Bacteria	Myxococcota	Polyangia	Polyangiales	Sandaracinaceae	NA
b8b168fbda263db30b66c4aa64991085	Bacteria	Bacteroidota	Bacteroidia	Sphingobacteriales	NA	NA
c19b609e31acb6be7bc2a231177c2d2d	Bacteria	Planctomycetota	Phycisphaerae	Tepidisphaerales	NA	NA
2b69f0cd85ee5837b948bd74ab62f029	Bacteria	Bacteroidota	Bacteroidia	Chitinophagales	Chitinophagaceae	Aurantisolimonas
9ee67ce197d34b146323970fa1de126b	Bacteria	Myxococcota	Polyangia	Polyangiales	Polyangiaceae	NA
474c35c42f37ce2587f9b181bbd250ac	Bacteria	Proteobacteria	Gammaproteobacteria	Burkholderiales	NA	NA
9e8b5b8c3d10d8af65ea688ea4d227f8	Bacteria	Proteobacteria	Alphaproteobacteria	Sphingomonadales	Sphingomonadaceae	Sphingopyxis
530437e9bcf3bc07e44fcd275a63b1e1	Archaea	Crenarchaeota	Nitrososphaeria	Nitrososphaerales	Nitrososphaeraceae	Candidatus_Nitrocosmicus
90200c247e96e3159157d8f093e5a206	Bacteria	Proteobacteria	Gammaproteobacteria	Enterobacterales	Yersiniaceae	Serratia
01306ea20eb6bbe7476157427169600a	Bacteria	Proteobacteria	Gammaproteobacteria	Pseudomonadales	Pseudomonadaceae	Pseudomonas
37ec294d56674157dd0a4ea39d4cfc40	Bacteria	Actinobacteriota	Thermoleophilia	Solirubrobacterales	NA	NA
57036394db8bc7f6d525e9539e33c0ef	Bacteria	Acidobacteriota	Acidobacteriae	Bryobacterales	Bryobacteraceae	Bryobacter
4e8839787c4aec65807c75c424325230	Bacteria	Proteobacteria	Alphaproteobacteria	Caulobacterales	Caulobacteraceae	Asticcacaulis
3d709cb1d784d466ded4a62c8b7a346e	Bacteria	Proteobacteria	Gammaproteobacteria	Burkholderiales	Alcaligenaceae	Candidimonas
9757caed9e1bec6a61f59dc5054fa3a7	Bacteria	Bacteroidota	Bacteroidia	Chitinophagales	Saprospiraceae	NA
c3233ab07bde0abbbdcf25d864ef5f1d	Bacteria	Actinobacteriota	Actinobacteria	Micromonosporales	Micromonosporaceae	Krasilnikovia
e2982528b343198033e40d3bd44c036c	Bacteria	Proteobacteria	Alphaproteobacteria	Rhodobacterales	Rhodobacteraceae	Rubellimicrobium
e5fb8db5ecee6865ee6475ee944519f5	Bacteria	Proteobacteria	Alphaproteobacteria	Micropepsales	Micropepsaceae	NA
fc8fd2c665085c43b09162f6f1954823	Bacteria	Verrucomicrobiota	Verrucomicrobiae	Pedosphaerales	Pedosphaeraceae	Pedosphaeraceae
1354ce5ad8b2d08cb57e20e4fa275dff	Bacteria	Actinobacteriota	Actinobacteria	Corynebacteriales	Nocardiaceae	Nocardia
fc2e2acef782d406421314b3683949aa	Bacteria	Proteobacteria	Gammaproteobacteria	Enterobacterales	Yersiniaceae	Serratia
4c0f1f9c57c9f57f20a969815652bd94	Bacteria	Proteobacteria	Gammaproteobacteria	Burkholderiales	Burkholderiaceae	Burkholderia-Caballeronia-Paraburkholderia
4e452edca86edee263bfecfeb88bb658	Bacteria	Acidobacteriota	Acidobacteriae	Solibacterales	Solibacteraceae	Candidatus_Solibacter
70f43b8a63ec8d6b63a49db2dbadcb14	Bacteria	Patescibacteria	Saccharimonadia	Saccharimonadales	Saccharimonadales	Saccharimonadales
6a4564324eedab53b066772c0e811206	Bacteria	Actinobacteriota	Actinobacteria	Micromonosporales	Micromonosporaceae	NA
03a60f08cfe59678c85ed8bcb599826b	Bacteria	Planctomycetota	Phycisphaerae	Tepidisphaerales	NA	NA
83bce539327db826204e3a8ccbae2722	Bacteria	Proteobacteria	Gammaproteobacteria	Burkholderiales	Comamonadaceae	NA
aa7cb1a56b3d904d2cd7d6430e31a166	Bacteria	Proteobacteria	Alphaproteobacteria	Acetobacterales	Acetobacteraceae	NA
887aeec261cfc888a100b72644d7ac3d	Bacteria	Proteobacteria	Gammaproteobacteria	Xanthomonadales	Xanthomonadaceae	Stenotrophomonas
5306efa0c7fe815da2e01567615e1df3	Bacteria	Verrucomicrobiota	Verrucomicrobiae	Chthoniobacterales	Chthoniobacteraceae	Chthoniobacter
636d8b151399602fc76335378922d003	Bacteria	Verrucomicrobiota	Verrucomicrobiae	Chthoniobacterales	Chthoniobacteraceae	Candidatus_Udaeobacter
55d47eee7899a7138114a7eb0f21caa4	Bacteria	Bacteroidota	Bacteroidia	Chitinophagales	Chitinophagaceae	Flavihumibacter
079a6605396f4c30224172bb118de01b	Bacteria	Cyanobacteria	Sericytochromatia	Sericytochromatia	Sericytochromatia	Sericytochromatia
69f78cfec2a649fbcc5ae453c054e30f	Bacteria	Actinobacteriota	Actinobacteria	Propionibacteriales	Nocardioidaceae	Nocardioides
a4294cba505a43d3090f600b33e3394e	Bacteria	Acidobacteriota	Vicinamibacteria	Vicinamibacterales	Vicinamibacteraceae	Vicinamibacteraceae
b3786d3938a61259cd4e8df629d07029	Bacteria	Bacteroidota	Bacteroidia	Chitinophagales	Chitinophagaceae	Segetibacter
b6072be92fd8f32ba719135d2528e125	Bacteria	Actinobacteriota	Acidimicrobiia	Microtrichales	Ilumatobacteraceae	NA
b8e76ff305830ab0b8bae12d299b547a	Bacteria	Actinobacteriota	Actinobacteria	Micrococcales	Microbacteriaceae	NA
d8233bc3a73af069e384a2b164a273d9	Bacteria	Myxococcota	Polyangia	Polyangiales	Polyangiaceae	Pajaroellobacter
0eb45a6042cff71182cb18923c158e70	Bacteria	Bacteroidota	Bacteroidia	Chitinophagales	Chitinophagaceae	Ferruginibacter
3182c46349168540d08b92523ffb214a	Bacteria	Bacteroidota	Bacteroidia	Sphingobacteriales	Sphingobacteriaceae	Mucilaginibacter
3d8b5d9086c35b22d7cf7c147d9ade49	Bacteria	Proteobacteria	Gammaproteobacteria	Xanthomonadales	Xanthomonadaceae	Lysobacter
e9eea5535dc2090bb1d2cefd463b2080	Bacteria	Planctomycetota	Phycisphaerae	Tepidisphaerales	NA	NA
99ef56c6140720e04add1f86c7d1b7d5	Bacteria	Firmicutes	Bacilli	Paenibacillales	Paenibacillaceae	Paenibacillus
94045b1098f703fc2011db22959e8a89	Bacteria	Proteobacteria	Alphaproteobacteria	Rhizobiales	Labraceae	Labrys
ce9fba36c10148a0d557cf0687fac82f	Bacteria	Proteobacteria	Alphaproteobacteria	Sphingomonadales	Sphingomonadaceae	Sphingomonas
5760088a0b2b1c5aa9e0da154c997d3d	Bacteria	Planctomycetota	Phycisphaerae	Tepidisphaerales	NA	NA
e6a10fa8fca2d80e3839c358521a1a73	Bacteria	Bacteroidota	Bacteroidia	Chitinophagales	Chitinophagaceae	Taibaiella
eac642d84cd5f4cc963f34d632e25a08	Bacteria	Proteobacteria	Alphaproteobacteria	Micropepsales	Micropepsaceae	NA
b4abc1603e8899134036be4e7a0b2231	Bacteria	Proteobacteria	Alphaproteobacteria	Sphingomonadales	Sphingomonadaceae	Sphingomonas
a241528771627b663983e2ed41b740e1	Bacteria	Bacteroidota	Bacteroidia	Sphingobacteriales	Sphingobacteriaceae	Pedobacter
341717eb057b45f4744b4c533ae4df20	Bacteria	Bacteroidota	Bacteroidia	Sphingobacteriales	Sphingobacteriaceae	Mucilaginibacter
a947aa49063365569c67d56697574e1b	Bacteria	Proteobacteria	Gammaproteobacteria	Burkholderiales	Comamonadaceae	Acidovorax
d8247157a43e77ab5866521602b39497	Bacteria	Myxococcota	Polyangia	Polyangiales	NA	NA
ab7de8a3f171fdcb5e0e61366be11ab0	Bacteria	Acidobacteriota	Acidobacteriae	NA	NA	NA
1dc9f96aa647352f22979070b99feb5e	Bacteria	Bacteroidota	Bacteroidia	Flavobacteriales	Flavobacteriaceae	Flavobacterium
de27bfb93719c6b672fe6321d5b309db	Bacteria	Bacteroidota	Bacteroidia	Sphingobacteriales	NA	NA
2325983e464f9028507ccd5ff56627dd	Bacteria	Actinobacteriota	Thermoleophilia	Gaiellales	NA	NA
e7fff41e4ac5de2d55942199a37c65fe	Bacteria	Bacteroidota	Bacteroidia	Flavobacteriales	Flavobacteriaceae	Flavobacterium
4cc81f07e7d46c019c5d8e2db0ccbf7f	Bacteria	Patescibacteria	Saccharimonadia	Saccharimonadales	Saccharimonadales	Saccharimonadales
e648c38b1b9e6300c7919c49b32f2d6f	Bacteria	Proteobacteria	Gammaproteobacteria	Xanthomonadales	Rhodanobacteraceae	Rhodanobacter
ff6387e625c908fb4d0692ab55649bbb	Bacteria	Proteobacteria	Alphaproteobacteria	Sphingomonadales	Sphingomonadaceae	NA
dc6589eb7359947f6cf89e941cd64a40	Bacteria	Planctomycetota	Phycisphaerae	Tepidisphaerales	NA	NA
02f477470f59270c5c8837506091d46f	Bacteria	Bacteroidota	Bacteroidia	Cytophagales	Microscillaceae	NA
e7f9c1b0dbf3b81aafed4e5f98ccad24	Bacteria	Bacteroidota	Bacteroidia	Chitinophagales	Chitinophagaceae	Flavisolibacter
5a5ad6fe456224255d771963170276cc	Bacteria	Myxococcota	Polyangia	Nannocystales	Nannocystaceae	Nannocystis
3d4f5b002ce230451c5d201d2b650ae7	Bacteria	Chloroflexi	NA	NA	NA	NA
314452fd10667f1d9c0c3309d3780de4	Bacteria	Verrucomicrobiota	Verrucomicrobiae	Chthoniobacterales	Chthoniobacteraceae	Candidatus_Udaeobacter
4a1d46390d0b7fbca3a1741dc694e546	Bacteria	Actinobacteriota	Actinobacteria	Propionibacteriales	Nocardioidaceae	Aeromicrobium
6eab24b396a024658ced7bbb90ffd0fa	Bacteria	Patescibacteria	Saccharimonadia	Saccharimonadales	NA	NA
9578bf3ce2ffec7b2d6d128e0e8a308f	Bacteria	Actinobacteriota	Actinobacteria	Propionibacteriales	Nocardioidaceae	Nocardioides
d75087f34971832905a107283047f5d4	Bacteria	Acidobacteriota	Holophagae	NA	NA	NA
ff05e1b1fa0b83ede7da5931169fef60	Bacteria	Chloroflexi	Ktedonobacteria	Ktedonobacterales	Ktedonobacteraceae	NA
296a832bdcdf5c5b3bec9c2d4218cff1	Bacteria	Verrucomicrobiota	Verrucomicrobiae	Pedosphaerales	Pedosphaeraceae	NA
ed0bd63c8d66ff8bcda9b0c3426c006a	Bacteria	Planctomycetota	Phycisphaerae	Tepidisphaerales	NA	NA
d27ff27fd0c994db192b9371360905c1	Bacteria	Bacteroidota	Bacteroidia	Cytophagales	Spirosomaceae	Dyadobacter
f5e2c6e2ca87c6870a46455062dfe739	Bacteria	Bacteroidota	Bacteroidia	Flavobacteriales	Weeksellaceae	Chryseobacterium
476b887b0e5251aa4fe4529322fc725d	Bacteria	Cyanobacteria	Sericytochromatia	Sericytochromatia	Sericytochromatia	Sericytochromatia
15c8447f618ef8193f2e15445877cb5b	Bacteria	Acidobacteriota	Vicinamibacteria	Vicinamibacterales	Vicinamibacteraceae	Luteitalea
76c442ee02198ddefb1b21bbaf11eaa2	Bacteria	Gemmatimonadota	Gemmatimonadetes	Gemmatimonadales	Gemmatimonadaceae	Gemmatimonas
91d213f0c6011f0cb9dcbf78e415c530	Bacteria	Proteobacteria	Gammaproteobacteria	Burkholderiales	Comamonadaceae	Ramlibacter
2d810fc3af1652661abc5dd05e7d9a27	Bacteria	Gemmatimonadota	Gemmatimonadetes	Gemmatimonadales	Gemmatimonadaceae	Gemmatimonas
a9b4afff69b9010904a19568b80ca4eb	Bacteria	Patescibacteria	Saccharimonadia	Saccharimonadales	Saccharimonadales	Saccharimonadales
7fb671759e83e58c4a377951327da150	Bacteria	Proteobacteria	Gammaproteobacteria	Pseudomonadales	Pseudomonadaceae	Pseudomonas
a9fbf4fc9b12924d45a507185fa8e3ab	Bacteria	Gemmatimonadota	NA	NA	NA	NA
cf777cb822e50dec4ddc24967e8924a5	Bacteria	Myxococcota	Myxococcia	Myxococcales	Anaeromyxobacteraceae	Anaeromyxobacter
ce162f42e8bab072e465155858dda2a1	Bacteria	Chloroflexi	NA	NA	NA	NA
ef289d460d88b8bf99288c9ccafa3de4	Bacteria	Actinobacteriota	Actinobacteria	Corynebacteriales	Nocardiaceae	Rhodococcus
337d1cedb4d24eb5484a65c3d8c05efd	Bacteria	Gemmatimonadota	Gemmatimonadetes	Gemmatimonadales	Gemmatimonadaceae	Gemmatimonas
09603b6cc0a8758b964c3d7c28fb9385	Bacteria	Bacteroidota	Bacteroidia	Cytophagales	Microscillaceae	NA
168840af283e08fa546ef3143e28703c	Bacteria	Actinobacteriota	Thermoleophilia	Solirubrobacterales	Solirubrobacteraceae	Conexibacter
41c7faa50e30b980db1cd6dd44a6e7cf	Bacteria	Acidobacteriota	Vicinamibacteria	Vicinamibacterales	Vicinamibacteraceae	Vicinamibacteraceae
e7a37f03fb75f9a08fdced5297c29713	Bacteria	Gemmatimonadota	Gemmatimonadetes	Gemmatimonadales	Gemmatimonadaceae	Gemmatimonas
78551b03f19374559748b99e2baa5b3c	Bacteria	Verrucomicrobiota	Verrucomicrobiae	Opitutales	Opitutaceae	NA
89b576647fac7b73d71b65b293df41a6	Bacteria	Proteobacteria	Alphaproteobacteria	Sphingomonadales	Sphingomonadaceae	Sphingorhabdus
74c9853f7a8d593ff70e6705f3b67ccf	Bacteria	Planctomycetota	Phycisphaerae	Tepidisphaerales	NA	NA
a538cc7bf415ad065a7e2068cd817fcb	Bacteria	Bacteroidota	Bacteroidia	Sphingobacteriales	Sphingobacteriaceae	Pedobacter
c06d56c436b513a0252feb4f27cc637d	Bacteria	Gemmatimonadota	Longimicrobia	Longimicrobiales	Longimicrobiaceae	NA
9558f502aa96e86a0d2ba04a55a44662	Bacteria	Proteobacteria	Gammaproteobacteria	Enterobacterales	Enterobacteriaceae	Enterobacter
7ca8a41c81d5e4e3bfcb98f198e40976	Bacteria	Bacteroidota	Bacteroidia	Sphingobacteriales	Sphingobacteriaceae	Pedobacter
bd669406bd3e2a484935a9a2ff268bc1	Bacteria	Proteobacteria	Gammaproteobacteria	Pseudomonadales	Pseudomonadaceae	Pseudomonas
0dee1a5f32d4f108aec8db6d329fed56	Bacteria	Bacteroidota	Bacteroidia	Chitinophagales	Chitinophagaceae	Puia
1f03e811d59af45590ef904d7b9afcad	Bacteria	Gemmatimonadota	Gemmatimonadetes	Gemmatimonadales	Gemmatimonadaceae	NA
066da79b184d24263c66614236fa9ee0	Bacteria	Proteobacteria	Gammaproteobacteria	Gammaproteobacteria_Incertae_Sedis	NA	Acidibacter
1885fcaa9dc8f39cde68d1532586d6d1	Bacteria	Actinobacteriota	Actinobacteria	Frankiales	Nakamurellaceae	Nakamurella
5a1cc250b16b66df509f01115018a517	Bacteria	Actinobacteriota	Acidimicrobiia	Microtrichales	Ilumatobacteraceae	NA
db5b5a26c982892d8b637dbd7fe95dea	Bacteria	Myxococcota	Polyangia	NA	NA	NA
8c089f425aa9ce9b5c49d6f74f615851	Bacteria	Planctomycetota	Phycisphaerae	Tepidisphaerales	NA	NA
cb45a1e6c0c988a760e2ae6501a15a28	Bacteria	Bacteroidota	Bacteroidia	Chitinophagales	Chitinophagaceae	NA
99beb67a6d1deb983b8519ff0f3d0cdc	Bacteria	Actinobacteriota	Actinobacteria	Micromonosporales	Micromonosporaceae	Actinoplanes
7ff62e3835ce7ea2a2225f67c160b61e	Bacteria	Proteobacteria	Alphaproteobacteria	Rhizobiales	Xanthobacteraceae	Xanthobacteraceae
81d8e59de9f55e57e93070ae679e3e35	Bacteria	Bdellovibrionota	Bdellovibrionia	Bdellovibrionales	Bdellovibrionaceae	Bdellovibrio
c1580c5cc40409ddd827a6f7394593e5	Bacteria	Actinobacteriota	Thermoleophilia	Solirubrobacterales	Solirubrobacteraceae	Conexibacter
a46f13c8c45d546553589d6e1c7ac093	Bacteria	Bacteroidota	Bacteroidia	Chitinophagales	Chitinophagaceae	Taibaiella
b96008fdced6493f27d3a27f3c5a84d5	Bacteria	Actinobacteriota	Actinobacteria	Streptosporangiales	Thermomonosporaceae	NA
d1fb92f3ede0635395bcb7f97f57c4fa	Bacteria	Latescibacterota	Latescibacterota	Latescibacterota	Latescibacterota	Latescibacterota
e444be9fcbe8e5e470042abb5821133d	Bacteria	Acidobacteriota	Acidobacteriae	Bryobacterales	Bryobacteraceae	Bryobacter
6f111b4482d4904bac655d8144b1ccd7	Bacteria	Acidobacteriota	Acidobacteriae	Solibacterales	Solibacteraceae	Candidatus_Solibacter
068a94577e73b8ae6c8275b72c97b21d	Bacteria	Bacteroidota	Bacteroidia	Sphingobacteriales	Sphingobacteriaceae	Mucilaginibacter
1a4b2afa067a3b745b00e744a4639065	Bacteria	Verrucomicrobiota	Verrucomicrobiae	Pedosphaerales	Pedosphaeraceae	NA
c1efb309dc7560340d45d49a826d6fa3	Bacteria	Proteobacteria	Alphaproteobacteria	Rhodobacterales	Rhodobacteraceae	Pseudorhodobacter
811d36940dc7e85b71bf9284168d361b	Bacteria	Proteobacteria	Alphaproteobacteria	Rhizobiales	Beijerinckiaceae	NA
1e40f20c83aa7f9addcddd2eff38816d	Bacteria	Gemmatimonadota	Gemmatimonadetes	Gemmatimonadales	Gemmatimonadaceae	Gemmatimonas
e8956b31248058b732255b3695eba2a6	Bacteria	Chloroflexi	Chloroflexia	Thermomicrobiales	NA	NA
1a96c18c2aba0e18b6ee7d48521b4652	Bacteria	Proteobacteria	Gammaproteobacteria	Burkholderiales	Comamonadaceae	NA
cd0f59283d3c95267121cf30fb9ce107	Bacteria	Bacteroidota	Bacteroidia	Sphingobacteriales	Sphingobacteriaceae	Mucilaginibacter
0b0cb7ff976ebe927e5ab1e25d86a361	Bacteria	Planctomycetota	Phycisphaerae	Tepidisphaerales	NA	NA
d01177d31fb27dd8b4a18dc7517ace99	Bacteria	Patescibacteria	Saccharimonadia	Saccharimonadales	NA	NA
e7682cd352db6bf286397fcd270da8ff	Bacteria	Bacteroidota	Bacteroidia	Sphingobacteriales	Sphingobacteriaceae	Pedobacter
3053a06386e0272b2eb1821e6921f221	Bacteria	Latescibacterota	Latescibacterota	Latescibacterota	Latescibacterota	Latescibacterota
3ab6fd3502e82d235139bb6f5e7e8dfe	Bacteria	Proteobacteria	Gammaproteobacteria	Burkholderiales	Alcaligenaceae	Candidimonas
1f548c8006d05819843662d96200b48f	Bacteria	Planctomycetota	Phycisphaerae	Tepidisphaerales	NA	NA
d3408ce596c4aef694840c0716a597a2	Bacteria	Bacteroidota	Bacteroidia	Chitinophagales	Chitinophagaceae	Flaviaesturariibacter
2b46230b0bc827b94af19122270e807b	Bacteria	Bacteroidota	Bacteroidia	Chitinophagales	Chitinophagaceae	Niastella
a2bb741cadde494f72017c34e0ba58c7	Bacteria	Proteobacteria	Alphaproteobacteria	Rhizobiales	Beijerinckiaceae	Methylobacterium-Methylorubrum
02a89cc555da2eeaf7f7dcd9529b1d03	Bacteria	Bacteroidota	Kapabacteria	Kapabacteriales	Kapabacteriales	Kapabacteriales
e2a66ced29247cfdae3cb4a8b88cb956	Bacteria	Actinobacteriota	Acidimicrobiia	NA	NA	NA
f9cece66ada226443a69d2b46440005b	Bacteria	Verrucomicrobiota	Verrucomicrobiae	Pedosphaerales	Pedosphaeraceae	NA
f4187108f1816da61f165258589cf524	Bacteria	Myxococcota	Polyangia	Polyangiales	Sandaracinaceae	NA
4a82fc3b20737f5de43bb4a6eac363d8	Bacteria	Actinobacteriota	Acidimicrobiia	NA	NA	NA
f313e93ceecb150f47db9f2440bb8a3f	Bacteria	Proteobacteria	Alphaproteobacteria	Azospirillales	Inquilinaceae	Inquilinus
fa7fc2004966615abfb9cdd411f9bd82	Bacteria	Proteobacteria	Gammaproteobacteria	Enterobacterales	Erwiniaceae	Pantoea
ee14d6ef907f6fd096eb648b2c84ff22	Bacteria	Proteobacteria	Gammaproteobacteria	Burkholderiales	Comamonadaceae	Polaromonas
f6d36b56b130e6c19456d98d416e5e02	Bacteria	Patescibacteria	Saccharimonadia	Saccharimonadales	Saccharimonadales	Saccharimonadales
d4ddb32f2d2a2a9cdbed736b84e9ae36	Bacteria	Bacteroidota	Bacteroidia	Chitinophagales	Chitinophagaceae	Flavisolibacter
2c81c69a84bd1226cc483e79ee0b54aa	Bacteria	Bacteroidota	Bacteroidia	Sphingobacteriales	NA	NA
be50c7639843b0a538be7657305f59ca	Bacteria	Proteobacteria	Gammaproteobacteria	Burkholderiales	Nitrosomonadaceae	NA
2e235583989d81cb225e0a7e5bba0876	Bacteria	Proteobacteria	Gammaproteobacteria	Enterobacterales	Erwiniaceae	Pantoea
b8ccdc6f4eb8a3e644bb35fbf54d7653	Bacteria	Bacteroidota	Bacteroidia	Sphingobacteriales	Sphingobacteriaceae	Sphingobacterium
8875fdb55d15695ceff0db166db4d116	Bacteria	Proteobacteria	Alphaproteobacteria	Sphingomonadales	Sphingomonadaceae	Sphingomonas
7cb792ad09bec51ff42e1b09dca1149a	Bacteria	Gemmatimonadota	Gemmatimonadetes	Gemmatimonadales	Gemmatimonadaceae	Gemmatimonas
379404e012ee12026a64be2bf08c3b84	Bacteria	Bacteroidota	Bacteroidia	Flavobacteriales	Flavobacteriaceae	Flavobacterium
b26fcbe636fc5ba09b821a1d57a4ff14	Bacteria	Actinobacteriota	NA	NA	NA	NA
2cdfbb5cfe0883fbe1093cba3b399612	Bacteria	Bacteroidota	Bacteroidia	Chitinophagales	Chitinophagaceae	Terrimonas
df3995bf3242c41741b963d86fa4e99f	Bacteria	Gemmatimonadota	NA	NA	NA	NA
65ec543ed8a705c8ee5f8cdfc9cafc1e	Bacteria	Verrucomicrobiota	Verrucomicrobiae	Chthoniobacterales	Chthoniobacteraceae	Chthoniobacter
33e2ac5f16c3dc3edf12277bb8f06c50	Bacteria	Actinobacteriota	Actinobacteria	Micromonosporales	Micromonosporaceae	Micromonospora
1fef48266d69f0a2a2f83d95b0c22766	Bacteria	Planctomycetota	Phycisphaerae	Tepidisphaerales	NA	NA
6710ee071ff005fa791e5f5e2beebb8f	Bacteria	Acidobacteriota	Blastocatellia	Blastocatellales	Blastocatellaceae	NA
e60d8e66a1b50e0104ec4ebb1d0f5e3d	Bacteria	Planctomycetota	Planctomycetes	Gemmatales	Gemmataceae	NA
643c74a92e1b7639e5d5fb06df67178e	Bacteria	Bacteroidota	NA	NA	NA	NA
669236967a7add0de94225e9c62a9b33	Bacteria	Planctomycetota	Phycisphaerae	Tepidisphaerales	NA	NA
b17d0bcbc17b4abad6cbedb64a358bbf	Bacteria	NA	NA	NA	NA	NA
c9d2df1b6666ecc6ab88a2e2c4d1d47a	Bacteria	Actinobacteriota	Actinobacteria	Micromonosporales	Micromonosporaceae	Rhizocola
e21468ae9557bd595766a9631c1d9ee2	Bacteria	Bacteroidota	Bacteroidia	Cytophagales	Microscillaceae	NA
3db1985ffc7f04a1ff097eb907c5b399	Bacteria	Actinobacteriota	Actinobacteria	Pseudonocardiales	Pseudonocardiaceae	Crossiella
29f9306d76a0e220d5785050ccf05ec7	Bacteria	Planctomycetota	Phycisphaerae	Tepidisphaerales	NA	NA
7a265d26e667e2cc8558582104e25849	Bacteria	Proteobacteria	Gammaproteobacteria	Gammaproteobacteria_Incertae_Sedis	NA	Acidibacter
9fc31083db3d5ae0c70d20692b956c3c	Bacteria	Actinobacteriota	Rubrobacteria	Rubrobacterales	Rubrobacteriaceae	Rubrobacter
cbbe1544227498aebb008169dc00561e	Bacteria	Proteobacteria	Gammaproteobacteria	Burkholderiales	Sutterellaceae	NA
a9f74d6a326689c00213323b6e9e9b76	Bacteria	Acidobacteriota	Vicinamibacteria	Vicinamibacterales	NA	NA
460fcc169165e0f2948955fc75fe4025	Bacteria	Proteobacteria	Gammaproteobacteria	Burkholderiales	Sutterellaceae	NA
a8bda651c33edfcb845279e10d45a3f3	Bacteria	Chloroflexi	Chloroflexia	Thermomicrobiales	NA	NA
1ecb2f5cb4bc5ad1dc757207fbecb61b	Bacteria	Bacteroidota	Bacteroidia	Cytophagales	Microscillaceae	NA
bf264b63ec9c4f340a6d29c239e422b9	Bacteria	Acidobacteriota	Blastocatellia	Blastocatellales	Blastocatellaceae	Stenotrophobacter
f993ab154a5e35c695e605a8e79214f2	Bacteria	Proteobacteria	Alphaproteobacteria	Azospirillales	Inquilinaceae	Inquilinus
302e1d3ddef9a478ecdfda243f0422e3	Bacteria	Bacteroidota	Bacteroidia	Chitinophagales	Chitinophagaceae	NA
b39cb8becf4eb3a40dc17d5619a33067	Bacteria	Bacteroidota	Bacteroidia	Sphingobacteriales	Sphingobacteriaceae	NA
baa7b5455044e9617e4162035cb7a17d	Bacteria	Proteobacteria	Gammaproteobacteria	Enterobacterales	Erwiniaceae	Pantoea
9ab2f729ce48b6d8f481645150f58f71	Bacteria	Actinobacteriota	Actinobacteria	Frankiales	Sporichthyaceae	NA
e8e3ae6503deaabecd237961d41cc6d9	Bacteria	Actinobacteriota	Thermoleophilia	Gaiellales	Gaiellaceae	Gaiella
b326c50f509b0afdfc88a9610449240f	Bacteria	Planctomycetota	Phycisphaerae	Tepidisphaerales	NA	NA
702710372731c73b564f44db306b9577	Bacteria	Proteobacteria	Gammaproteobacteria	Pseudomonadales	Pseudomonadaceae	Pseudomonas
d254a78d04bbbf4d3d5fa7a78fe6b358	Bacteria	Actinobacteriota	Actinobacteria	Frankiales	Acidothermaceae	Acidothermus
8b8ca72aecf2bcf84b7b50708b65101b	Bacteria	Bacteroidota	Bacteroidia	Chitinophagales	Chitinophagaceae	NA
0b72ee4cfa3e532a3c9a88746d747846	Bacteria	Bdellovibrionota	Oligoflexia	NA	NA	NA
53b4528d11f4fce674119d62927843bf	Bacteria	Gemmatimonadota	Gemmatimonadetes	Gemmatimonadales	Gemmatimonadaceae	Gemmatimonas
40f18343bf7cc816a876bfc8fc5ac1fc	Bacteria	Planctomycetota	Phycisphaerae	Tepidisphaerales	NA	NA
c9673f817fa808af78479f969fafd567	Bacteria	Actinobacteriota	Actinobacteria	Frankiales	Geodermatophilaceae	Modestobacter
0a2126a725275cf6e69c03589cd32266	Bacteria	Chloroflexi	Chloroflexia	NA	NA	NA
4fb4cc82065a44cb5392f5f3af279125	Bacteria	Bacteroidota	Bacteroidia	Sphingobacteriales	Sphingobacteriaceae	Mucilaginibacter
4352da7bde44b3eece913d52e619afd6	Bacteria	Patescibacteria	Saccharimonadia	Saccharimonadales	Saccharimonadales	Saccharimonadales
cc5c20644b08fb390cbc0cd7b9ee603d	Bacteria	Bacteroidota	Kapabacteria	Kapabacteriales	Kapabacteriales	Kapabacteriales
dfa07f322f10bb5e98e7cae6e55c91f7	Bacteria	Chloroflexi	Ktedonobacteria	Ktedonobacterales	Ktedonobacteraceae	NA
26d81ebccff2f71c838ef248819863d0	Bacteria	Acidobacteriota	Vicinamibacteria	Vicinamibacterales	NA	NA
6997da2698f583e0a97764a76fa0c11d	Bacteria	Actinobacteriota	Actinobacteria	Frankiales	Geodermatophilaceae	Blastococcus
3fa8f74e5faa62072640b5464284f047	Bacteria	Actinobacteriota	Actinobacteria	Catenulisporales	Catenulisporaceae	Catenulispora
5f90432033bf2ac3dfe7aa7e58581282	Bacteria	Proteobacteria	Alphaproteobacteria	Sphingomonadales	Sphingomonadaceae	Sphingomonas
0d0197973e33ba70cb47b8ed21f5f59f	Bacteria	Proteobacteria	Gammaproteobacteria	Burkholderiales	Comamonadaceae	NA
e0fe812442edf38062eff3b19f1aab9b	Bacteria	Myxococcota	Polyangia	Polyangiales	NA	NA
f935e6912e6abf87235cd309c2e1dfff	Bacteria	Bacteroidota	Bacteroidia	Flavobacteriales	Weeksellaceae	Elizabethkingia
7a29003cfb55d8d33b8b0718234ffe05	Bacteria	Proteobacteria	Alphaproteobacteria	Rhizobiales	Rhizobiaceae	Allorhizobium-Neorhizobium-Pararhizobium-Rhizobium
83b34908db4a2f1aeeed5df21e8d7ac6	Bacteria	Proteobacteria	Gammaproteobacteria	Burkholderiales	Methylophilaceae	Methylotenera
9c277c11e9a199e4b4d8befdadca002a	Bacteria	Chloroflexi	Chloroflexia	Chloroflexales	Chloroflexaceae	NA
2d9a7893e3686e333a2cf8fe96008975	Bacteria	Bacteroidota	Bacteroidia	Sphingobacteriales	Sphingobacteriaceae	Mucilaginibacter
31bf8c98ff3c1908caf3e39bfda23456	Bacteria	Actinobacteriota	Actinobacteria	Frankiales	Geodermatophilaceae	Geodermatophilus
a555f25f9e0fcf60c8484901816898cc	Bacteria	Patescibacteria	Saccharimonadia	Saccharimonadales	NA	NA
2899bfd3161d77765d0236e9622d3570	Bacteria	Gemmatimonadota	Gemmatimonadetes	Gemmatimonadales	Gemmatimonadaceae	Gemmatimonas
ef6c0aa375b9f39edfe9825a06928bd2	Bacteria	Bacteroidota	Bacteroidia	Sphingobacteriales	NA	NA
f2d7c42d60460cc703d4b3297d2ca6da	Bacteria	Proteobacteria	Alphaproteobacteria	Sphingomonadales	Sphingomonadaceae	Sphingomonas
2bb7fed073e9a28e9df934d2cd1e10e0	Bacteria	Bacteroidota	Bacteroidia	Sphingobacteriales	Sphingobacteriaceae	Sphingobacterium
8b6b3c7662db681d1cb6435c8b452cac	Bacteria	Verrucomicrobiota	Verrucomicrobiae	Pedosphaerales	Pedosphaeraceae	Pedosphaeraceae
bf6d49f8a47210f1e7955ae530d9680a	Bacteria	Acidobacteriota	Blastocatellia	Pyrinomonadales	Pyrinomonadaceae	NA
421d20d57860fda9cd64f2d666555945	Bacteria	Proteobacteria	Alphaproteobacteria	Elsterales	NA	NA
efbc9867e2373a7cd8ce0420103ff213	Bacteria	Planctomycetota	Phycisphaerae	Tepidisphaerales	NA	NA
f759477d8eaede2dd127781e30b86516	Bacteria	Bacteroidota	Bacteroidia	Chitinophagales	Chitinophagaceae	NA
caf1cc5cc40b1099a249789893b0c62e	Bacteria	Bacteroidota	Bacteroidia	Cytophagales	Microscillaceae	Chryseolinea
9a3e272dbc1c0a2fe70f3b19e1f33110	Bacteria	Actinobacteriota	Actinobacteria	Micrococcales	Microbacteriaceae	Leifsonia
11604f967f9e315fbe1c875c26e1abd6	Bacteria	Bacteroidota	Bacteroidia	Sphingobacteriales	Sphingobacteriaceae	Pedobacter
4a6ba31af2f7c30fbf5a63c3820d408f	Bacteria	Acidobacteriota	Blastocatellia	Pyrinomonadales	Pyrinomonadaceae	NA
ada9f8962ee8f56c57a79167ee07ea20	Bacteria	Bacteroidota	Bacteroidia	Chitinophagales	Chitinophagaceae	Filimonas
a61ed61ce4c8c5cbb465c36d61f6426b	Bacteria	Chloroflexi	Chloroflexia	Chloroflexales	Roseiflexaceae	NA
6d7094fc2baeef61a6dd9f2b4b1e3d40	Bacteria	Bacteroidota	Bacteroidia	Chitinophagales	Chitinophagaceae	NA
83d393ed593c352923aae009e9d2cd15	Bacteria	Proteobacteria	Gammaproteobacteria	Burkholderiales	Methylophilaceae	Methylotenera
9e2000e4548f5e8d196b3d0c975f6036	Bacteria	Bacteroidota	Bacteroidia	Sphingobacteriales	Sphingobacteriaceae	Pedobacter
c24cf64914c2a3dd734c9058561ae13c	Bacteria	Patescibacteria	Saccharimonadia	Saccharimonadales	NA	NA
20598b2dd5d511cda869d37f2665db1f	Bacteria	Proteobacteria	Gammaproteobacteria	Burkholderiales	Nitrosomonadaceae	NA
a2baa2a1803b6ba6480e9425e9df9886	Bacteria	Acidobacteriota	Vicinamibacteria	Vicinamibacterales	Vicinamibacteraceae	Vicinamibacteraceae
094713b3cce3a9b9c8c881117195695d	Bacteria	Bacteroidota	Bacteroidia	Chitinophagales	Chitinophagaceae	NA
1ce4d41f511d6dec62cd281673ab0fb2	Bacteria	Acidobacteriota	Vicinamibacteria	Vicinamibacterales	NA	NA
9fe904e7482eecc23e8bfd69aec2de0d	Bacteria	Proteobacteria	Gammaproteobacteria	Gammaproteobacteria_Incertae_Sedis	NA	NA
4d461c28b2b0b74eac1dc36f90570ada	Bacteria	Acidobacteriota	Blastocatellia	Pyrinomonadales	Pyrinomonadaceae	NA
1cd727c31dcaaf5f40dc44460db1bc10	Bacteria	Acidobacteriota	Thermoanaerobaculia	Thermoanaerobaculales	Thermoanaerobaculaceae	NA
346e034dd65f99345a7115159847d864	Bacteria	Acidobacteriota	Blastocatellia	Pyrinomonadales	Pyrinomonadaceae	NA
3fa81fddcea2ac398925e4a8f8c2702d	Bacteria	Latescibacterota	Latescibacteria	Latescibacterales	Latescibacteraceae	Latescibacteraceae
8b847145dcad2a1f9b72a65e2b6b12fd	Bacteria	Acidobacteriota	Blastocatellia	NA	NA	NA
27bf82e95afc1f6969b016fc7edebc6e	Bacteria	Proteobacteria	Alphaproteobacteria	Rhizobiales	Xanthobacteraceae	Rhodopseudomonas
c9ec3c9406f57b5f35fa82db7ffddab0	Bacteria	Planctomycetota	Planctomycetes	Planctomycetales	NA	NA
fc0487fc9d69b676c2ce2a496a21460e	Bacteria	Actinobacteriota	Acidimicrobiia	Microtrichales	Ilumatobacteraceae	NA
cde05b5e1fa2341915c89fda71cda9cd	Bacteria	Acidobacteriota	Acidobacteriae	Solibacterales	Solibacteraceae	Candidatus_Solibacter
0542028633ddca9d955c0d0bec209efd	Bacteria	Bacteroidota	Bacteroidia	Flavobacteriales	Weeksellaceae	Chryseobacterium
ef3182ff9de27d0febc183f5753a7795	Bacteria	Chloroflexi	NA	NA	NA	NA
4edaf9d47e4ba020c125b4da6845bd2e	Bacteria	Bacteroidota	Bacteroidia	Sphingobacteriales	Sphingobacteriaceae	Sphingobacterium
46bb24e8d53aaaa9636b150a67ed1f94	Bacteria	Proteobacteria	Gammaproteobacteria	Enterobacterales	Yersiniaceae	Serratia
01f599e36f0313c3910e5043ea9c2e00	Bacteria	Bacteroidota	Bacteroidia	Chitinophagales	Chitinophagaceae	NA
6d9026d4fcd634bebff9907ad72ef767	Bacteria	Actinobacteriota	Actinobacteria	Frankiales	Frankiales	Frankiales
0d529a84f3801993c42bc085040722a3	Bacteria	Bacteroidota	Bacteroidia	Flavobacteriales	Flavobacteriaceae	Flavobacterium
7af4b6d5b29a8f673acf210188eb7df3	Bacteria	Acidobacteriota	Acidobacteriae	Solibacterales	Solibacteraceae	Candidatus_Solibacter
45e2c221af53e9a11e6aa73dffd3159a	Bacteria	Proteobacteria	Alphaproteobacteria	Sphingomonadales	Sphingomonadaceae	Sphingomonas
5fb77d451c00c959f4f126f34c9d7b96	Bacteria	Proteobacteria	Alphaproteobacteria	Sphingomonadales	Sphingomonadaceae	Altererythrobacter
6cb56e3c5ba19029d6f356eaa22449e3	Bacteria	Proteobacteria	Gammaproteobacteria	Enterobacterales	Enterobacteriaceae	NA
8655b7438639999f8e15546ce74307f7	Bacteria	Proteobacteria	Alphaproteobacteria	Sphingomonadales	Sphingomonadaceae	Sphingomonas
b629bfa5c183c627c8257c130c1acc73	Bacteria	Gemmatimonadota	Gemmatimonadetes	Gemmatimonadales	Gemmatimonadaceae	Gemmatimonas
975546b1c475e97d28c5fbc8d06048c0	Bacteria	Bacteroidota	Bacteroidia	Chitinophagales	Chitinophagaceae	Segetibacter
df1f1b323683eaa8bf97d571597015f7	Bacteria	Acidobacteriota	Blastocatellia	Blastocatellales	Blastocatellaceae	Blastocatella
38b00530ec0197b34b73891462a82626	Bacteria	Acidobacteriota	Vicinamibacteria	Vicinamibacterales	NA	NA
e97b67e06dabe4a372442742fe282a7c	Bacteria	Myxococcota	Myxococcia	Myxococcales	Anaeromyxobacteraceae	Anaeromyxobacter
090fa78909e403a110b7c0a814f7433a	Bacteria	Verrucomicrobiota	Verrucomicrobiae	Pedosphaerales	Pedosphaeraceae	NA
e38d024585f371db2cd98c43b4ea04bd	Bacteria	Bacteroidota	Bacteroidia	Sphingobacteriales	Sphingobacteriaceae	Pedobacter
b7fb50c11c1676309f909cbc9ac60261	Bacteria	Proteobacteria	Gammaproteobacteria	Enterobacterales	Erwiniaceae	Pantoea
ec115e1d17aaf585d9a4a060ddb7ae3a	Bacteria	Bdellovibrionota	Bdellovibrionia	Bdellovibrionales	Bdellovibrionaceae	Bdellovibrio
6ef052a296a2642feba2a8fc2d8ed248	Bacteria	Bdellovibrionota	Bdellovibrionia	Bdellovibrionales	Bdellovibrionaceae	Bdellovibrio
8d257122165b5ef82ac8403de8b902c8	Bacteria	Acidobacteriota	Vicinamibacteria	Vicinamibacterales	NA	NA
4ad5508058dc0e5720580a93e350f3d9	Bacteria	Planctomycetota	Phycisphaerae	Tepidisphaerales	NA	NA
2e67101e6cef76fb2b701f97d1512588	Bacteria	Proteobacteria	Alphaproteobacteria	Caulobacterales	Caulobacteraceae	Phenylobacterium
e6e2d16ee59f657de40349ab1650fe8f	Bacteria	Bacteroidota	Bacteroidia	Chitinophagales	Chitinophagaceae	Flavitalea
f0c05948ed4de228fbfa082507a3b560	Bacteria	Chloroflexi	Anaerolineae	NA	NA	NA
2d66453648432e7d74b6ff4149a8036a	Bacteria	Actinobacteriota	Actinobacteria	Streptomycetales	Streptomycetaceae	Streptomyces
463417e99ee51c25c3a3b4a447f2514d	Bacteria	Verrucomicrobiota	Verrucomicrobiae	Verrucomicrobiales	Rubritaleaceae	Luteolibacter
d0c127db54c453da2617eecf564aa0de	Bacteria	Planctomycetota	Phycisphaerae	Tepidisphaerales	NA	NA
c5bfd7a0bcd607e7bb15f23b28814459	Bacteria	Acidobacteriota	Acidobacteriae	Acidobacteriales	NA	NA
6736f6c0d6144e50fd6fe85a660900ff	Bacteria	Acidobacteriota	NA	NA	NA	NA
6b73a07b74e43441fbbbf5730677f6b8	Bacteria	Bacteroidota	Bacteroidia	Chitinophagales	Chitinophagaceae	Flavisolibacter
9b5b69524daf1f7c1d4309e65fb89930	Bacteria	Acidobacteriota	Acidobacteriae	Acidobacteriales	NA	NA
279871228cc83372e9236d96dc38e884	Bacteria	Bacteroidota	Bacteroidia	Cytophagales	Microscillaceae	NA
22daa2d1645518b7908355f024c7781c	Bacteria	Myxococcota	Polyangia	Haliangiales	Haliangiaceae	Haliangium
add0952d75f6f0df7574a319e651de7f	Bacteria	Verrucomicrobiota	Verrucomicrobiae	Pedosphaerales	Pedosphaeraceae	Pedosphaeraceae
0a28e87b666d9515485cae1d075409ca	Bacteria	Proteobacteria	Gammaproteobacteria	Pseudomonadales	Pseudomonadaceae	Pseudomonas
49442def6b9509077ddfda315c03aae0	Bacteria	Proteobacteria	Alphaproteobacteria	Caulobacterales	Caulobacteraceae	Caulobacter
439d23cb58582b6613d87c9f47c84207	Bacteria	Proteobacteria	Gammaproteobacteria	Burkholderiales	Comamonadaceae	Variovorax
2de10a188240d51e809c68cd36865c15	Bacteria	Proteobacteria	Gammaproteobacteria	Burkholderiales	Oxalobacteraceae	NA
2d2a3c4886b9ae7de4734d11fff78d44	Bacteria	Acidobacteriota	Acidobacteriae	Acidobacteriales	NA	Acidipila
daac72d7f8306333f8e3002a0e9408b1	Bacteria	Acidobacteriota	Vicinamibacteria	Vicinamibacterales	NA	NA
dee5555f1417bfd679e5283395a945b3	Bacteria	Chloroflexi	NA	NA	NA	NA
e6af7c6b10c64aa84fb143934c39f09e	Bacteria	Bacteroidota	Bacteroidia	Sphingobacteriales	Sphingobacteriaceae	Mucilaginibacter
deb48406e61a11ca23eae984aeb214f7	Bacteria	Bacteroidota	Bacteroidia	Sphingobacteriales	NA	NA
b0532d6889ebe2e0dfe03e67af1518ed	Bacteria	Bacteroidota	Bacteroidia	Chitinophagales	Chitinophagaceae	NA
974878d4208b78f00636521de956baf2	Bacteria	Proteobacteria	Alphaproteobacteria	Micropepsales	Micropepsaceae	NA
a6271b7e2876b50dadd562122a58b14d	Bacteria	Proteobacteria	Gammaproteobacteria	Enterobacterales	Erwiniaceae	Pantoea
01af7ea473273549b5af935c0129f35a	Bacteria	Proteobacteria	Alphaproteobacteria	Reyranellales	Reyranellaceae	Reyranella
3be82bd240b2646e7ed7515745b823f5	Bacteria	Chloroflexi	Chloroflexia	Thermomicrobiales	NA	NA
9555b9e61fc927e7a6468e2a811a443c	Bacteria	Proteobacteria	Gammaproteobacteria	Gammaproteobacteria_Incertae_Sedis	NA	Acidibacter
a8b8b1da584d2cae41200c0a17e18c3b	Bacteria	Gemmatimonadota	Gemmatimonadetes	Gemmatimonadales	Gemmatimonadaceae	NA
d226a392c970a858dcf3846981170f56	Bacteria	NA	NA	NA	NA	NA
1826dd7323d4385a766686a790f1cd2d	Bacteria	Proteobacteria	Gammaproteobacteria	Enterobacterales	Yersiniaceae	Serratia
5ea1edbef121ea1012ef2a98ead3bc31	Bacteria	Proteobacteria	Alphaproteobacteria	Rhizobiales	Beijerinckiaceae	Bosea
bd18dff4bf2285e18f8e1b12ab61a288	Bacteria	Acidobacteriota	Vicinamibacteria	Vicinamibacterales	Vicinamibacteraceae	Vicinamibacteraceae
2b7aff8349abf9aa8ba55b7ec014e4b0	Bacteria	Acidobacteriota	Acidobacteriae	Solibacterales	Solibacteraceae	Candidatus_Solibacter
bdb2c82b851465c639cb14e65c9256e5	Bacteria	Acidobacteriota	Acidobacteriae	Solibacterales	Solibacteraceae	Candidatus_Solibacter
84d2c17b500bab9031d611e14fbe6bb6	Bacteria	Proteobacteria	Gammaproteobacteria	Burkholderiales	Comamonadaceae	NA
d710851341910159cad0cf7c76215b65	Bacteria	Myxococcota	Polyangia	Polyangiales	Phaselicystidaceae	Phaselicystis
dfba643e3cb5de9b8a1563a4146ea70a	Bacteria	Planctomycetota	Planctomycetes	Planctomycetales	Rubinisphaeraceae	NA
82b052ba622f671ba1236ec22fce9102	Bacteria	Acidobacteriota	Acidobacteriae	Bryobacterales	Bryobacteraceae	Bryobacter
ab96c22976fee721641fe821b96f1a0b	Bacteria	Planctomycetota	Phycisphaerae	Tepidisphaerales	NA	NA
d19b11e588f741d990b7fcafa04503df	Bacteria	Chloroflexi	NA	NA	NA	NA
6202c885e504ce379dd9ffbaa43e9d94	Bacteria	Bacteroidota	Bacteroidia	Sphingobacteriales	NA	NA
86ead425e37d98a81f8ad21dc2873d20	Bacteria	Proteobacteria	Alphaproteobacteria	Micropepsales	Micropepsaceae	NA
e9476d2630dbb3bd9f18a8b1bb61fea1	Bacteria	Actinobacteriota	Actinobacteria	Micrococcales	Cellulomonadaceae	Cellulomonas
c900aa883810f2bbeb17809ebb44b383	Bacteria	Planctomycetota	Phycisphaerae	Tepidisphaerales	Tepidisphaeraceae	Tepidisphaeraceae
f5bf932c463143c9892e377f5a7adde9	Bacteria	Proteobacteria	Gammaproteobacteria	Burkholderiales	Oxalobacteraceae	Massilia
611a540f2c5fa7e51ffcf81761c46206	Bacteria	Bacteroidota	Bacteroidia	Cytophagales	Microscillaceae	NA
c6ef85360d3ca2a3a9bbfa2b097148b8	Bacteria	Bacteroidota	Bacteroidia	Sphingobacteriales	Sphingobacteriaceae	Mucilaginibacter
190bd7410649924f009129a423d60b6f	Bacteria	Bacteroidota	Bacteroidia	Chitinophagales	Chitinophagaceae	Ferruginibacter
d59c2d4b07a53f11c2bc6a298c1cb9bd	Bacteria	Proteobacteria	Alphaproteobacteria	Rhizobiales	Xanthobacteraceae	Pseudolabrys
d2e9d1654254093708ee4778aa622695	Bacteria	Chloroflexi	Ktedonobacteria	Ktedonobacterales	Ktedonobacteraceae	NA
00a89991422d145b4717b4d9df9f97b2	Bacteria	Planctomycetota	Phycisphaerae	Tepidisphaerales	NA	NA
5f60f3b3bc9be99e8d76050adeba463a	Bacteria	Firmicutes	Bacilli	Bacillales	Bacillaceae	Bacillus
59b554c237aa24d6f77431c66f1dfb2f	Bacteria	Acidobacteriota	Acidobacteriae	Solibacterales	Solibacteraceae	Candidatus_Solibacter
5fc7879981a656b62ebc4b3dc21b2b40	Bacteria	Acidobacteriota	Acidobacteriae	Solibacterales	Solibacteraceae	Candidatus_Solibacter
6b8f6fb48db8c550495c016fcff1956d	Bacteria	Proteobacteria	Alphaproteobacteria	Micropepsales	Micropepsaceae	NA
808fcd47349ac1ea42bb7516c559845e	Bacteria	Bacteroidota	Bacteroidia	Chitinophagales	Chitinophagaceae	Flavisolibacter
bb33d16790e5eb9388f05b2c66d421f5	Bacteria	Acidobacteriota	Vicinamibacteria	Vicinamibacterales	Vicinamibacteraceae	Vicinamibacteraceae
c138c1e30edf4ec1eef77955c37e5b2a	Bacteria	Proteobacteria	Gammaproteobacteria	Xanthomonadales	Rhodanobacteraceae	Luteibacter
ad386e58b4a67c8f11bb38907dd43747	Bacteria	Proteobacteria	Gammaproteobacteria	NA	NA	NA
cc14600ac463e5d31c0d8fe99adbbeef	Bacteria	Bacteroidota	Bacteroidia	Sphingobacteriales	Sphingobacteriaceae	Mucilaginibacter
d1bfd60ad5be8e215c435f791aaebfa4	Bacteria	Chloroflexi	Ktedonobacteria	NA	NA	NA
e3ec65df4d279261a32173c36d26b008	Bacteria	Bacteroidota	Bacteroidia	Chitinophagales	NA	NA
eddfd30c2b842cdde5ee76e5f810f2af	Bacteria	Proteobacteria	Gammaproteobacteria	Pseudomonadales	Pseudomonadaceae	Pseudomonas
21797842f1e1946123b1398a316b0a51	Bacteria	Proteobacteria	Gammaproteobacteria	Pseudomonadales	Pseudomonadaceae	Pseudomonas
d0995cc02da0e16884adda21498bf5fa	Bacteria	Acidobacteriota	Acidobacteriae	Bryobacterales	Bryobacteraceae	Bryobacter
356056540256cc4a9c2d86584e699b51	Bacteria	Proteobacteria	Gammaproteobacteria	Burkholderiales	Oxalobacteraceae	Duganella
4a0a063cacf904d3a5247eb8e0808e45	Bacteria	Bacteroidota	Bacteroidia	Cytophagales	Microscillaceae	NA
7acb3ced4760a9b411e0942529f0e3d7	Bacteria	Chloroflexi	Chloroflexia	Chloroflexales	Roseiflexaceae	NA
e41c936de158ab00ad67ee7a5366fb0f	Bacteria	Proteobacteria	Alphaproteobacteria	Rhizobiales	Rhizobiaceae	Allorhizobium-Neorhizobium-Pararhizobium-Rhizobium
9b67034b879f175f6e24e28c18165c6b	Bacteria	Actinobacteriota	Actinobacteria	Corynebacteriales	Corynebacteriales	Corynebacteriales
b966831e84f5e14ac5d0c906620c8e40	Bacteria	Patescibacteria	Saccharimonadia	Saccharimonadales	NA	NA
6759e1e290a54bc1d7059e252f51980c	Bacteria	Chloroflexi	NA	NA	NA	NA
e495bcdd875dbe0c36c20d0888281a35	Bacteria	Proteobacteria	Alphaproteobacteria	Micropepsales	Micropepsaceae	NA
6cc9916fa89a845edfc13a26078ecc49	Bacteria	Armatimonadota	Fimbriimonadia	Fimbriimonadales	Fimbriimonadaceae	Fimbriimonadaceae
e4a0685f512d3e2dac368a5576e08a06	Bacteria	Proteobacteria	Gammaproteobacteria	Burkholderiales	Nitrosomonadaceae	NA
eb7c8f7d35ed5437945ee0cffe4b2068	Bacteria	Myxococcota	Polyangia	Haliangiales	Haliangiaceae	Haliangium
5e936e4a55d77c0bbc0baa486d737ca6	Bacteria	Proteobacteria	Alphaproteobacteria	Reyranellales	Reyranellaceae	Reyranella
1c67693f70cb34982fe75d8d21e9cf1b	Bacteria	Actinobacteriota	Actinobacteria	Micromonosporales	Micromonosporaceae	Actinoplanes
38876d2e7234ac8c535d914e1b89c7f2	Bacteria	Bacteroidota	Bacteroidia	Chitinophagales	Chitinophagaceae	Cnuella
1c6d244c54f3da0c60e3ce39ef9db34c	Bacteria	Acidobacteriota	Blastocatellia	Pyrinomonadales	Pyrinomonadaceae	NA
0c9be65099aa320022add0450a4d5a33	Bacteria	Verrucomicrobiota	Verrucomicrobiae	Chthoniobacterales	Chthoniobacteraceae	Candidatus_Udaeobacter
3a9497acee27e52dec825363a7afdfb6	Bacteria	Actinobacteriota	Actinobacteria	Propionibacteriales	Propionibacteriaceae	NA
17fe89a84f7f2e2ded444640c13169cd	Bacteria	Verrucomicrobiota	Verrucomicrobiae	Chthoniobacterales	Chthoniobacteraceae	Candidatus_Udaeobacter
480dcf2ebc783cb850e8cab9edba4862	Bacteria	Actinobacteriota	Actinobacteria	Micromonosporales	Micromonosporaceae	Actinoplanes
d4ab3fabc82c4e7ebcf1bfd1f569f3b5	Bacteria	Gemmatimonadota	Gemmatimonadetes	Gemmatimonadales	Gemmatimonadaceae	NA
daf40dcc4d62a066f76521accb3b86cc	Bacteria	Proteobacteria	Gammaproteobacteria	Burkholderiales	NA	NA
f3320bc53806612e2fbde4afb2af0d48	Bacteria	Chloroflexi	Ktedonobacteria	NA	NA	NA
22ab58573b5d23314d8bf9b4cd99af0a	Bacteria	Bacteroidota	Bacteroidia	Sphingobacteriales	NA	NA
e1e495d501b8dbe546b80789bcd5ec7e	Bacteria	Proteobacteria	Alphaproteobacteria	Sphingomonadales	Sphingomonadaceae	NA
4f3b62775b23d9c56edb482f7b4b857c	Bacteria	Proteobacteria	Alphaproteobacteria	Rhodobacterales	Rhodobacteraceae	Amaricoccus
2e0a4dc2787384e0b6a1905ec0f19ba6	Bacteria	Acidobacteriota	NA	NA	NA	NA
edda90e614e2eac1d94984a4f1378662	Bacteria	Actinobacteriota	Acidimicrobiia	Microtrichales	Iamiaceae	Iamia
d443c44240b98e35c8b4ea267593fe10	Bacteria	Bacteroidota	Bacteroidia	Cytophagales	Microscillaceae	NA
a58689e3a84fe4b98d7e6acb583ed7b4	Bacteria	Proteobacteria	Gammaproteobacteria	Burkholderiales	Oxalobacteraceae	NA
9b129dff1c769429fd8e183bd1de75f4	Bacteria	Actinobacteriota	Actinobacteria	Corynebacteriales	Mycobacteriaceae	Mycobacterium
667d68b60534fc8db52dd3031fc5609e	Bacteria	Actinobacteriota	Actinobacteria	Frankiales	NA	NA
7d54d06db9a099fb3ca1cd5feadab250	Bacteria	Bacteroidota	Bacteroidia	Chitinophagales	Chitinophagaceae	NA
4450fa978dfdef8e3209be082e176023	Bacteria	Actinobacteriota	Acidimicrobiia	NA	NA	NA
a7dd02ac12b304b5e7d2402486d28e95	Bacteria	Bdellovibrionota	Bdellovibrionia	Bdellovibrionales	Bdellovibrionaceae	Bdellovibrio
c8d6e35221859f9067a5eaeca85217c4	Bacteria	Myxococcota	Polyangia	Polyangiales	NA	NA
593e83d5e7c0e383742efc7465c6547c	Bacteria	Proteobacteria	Gammaproteobacteria	Burkholderiales	Nitrosomonadaceae	NA
85e1a075fed3535d3192acb8d993d031	Bacteria	Proteobacteria	Gammaproteobacteria	NA	NA	NA
a173299a2f4ac7d2c82dbcf03f2e7af5	Bacteria	Acidobacteriota	Vicinamibacteria	Vicinamibacterales	NA	NA
b34086512a90c4c5fef3d13f15652755	Bacteria	Actinobacteriota	Actinobacteria	Frankiales	Geodermatophilaceae	Blastococcus
205757ef75de527dd6061940fcad7c82	Bacteria	Actinobacteriota	Actinobacteria	Catenulisporales	Actinospicaceae	Actinospica
516cab8eb9a553eb01b4469e1a3ac926	Bacteria	Bacteroidota	Bacteroidia	Chitinophagales	Chitinophagaceae	Puia
3eaba016a6b5b8a05040fb0540e1dcc5	Bacteria	Acidobacteriota	Vicinamibacteria	Vicinamibacterales	NA	NA
139e66ba4f0a6362ef57d6ae0562041b	Bacteria	Bacteroidota	Bacteroidia	Flavobacteriales	Flavobacteriaceae	Flavobacterium
96942e1c4940c70e29d36ebc3800059d	Bacteria	Proteobacteria	Alphaproteobacteria	Rhizobiales	NA	NA
9feb8fbfe831bf0ab6962a5cd1d004df	Bacteria	Bacteroidota	Bacteroidia	Sphingobacteriales	Sphingobacteriaceae	Mucilaginibacter
27e3d3675431db2ff70ec388c65937a1	Bacteria	Planctomycetota	Phycisphaerae	Tepidisphaerales	NA	NA
0679212bd48f30338b3a280a6f7ea39d	Bacteria	Acidobacteriota	Blastocatellia	Pyrinomonadales	Pyrinomonadaceae	NA
8652f688e58c7b6e3d701ca7d4fd8082	Bacteria	Bacteroidota	Bacteroidia	Chitinophagales	Chitinophagaceae	Parafilimonas
b2e8fe08263c636a6c12ffcf2228e714	Bacteria	Acidobacteriota	Acidobacteriae	Bryobacterales	Bryobacteraceae	Bryobacter
21a515dbbc3eb3bc93e3ffc349ada9b2	Bacteria	Firmicutes	Bacilli	Paenibacillales	Paenibacillaceae	Paenibacillus
bbb5b1bfbcaea668ac216cded99c601c	Bacteria	Proteobacteria	Gammaproteobacteria	Xanthomonadales	Xanthomonadaceae	Lysobacter
9eaddc4894f6856d2a326605588f33e3	Bacteria	Proteobacteria	Alphaproteobacteria	Micropepsales	Micropepsaceae	NA
fa71a60a954ba503152d48bf547fc368	Bacteria	Myxococcota	Polyangia	Haliangiales	Haliangiaceae	Haliangium
7335fcec6ecaec0352178456027478a2	Bacteria	Bacteroidota	Bacteroidia	Chitinophagales	Chitinophagaceae	Ferruginibacter
0583bcced369002f1310e6bc180ff119	Bacteria	Proteobacteria	Gammaproteobacteria	Burkholderiales	NA	NA
cdf98909ef2f60726d930bc5578461e9	Bacteria	Acidobacteriota	Vicinamibacteria	Vicinamibacterales	Vicinamibacteraceae	Vicinamibacteraceae
5d01a11f237fb27f88973cc492aa8f68	Bacteria	Bacteroidota	Bacteroidia	Chitinophagales	Chitinophagaceae	Chitinophaga
ce2afdd15083f36b6033c090ead27317	Bacteria	Acidobacteriota	Vicinamibacteria	Vicinamibacterales	NA	NA
c61106978d6736a42062cd705cc5b1de	Bacteria	Bacteroidota	Bacteroidia	Sphingobacteriales	NA	NA
d2d7074a1fb8fef3b8e6fb0796ebf31d	Bacteria	Acidobacteriota	Vicinamibacteria	Vicinamibacterales	Vicinamibacteraceae	Vicinamibacteraceae
cf39209f0597b45401750eed14ebc672	Bacteria	Actinobacteriota	Rubrobacteria	Rubrobacterales	Rubrobacteriaceae	Rubrobacter
5d20c47277f9e3aac24c2ad64247074f	Bacteria	Proteobacteria	Gammaproteobacteria	Xanthomonadales	Rhodanobacteraceae	Rhodanobacter
b1f0be607105719e96a7c20d012cf718	Bacteria	Patescibacteria	Saccharimonadia	Saccharimonadales	Saccharimonadales	Saccharimonadales
4edd436ad14dc0ad2253ebb285ed08dd	Bacteria	Verrucomicrobiota	Verrucomicrobiae	Chthoniobacterales	Chthoniobacteraceae	Candidatus_Udaeobacter
430905423e12bc2dd3463e9eaad37759	Bacteria	Proteobacteria	Alphaproteobacteria	Micropepsales	Micropepsaceae	NA
10c310b718090ff907d62e6af6cf5f37	Bacteria	Gemmatimonadota	NA	NA	NA	NA
6db61f56ddda4fdd3c0d9272262ab61e	Bacteria	Proteobacteria	Gammaproteobacteria	Burkholderiales	Comamonadaceae	Aquabacterium
85381d822416c458d700cdcf5530bc5a	Bacteria	Bacteroidota	Bacteroidia	Cytophagales	Microscillaceae	Chryseolinea
d448088d22dfdcb707eb6a68fc554b4c	Bacteria	Chloroflexi	Chloroflexia	NA	NA	NA
736ad6d8a7c68e0d2f3b5af984b5015d	Bacteria	Bacteroidota	Bacteroidia	Sphingobacteriales	Sphingobacteriaceae	Pedobacter
81688bba49d2d51300f093e2e186cd7b	Bacteria	Proteobacteria	Alphaproteobacteria	Rhizobiales	Rhizobiales_Incertae_Sedis	Alsobacter
b8af27c94044bef6d450656e1f65cd12	Bacteria	Patescibacteria	Saccharimonadia	Saccharimonadales	Saccharimonadaceae	NA
6191f3da5913a743ccaac8af34101855	Bacteria	Myxococcota	Polyangia	Haliangiales	Haliangiaceae	Haliangium
4bbd9c49e2509c5358beb2e67128b3a3	Bacteria	Proteobacteria	Alphaproteobacteria	Defluviicoccales	Defluviicoccaceae	Defluviicoccus
1b78f7414d94ed42a9d16421b57fe035	Bacteria	Bacteroidota	Bacteroidia	Chitinophagales	Chitinophagaceae	Edaphobaculum
70c23be00bb8b2e7300ef0c7afb01924	Bacteria	Bacteroidota	Bacteroidia	Cytophagales	Cytophagaceae	Cytophaga
249cc67ed38ad9ee33a3e3d9ed1d0d35	Bacteria	Proteobacteria	Gammaproteobacteria	Xanthomonadales	Xanthomonadaceae	Lysobacter
24e57afc5391a7add8e3dc044d59591b	Bacteria	Chloroflexi	Dehalococcoidia	NA	NA	NA
51d655e394679662aea7368eb2023a6c	Bacteria	Proteobacteria	Gammaproteobacteria	Burkholderiales	Comamonadaceae	Ramlibacter
0d21e2498cfb28eba9f6d0dda5e60667	Bacteria	Myxococcota	Polyangia	Polyangiales	NA	NA
65bd249d37deb3a89ee21492b00e055e	Bacteria	Bacteroidota	Bacteroidia	Chitinophagales	Chitinophagaceae	Flavisolibacter
7727aa034afd105f2707ddd6c83db6f3	Bacteria	Myxococcota	Polyangia	Polyangiales	NA	NA
aebce5ef35b43d5917d0f9509a3376c2	Bacteria	Bacteroidota	Bacteroidia	Flavobacteriales	Flavobacteriaceae	Flavobacterium
65494c14b3b0e7d590587e7d202bf064	Bacteria	Verrucomicrobiota	Verrucomicrobiae	Chthoniobacterales	Chthoniobacteraceae	Chthoniobacter
6c9d5db0d12ae758b8cc3bbb59543a1a	Bacteria	Proteobacteria	Alphaproteobacteria	Micavibrionales	NA	NA
e8a87a0db1f7eff56a38f625d13297cf	Bacteria	Proteobacteria	Gammaproteobacteria	Burkholderiales	Burkholderiaceae	Lautropia
f8d6f75ff43a717349f42963fd6cec22	Bacteria	Patescibacteria	Saccharimonadia	Saccharimonadales	NA	NA
08bce59c2359ccaf8c1d1717f527ad83	Bacteria	Acidobacteriota	Vicinamibacteria	Vicinamibacterales	NA	NA
8bee4230c02825e5593d9d387485aaa7	Bacteria	Proteobacteria	Gammaproteobacteria	Enterobacterales	Yersiniaceae	Serratia
0608b2c4ff71dda7a74228eafc738f63	Bacteria	Actinobacteriota	Actinobacteria	Frankiales	Frankiaceae	Jatrophihabitans
868f16315279fddbe75282e1c79af3a4	Bacteria	Bacteroidota	Bacteroidia	Sphingobacteriales	Sphingobacteriaceae	Mucilaginibacter
7309b2d74d7dd72f52a49eb5071b3448	Bacteria	Proteobacteria	Gammaproteobacteria	Cellvibrionales	Cellvibrionaceae	Cellvibrio
77d1f138c75d5a66b3a65f7c3a953eed	Bacteria	Bacteroidota	Bacteroidia	Chitinophagales	Chitinophagaceae	NA
d27b96f499e20cf784f187e7a6f1287a	Bacteria	Patescibacteria	Saccharimonadia	Saccharimonadales	NA	NA
081321eee8450cb49be5e5050fe4d2f7	Bacteria	Bacteroidota	Bacteroidia	Sphingobacteriales	NA	NA
26b6bd91d7629b3c3734ce034e0f40ae	Bacteria	Acidobacteriota	Acidobacteriae	Bryobacterales	Bryobacteraceae	Bryobacter
8ae11e220f63bd0f894a23aac4b6c335	Bacteria	Verrucomicrobiota	Verrucomicrobiae	Opitutales	Opitutaceae	Opitutus
8246973d4b0066e748df4f94a2ff33e0	Bacteria	Acidobacteriota	Blastocatellia	Blastocatellales	Blastocatellaceae	NA
3c409c8719efb8eca3a14fd45cc5afa7	Bacteria	Acidobacteriota	Vicinamibacteria	Vicinamibacterales	Vicinamibacteraceae	Vicinamibacteraceae
f2935921b7745c922f7863157d615b80	Bacteria	Planctomycetota	Phycisphaerae	Tepidisphaerales	NA	NA
e5430419c7ab6f99f3faf86b0d5df331	Bacteria	Bacteroidota	Bacteroidia	Chitinophagales	Chitinophagaceae	Terrimonas
a51712c63159cf597d7eb45c9b2d6f41	Bacteria	Acidobacteriota	Vicinamibacteria	Vicinamibacterales	Vicinamibacteraceae	Vicinamibacteraceae
e6450e5cf964b2259ac61ccffb4eaa87	Bacteria	Actinobacteriota	Actinobacteria	Micromonosporales	Micromonosporaceae	Micromonospora
aa967fe6318d654860180132b237c007	Bacteria	Chloroflexi	Chloroflexia	Chloroflexales	Roseiflexaceae	NA
be4798591fd1ce9b8bd88b5e552521ec	Bacteria	Verrucomicrobiota	Verrucomicrobiae	Pedosphaerales	Pedosphaeraceae	Pedosphaeraceae
8a0c5f6fa0ed6916dccfbaf2fdbb4c44	Bacteria	Armatimonadota	Fimbriimonadia	Fimbriimonadales	Fimbriimonadaceae	Fimbriimonadaceae
2e5e8fb9e810c1934d389187dd15c459	Bacteria	Gemmatimonadota	Gemmatimonadetes	Gemmatimonadales	Gemmatimonadaceae	NA
2ecfee707b1eea825940811cc42b5bdb	Bacteria	Actinobacteriota	Actinobacteria	Micrococcales	Microbacteriaceae	NA
4ff03484a05a200417d43c8611d3acd8	Bacteria	Bdellovibrionota	Bdellovibrionia	Bdellovibrionales	Bdellovibrionaceae	Bdellovibrio
5425a282ee99ab578f5e02f1efb6fad7	Bacteria	Actinobacteriota	Actinobacteria	Pseudonocardiales	Pseudonocardiaceae	Pseudonocardia
04c39dc0641a62cac00206d94de95ded	Bacteria	Proteobacteria	Alphaproteobacteria	Micavibrionales	NA	NA
7ebec32bca76c4fa705c02392376a430	Bacteria	Actinobacteriota	Actinobacteria	Frankiales	NA	NA
9bde18ea14e1cc698e3520e3fb4a820f	Bacteria	Actinobacteriota	Acidimicrobiia	NA	NA	NA
2df0c735abdd1c3c2995e0f67b1f206c	Bacteria	Bacteroidota	Bacteroidia	Cytophagales	Microscillaceae	NA
6b927df9ff60047ea70a731b7ab6bf30	Bacteria	Proteobacteria	Alphaproteobacteria	Reyranellales	Reyranellaceae	Reyranella
a6c5c17a2f7f0c4753a3ac0314849151	Bacteria	Proteobacteria	Gammaproteobacteria	Xanthomonadales	Rhodanobacteraceae	Rhodanobacter
0467f9833bc2367c5e92ccbda014ad84	Bacteria	Bacteroidota	Bacteroidia	Flavobacteriales	Flavobacteriaceae	Flavobacterium
72442b6f9b85f78823dce3bc33442bba	Bacteria	Gemmatimonadota	Gemmatimonadetes	Gemmatimonadales	Gemmatimonadaceae	Gemmatimonas
b497af6399428e98064780238f36646a	Bacteria	Armatimonadota	Fimbriimonadia	Fimbriimonadales	Fimbriimonadaceae	Fimbriimonadaceae
c7bbc937461c94a5a5819feaeb152201	Bacteria	Bacteroidota	Bacteroidia	Cytophagales	Hymenobacteraceae	Hymenobacter
03602b9efd53a74968db30fefcc2b6ee	Bacteria	Proteobacteria	Gammaproteobacteria	Xanthomonadales	Xanthomonadaceae	Luteimonas
fb795a89be8651a08c8ef1e851ae4d46	Bacteria	Gemmatimonadota	Gemmatimonadetes	Gemmatimonadales	Gemmatimonadaceae	Gemmatimonas
4efa1850ce196c6535f9d32024df8560	Bacteria	Proteobacteria	Gammaproteobacteria	Xanthomonadales	Rhodanobacteraceae	Rhodanobacter
2dab6b8ae4516e3c13be84a9cb4acc60	Bacteria	Bacteroidota	Bacteroidia	Cytophagales	Microscillaceae	Ohtaekwangia
407556f695fe442570da67a0a4d71023	Bacteria	Gemmatimonadota	Gemmatimonadetes	Gemmatimonadales	Gemmatimonadaceae	NA
5f69753ce5442cbd05e173933faee0fb	Bacteria	Chloroflexi	Anaerolineae	NA	NA	NA
85a4f928302a6b25dea1618a6741abc4	Bacteria	Gemmatimonadota	Gemmatimonadetes	Gemmatimonadales	Gemmatimonadaceae	Gemmatimonas
580ddd95d22b4a0a4f53d772711760e8	Bacteria	Proteobacteria	Gammaproteobacteria	Xanthomonadales	Rhodanobacteraceae	Rhodanobacter
8a386c8484495dff31b5dc5710bbd4e5	Bacteria	Chloroflexi	Dehalococcoidia	NA	NA	NA
377c0547c5f05e6b25e9fbe58118458e	Bacteria	Bacteroidota	Bacteroidia	Chitinophagales	Chitinophagaceae	Parafilimonas
9b80f80fd59d85486e114dca6f0e6db0	Bacteria	Bacteroidota	Bacteroidia	Flavobacteriales	Flavobacteriaceae	Flavobacterium
b64eb2ccee41f76924fa06ede0dc991c	Bacteria	Proteobacteria	Gammaproteobacteria	Steroidobacterales	Steroidobacteraceae	Steroidobacter
a78cbcef5e61d158991a4115a0a312e7	Bacteria	Actinobacteriota	Thermoleophilia	Solirubrobacterales	Solirubrobacteraceae	Conexibacter
726d1a3d4cca52e71ad134ac1e51c121	Bacteria	Proteobacteria	Gammaproteobacteria	Burkholderiales	Oxalobacteraceae	Massilia
54400b75b7c9495220391f9af7a60706	Bacteria	Myxococcota	NA	NA	NA	NA
1fa40effd8e2bc527c13497747fa1bfc	Bacteria	Chloroflexi	NA	NA	NA	NA
edd4bc68b71683ed1364fb12d19c1fe1	Bacteria	Chloroflexi	Anaerolineae	Anaerolineales	Anaerolineaceae	NA
c378c39c2cfe843318ac7345e6189014	Bacteria	Proteobacteria	Alphaproteobacteria	Caulobacterales	Caulobacteraceae	NA
f776ad47e9e98cc0200df4ebb1c175f5	Bacteria	Bacteroidota	Bacteroidia	Chitinophagales	Chitinophagaceae	NA
9b1fe58f8b0a340cd4ab6fbbbf0fc7b6	Bacteria	Bacteroidota	Bacteroidia	Chitinophagales	Chitinophagaceae	Flavisolibacter
c8a2e91ffa1044c61d38c4357a0b063d	Bacteria	Proteobacteria	Gammaproteobacteria	Xanthomonadales	Xanthomonadaceae	Arenimonas
722c7bfa636b814f402098809910ab4d	Bacteria	Planctomycetota	Phycisphaerae	Tepidisphaerales	NA	NA
7e2edee24b01c053c12dccf90bb101f1	Bacteria	Actinobacteriota	Actinobacteria	Propionibacteriales	Nocardioidaceae	Nocardioides
e215e3f25bd76fc9367ed73dad4233a0	Bacteria	Chloroflexi	Ktedonobacteria	Ktedonobacterales	Ktedonobacteraceae	NA
946be5fc457432aef969979a40f5762c	Bacteria	Acidobacteriota	Blastocatellia	Blastocatellales	Blastocatellaceae	Aridibacter
77808959e0c30bacf923c1f5d4cc28fd	Bacteria	Bdellovibrionota	Bdellovibrionia	Bdellovibrionales	Bdellovibrionaceae	Bdellovibrio
dca913e6f69105d72284d05b06120f65	Bacteria	Proteobacteria	Alphaproteobacteria	Rhizobiales	Beijerinckiaceae	NA
633ad659f7e3c461480201d636c0e5f0	Bacteria	Proteobacteria	Gammaproteobacteria	Xanthomonadales	Rhodanobacteraceae	Rhodanobacter
0187da81bd87c55ec28adf7c6a6d785c	Bacteria	Myxococcota	Polyangia	Polyangiales	NA	NA
60130e6d00cdf9cfb16fff37d82e6b25	Bacteria	Acidobacteriota	Vicinamibacteria	Vicinamibacterales	Vicinamibacteraceae	Vicinamibacteraceae
a2f866a78dc4562cd270fd4bd2de8a53	Bacteria	Chloroflexi	Ktedonobacteria	Ktedonobacterales	Ktedonobacteraceae	NA
352a1ad74662252d1acc540ebc36156b	Bacteria	Proteobacteria	Alphaproteobacteria	Micavibrionales	NA	NA
006f112afe616dcb33ae6fbba7dba606	Bacteria	Planctomycetota	Phycisphaerae	Tepidisphaerales	NA	NA
bdab276651133e78e707b33bec54a3bd	Bacteria	Acidobacteriota	Blastocatellia	NA	NA	NA
a9037861fa3b32d173e09ca21700b04a	Bacteria	Myxococcota	Polyangia	Haliangiales	Haliangiaceae	Haliangium
cac9757326b0dfefb10d49c5fd7010dd	Bacteria	Chloroflexi	NA	NA	NA	NA
a21182f43a1024c8b1ac004ce1f185af	Bacteria	Bacteroidota	Bacteroidia	Cytophagales	Microscillaceae	NA
a7e2a272ea4a117d51dacd19d363b979	Bacteria	Bacteroidota	Bacteroidia	Sphingobacteriales	Sphingobacteriaceae	Mucilaginibacter
7cb7e469c2a366e7a226264657e18e7f	Bacteria	Actinobacteriota	Actinobacteria	Micrococcales	Intrasporangiaceae	Terrabacter
4358d74cf2f8ea0a5201c3bb9bdcd30c	Bacteria	Acidobacteriota	Acidobacteriae	Acidobacteriales	NA	Terracidiphilus
24314d87f96d2e9168e4a8b9c4599f25	Bacteria	Proteobacteria	Alphaproteobacteria	Rhizobiales	Xanthobacteraceae	Afipia
9c4271dbe9816d69c5db459bb17aa0c6	Bacteria	Verrucomicrobiota	Verrucomicrobiae	Pedosphaerales	Pedosphaeraceae	NA
fe5ae4db90ff785a103e5f3a8d516208	Bacteria	Bacteroidota	Bacteroidia	Flavobacteriales	Flavobacteriaceae	Flavobacterium
cc9d68cec7bda2e866f1a22bfb65b634	Bacteria	Proteobacteria	Gammaproteobacteria	NA	NA	NA
b00219176ccb1b5e1e548079acce335b	Bacteria	Chloroflexi	Ktedonobacteria	NA	NA	NA
0eda8798945be25ab6b8d4b68ce89121	Bacteria	Proteobacteria	Gammaproteobacteria	Burkholderiales	Comamonadaceae	Hydrogenophaga
1bf950ef648cf2cb474c46fd49b17418	Bacteria	Acidobacteriota	Acidobacteriae	Acidobacteriales	NA	Granulicella
8320e1b13d6a5896db1a5ce9ddc1e4e8	Bacteria	Bacteroidota	Bacteroidia	Chitinophagales	Chitinophagaceae	Dinghuibacter
81dcf75954853a081c5cfdeb9a0f1480	Bacteria	Proteobacteria	Alphaproteobacteria	Sphingomonadales	Sphingomonadaceae	NA
0e866a0a8baa1e601feafe961b0844b5	Bacteria	Proteobacteria	Gammaproteobacteria	Pseudomonadales	Pseudomonadaceae	Pseudomonas
b2c106c90cc93e52afbf8484559a8b86	Bacteria	Bacteroidota	Bacteroidia	Chitinophagales	Chitinophagaceae	Puia
4ccd2767e0fc2c1d0db8d82e0e36cbee	Bacteria	Proteobacteria	Alphaproteobacteria	Caulobacterales	Hyphomonadaceae	Hirschia
da9167fb9c27e99b11327548f3e1b000	Bacteria	Bacteroidota	Bacteroidia	Cytophagales	Microscillaceae	Ohtaekwangia
56037a314737125896264b62aa6e6d39	Bacteria	Bacteroidota	Bacteroidia	Chitinophagales	Chitinophagaceae	Edaphobaculum
03be4f7b81931f8fa97a2d150e463996	Bacteria	Actinobacteriota	Actinobacteria	Micrococcales	Micrococcaceae	NA
bc40db6d9a378c0789ce03d9d09812c8	Bacteria	Myxococcota	Polyangia	Polyangiales	Polyangiaceae	NA
6bda6f4150f12a6c69bfe25fedd88004	Bacteria	Gemmatimonadota	Gemmatimonadetes	Gemmatimonadales	Gemmatimonadaceae	Roseisolibacter
11ed8a2a39d9053504aeb487cf81244e	Bacteria	Bacteroidota	Bacteroidia	Cytophagales	Cyclobacteriaceae	Algoriphagus
2533a33b86aba850e9ccd04f54667d0f	Bacteria	Proteobacteria	Alphaproteobacteria	Sphingomonadales	Sphingomonadaceae	NA
64e8153d2cf74338813ed03f377d1a8f	Bacteria	Proteobacteria	Gammaproteobacteria	Burkholderiales	Oxalobacteraceae	NA
94cff922636e4db44e31e9127be0c071	Bacteria	Bacteroidota	Bacteroidia	Chitinophagales	Chitinophagaceae	NA
770efdb5ff4bc11aa556e2910704cbcf	Bacteria	Actinobacteriota	Actinobacteria	Glycomycetales	Glycomycetaceae	Glycomyces
ba63f269c7540071981197c0de46d4bc	Bacteria	Bacteroidota	Bacteroidia	Cytophagales	Spirosomaceae	Dyadobacter
2d17cc7ac61310973690ca308e6e0da5	Bacteria	Actinobacteriota	Thermoleophilia	Solirubrobacterales	NA	NA
d7d869cc124246d42e08b128e133b3ab	Bacteria	Actinobacteriota	Acidimicrobiia	NA	NA	NA
db1b3d205ff1b160a7821438c53b6f74	Bacteria	Planctomycetota	Phycisphaerae	Tepidisphaerales	NA	NA
550274992a96f9d4e590fe34963720df	Bacteria	Acidobacteriota	Holophagae	NA	NA	NA
139b3a842bac5a67836f791535c71ed2	Bacteria	Proteobacteria	Alphaproteobacteria	Rhizobiales	Beijerinckiaceae	Methylobacterium-Methylorubrum
53bcd8f66186b2e86a283abd5ad21950	Bacteria	Planctomycetota	Planctomycetes	Pirellulales	Pirellulaceae	Pirellula
9e75af11a2267a5a1846bbe8a9f3e7f1	Bacteria	Proteobacteria	Gammaproteobacteria	Burkholderiales	Comamonadaceae	Hydrogenophaga
17904d28623c675ecaa0996d69887bf3	Bacteria	Gemmatimonadota	Gemmatimonadetes	Gemmatimonadales	Gemmatimonadaceae	Gemmatimonas
d11a67da2dc2b08b266dc6c6db9234cf	Bacteria	Bacteroidota	Bacteroidia	Chitinophagales	NA	NA
270cb43bc4f62cc83fcd4f611b95ca94	Bacteria	Bacteroidota	Bacteroidia	Chitinophagales	Chitinophagaceae	Ferruginibacter
10e6213c3cd58a13d493a6d3d4a60c4e	Bacteria	Acidobacteriota	Acidobacteriae	Acidobacteriales	NA	NA
dd40474402a98864540fb2daa016430b	Bacteria	Proteobacteria	Gammaproteobacteria	Pseudomonadales	Pseudomonadaceae	Pseudomonas
e9a0d00e2e6a8bd41399756c5b257511	Bacteria	Bacteroidota	Bacteroidia	Chitinophagales	Chitinophagaceae	Flavisolibacter
c861e081babe5eaace8ecf5ee53bfb02	Bacteria	Proteobacteria	Alphaproteobacteria	Acetobacterales	Acetobacteraceae	Roseomonas
7a86b69d549c2d365a0229725087a794	Bacteria	Acidobacteriota	Vicinamibacteria	Vicinamibacterales	NA	NA
1383f6c7bd3a8ea1cef9519817294f80	Bacteria	Bacteroidota	Bacteroidia	Sphingobacteriales	Sphingobacteriaceae	Pedobacter
e1e457c1a05f05887c69e4a4e79d461b	Bacteria	Acidobacteriota	Acidobacteriae	Acidobacteriales	NA	NA
cfe85c33ac05abb83ff719c986c2fd11	Bacteria	Proteobacteria	Gammaproteobacteria	Burkholderiales	Comamonadaceae	Rhizobacter
e29c5476600ce6daf8f9531f2aeb2938	Bacteria	Myxococcota	Polyangia	Haliangiales	Haliangiaceae	Haliangium
f16effb67c2335cbc0bacba258a13f2a	Bacteria	Actinobacteriota	Actinobacteria	Frankiales	Sporichthyaceae	NA
89035d031f0b707f4f9302609da93ef2	Bacteria	Proteobacteria	Gammaproteobacteria	Oceanospirillales	Pseudohongiellaceae	NA
963d5902d5b483ec01541100d60e252e	Bacteria	Proteobacteria	Alphaproteobacteria	Micropepsales	Micropepsaceae	NA
becf90d438bbbe7220d749f1396bbb1a	Bacteria	Verrucomicrobiota	Verrucomicrobiae	Verrucomicrobiales	Rubritaleaceae	Luteolibacter
ed88613c9fb930737f6852ba3d63d63b	Bacteria	Proteobacteria	Gammaproteobacteria	Xanthomonadales	Xanthomonadaceae	Luteimonas
90061bb02b8882122aa700fdf125f1e7	Bacteria	Acidobacteriota	Vicinamibacteria	Vicinamibacterales	Vicinamibacteraceae	Vicinamibacteraceae
2f9b3549d6eabaa0b404bc2829ed2078	Bacteria	Proteobacteria	Gammaproteobacteria	Burkholderiales	Alcaligenaceae	Achromobacter
56c3adf2ef27993aec181ff4b948babb	Bacteria	Actinobacteriota	Thermoleophilia	Gaiellales	NA	NA
d4fcc10d5b3692b6e999f9cab4769f20	Bacteria	Myxococcota	Polyangia	Haliangiales	Haliangiaceae	Haliangium
d41850987485dfbf06ad32f1f3d9adf0	Bacteria	Actinobacteriota	Actinobacteria	Micrococcales	Micrococcaceae	Paenarthrobacter
21e80b0c27b90ca6bacb210472910335	Bacteria	Bacteroidota	Bacteroidia	Chitinophagales	Chitinophagaceae	Ferruginibacter
3fc257732805343ff39b4db2d2f2163a	Bacteria	Proteobacteria	Alphaproteobacteria	Acetobacterales	Acetobacteraceae	Rhodovastum
2f4b25c4487995bf80e3499548d239fb	Bacteria	Proteobacteria	Gammaproteobacteria	Burkholderiales	Oxalobacteraceae	Massilia
2e178a7d65546a0db76e662bfdf6ba0d	Bacteria	Bacteroidota	Bacteroidia	Chitinophagales	Chitinophagaceae	NA
73913e56be6802253c5473c3c88e564b	Bacteria	Bacteroidota	Bacteroidia	Chitinophagales	Chitinophagaceae	NA
80a137eb067cccc5efd6bcb0172ec8f3	Bacteria	Planctomycetota	Planctomycetes	Pirellulales	Pirellulaceae	NA
29ebb52e314181e39f44bb6f1604cc1f	Bacteria	Actinobacteriota	Actinobacteria	Propionibacteriales	Nocardioidaceae	Kribbella
ff3d20b45dbfee11ac6aa68c7e7f88e0	Bacteria	Gemmatimonadota	Gemmatimonadetes	Gemmatimonadales	Gemmatimonadaceae	Gemmatimonas
043d0dd93e8348f867854edfb1f54b43	Bacteria	Actinobacteriota	Acidimicrobiia	Microtrichales	Ilumatobacteraceae	NA
e3fe3c98bd1c3c772b726d73364b2775	Bacteria	Proteobacteria	Alphaproteobacteria	Sphingomonadales	Sphingomonadaceae	Altererythrobacter
121fa4fe78b236bb839c2f41a4c93a75	Bacteria	Bacteroidota	Bacteroidia	Sphingobacteriales	Sphingobacteriaceae	Mucilaginibacter
2ddad83c923060ae4f56a29ce70b79f0	Bacteria	Planctomycetota	Phycisphaerae	Tepidisphaerales	Tepidisphaeraceae	Tepidisphaeraceae
9817ea2ff1c81a40d0cdf3f254f282cb	Bacteria	Bacteroidota	Bacteroidia	Chitinophagales	Chitinophagaceae	Edaphobaculum
fedecb3822df660b532f01390cfa8adf	Bacteria	Proteobacteria	Gammaproteobacteria	Burkholderiales	Comamonadaceae	Rhizobacter
8f0c7a9d758a19b9ed415b82c1719367	Bacteria	Proteobacteria	Gammaproteobacteria	Burkholderiales	NA	NA
b4488b4d78190cb0a482d3e22d08fdfb	Bacteria	Acidobacteriota	Acidobacteriae	Acidobacteriales	NA	Granulicella
183db05a9639edb7cd7bcc26ff2d4672	Bacteria	Proteobacteria	Gammaproteobacteria	Enterobacterales	Erwiniaceae	Pantoea
5acc7249b42994ad029919f3b50d0a57	Bacteria	Proteobacteria	Alphaproteobacteria	Rhizobiales	Xanthobacteraceae	Rhodopseudomonas
80e21cc34683fa76897f2adc5d4d01bb	Bacteria	Actinobacteriota	Actinobacteria	Streptomycetales	Streptomycetaceae	Streptomyces
086dde1a3f450b0ea2eea39efc2b1c63	Bacteria	Bacteroidota	Bacteroidia	Sphingobacteriales	Sphingobacteriaceae	Pedobacter
732b0cd0972303d492b6aeb91e91dc3a	Bacteria	Verrucomicrobiota	Verrucomicrobiae	Chthoniobacterales	Chthoniobacteraceae	Chthoniobacter
b62fed7106530692f5e63c32f342d4e4	Bacteria	Bacteroidota	Bacteroidia	Chitinophagales	Chitinophagaceae	Taibaiella
adcc8e578c2eb44be145ee0c0b5f800a	Bacteria	Proteobacteria	Gammaproteobacteria	Xanthomonadales	Xanthomonadaceae	Luteimonas
425665ccd171e3beccfc47e5226739e9	Bacteria	Bacteroidota	Bacteroidia	Sphingobacteriales	Sphingobacteriaceae	Solitalea
4fcd3563cc4980272e899bdd22d03169	Bacteria	Actinobacteriota	Actinobacteria	Streptosporangiales	Streptosporangiaceae	Streptosporangium
b7360a8ebe6f33d84f7e29e4a9fad887	Bacteria	Proteobacteria	Alphaproteobacteria	Caulobacterales	Caulobacteraceae	Phenylobacterium
359ce8290c3126e24543f9b3dec20336	Bacteria	Bacteroidota	Bacteroidia	Chitinophagales	Chitinophagaceae	Ferruginibacter
ee66e333fb7410ee016eca683f25cc6c	Bacteria	Proteobacteria	Gammaproteobacteria	Pseudomonadales	Pseudomonadaceae	Pseudomonas
63e9d9c87022af7bdfaaf9aca27995fe	Bacteria	Proteobacteria	Gammaproteobacteria	Burkholderiales	NA	NA
43b3952227d0990099279e1f9b0e9602	Bacteria	Chloroflexi	Ktedonobacteria	Ktedonobacterales	Ktedonobacteraceae	NA
4ee41a898b4864dd56b0795028341048	Bacteria	Bacteroidota	Bacteroidia	Chitinophagales	Chitinophagaceae	Aurantisolimonas
b0f4681457d429ffaa52e48c49101dc7	Bacteria	Chloroflexi	Anaerolineae	NA	NA	NA
80f37dbd11daa9a42e1b2fda7e5c108b	Bacteria	Bacteroidota	Bacteroidia	Cytophagales	Spirosomaceae	Dyadobacter
b63dedc06e99ac8242866fe6243c9ec3	Bacteria	Bacteroidota	Bacteroidia	Sphingobacteriales	Sphingobacteriaceae	Pedobacter
670e18dd48c2ffb2373923e69fce4062	Bacteria	Patescibacteria	Saccharimonadia	Saccharimonadales	Saccharimonadales	Saccharimonadales
dce361d0b8c36edcc14422311435e54b	Bacteria	Latescibacterota	Latescibacteria	Latescibacterales	Latescibacteraceae	Latescibacteraceae
82278ea5f1d802449a450ba511fd5497	Bacteria	Proteobacteria	Alphaproteobacteria	Micropepsales	Micropepsaceae	NA
bde48bc174755da6276fd0daf30efae2	Bacteria	Proteobacteria	Gammaproteobacteria	Enterobacterales	Yersiniaceae	NA
f2d6e1852fe0c3b6da97564e7286e410	Bacteria	Patescibacteria	Parcubacteria	Parcubacteria	Parcubacteria	Parcubacteria
44586e4e3b4334d620f2117bfe616bc9	Bacteria	Proteobacteria	Gammaproteobacteria	Burkholderiales	NA	NA
c7aaee4fcb49414960ae435a68385474	Bacteria	Actinobacteriota	Actinobacteria	Streptosporangiales	Thermomonosporaceae	Actinocorallia
38897ea13b3ac70c02f481f08cab8e4c	Bacteria	Bdellovibrionota	Bdellovibrionia	Bdellovibrionales	Bdellovibrionaceae	Bdellovibrio
6116be24a6255ed2214c20c9627add51	Bacteria	Verrucomicrobiota	Verrucomicrobiae	Chthoniobacterales	Chthoniobacteraceae	Chthoniobacter
6263dc77ebfd31d9191eadd59afed057	Bacteria	Actinobacteriota	Acidimicrobiia	Microtrichales	Ilumatobacteraceae	NA
e0bc3c03d9b8d99a5ca5fb491e9dd643	Bacteria	Verrucomicrobiota	Verrucomicrobiae	Chthoniobacterales	Chthoniobacteraceae	Chthoniobacter
0b80634fa7a820e6f4a62b6d870c4967	Bacteria	Planctomycetota	Phycisphaerae	Tepidisphaerales	NA	NA
39891524543e80a86c572ddd7d1bf999	Bacteria	Gemmatimonadota	NA	NA	NA	NA
57c23af3211ba5a39b82f09a875bf280	Bacteria	Acidobacteriota	NA	NA	NA	NA
62ba575108eae7901bcce6f928ec7014	Bacteria	Acidobacteriota	Blastocatellia	Pyrinomonadales	Pyrinomonadaceae	NA
805f3046659ea4f8d25c7c4331d78a5d	Bacteria	Acidobacteriota	Acidobacteriae	Solibacterales	Solibacteraceae	Candidatus_Solibacter
45c5f1c4bf75b6bfab06498feb568add	Bacteria	Proteobacteria	Gammaproteobacteria	Xanthomonadales	Rhodanobacteraceae	Dokdonella
85378d791a05c5c176cebb968ff2846e	Bacteria	Bacteroidota	Bacteroidia	Sphingobacteriales	Sphingobacteriaceae	Pedobacter
b244de646a96fd3ce4b06a3fd72da918	Bacteria	Bacteroidota	Bacteroidia	Chitinophagales	Chitinophagaceae	Edaphobaculum
2e441d4b3bd8ccf720dda688e52dc608	Bacteria	Chloroflexi	Anaerolineae	NA	NA	NA
900e175c2123aaa8d2ffc3ab94b55b44	Bacteria	Proteobacteria	Gammaproteobacteria	Xanthomonadales	Xanthomonadaceae	Luteimonas
b74424f9289adff70aba1c4366a921a2	Bacteria	Gemmatimonadota	NA	NA	NA	NA
a768def04157aa1353a21272ea3bb95c	Bacteria	Planctomycetota	Phycisphaerae	Tepidisphaerales	NA	NA
b2a60d4e333217620f1672b4273676b2	Bacteria	Bacteroidota	Bacteroidia	Sphingobacteriales	Sphingobacteriaceae	Mucilaginibacter
13feb9297fc778659ab35a43e222f92b	Bacteria	Proteobacteria	Alphaproteobacteria	Rhizobiales	Hyphomicrobiaceae	Hyphomicrobium
73573c43de936c98f90b5183947f2349	Bacteria	Acidobacteriota	Acidobacteriae	Acidobacteriales	Koribacteraceae	Candidatus_Koribacter
d39ea820cd0809b076ba0ec2a14713a6	Bacteria	Acidobacteriota	Blastocatellia	Blastocatellales	Blastocatellaceae	NA
45896d8c8f08759a9ccc055d3a02eb4b	Bacteria	Chloroflexi	Ktedonobacteria	NA	NA	NA
03e4ba27218e3fdceba006097555369b	Bacteria	Patescibacteria	Saccharimonadia	Saccharimonadales	NA	NA
56e200b71e5898bf10a17b731d3b73bd	Bacteria	Proteobacteria	Alphaproteobacteria	Rhizobiales	Xanthobacteraceae	Bradyrhizobium
0279cdd54d6040373022e115e57a158c	Bacteria	Acidobacteriota	Acidobacteriae	Acidobacteriales	NA	Granulicella
03eab0086cc8ff3132c8452bbf79e3ed	Bacteria	Bacteroidota	Bacteroidia	Chitinophagales	Saprospiraceae	NA
2cf96b19d5eb79e52677d3243c856fa5	Bacteria	Bacteroidota	Bacteroidia	Sphingobacteriales	NA	NA
718bae793ded45bfa1fc0e14eeaf8709	Bacteria	Proteobacteria	Gammaproteobacteria	Burkholderiales	Comamonadaceae	NA
d25557735e032572fbdea515601da830	Bacteria	Planctomycetota	Phycisphaerae	Tepidisphaerales	NA	NA
7d00985a2ad99de43ac05ba114441566	Bacteria	Chloroflexi	Ktedonobacteria	NA	NA	NA
1e3d1a3c300a659c17b8cd34d475908e	Bacteria	Actinobacteriota	Actinobacteria	Pseudonocardiales	Pseudonocardiaceae	Pseudonocardia
b527e5621313ad042609c8d8698717ca	Bacteria	Actinobacteriota	Actinobacteria	Frankiales	Acidothermaceae	Acidothermus
5a043b4a9165ce7863cafd0652b06af8	Bacteria	Bacteroidota	Bacteroidia	Cytophagales	Hymenobacteraceae	Hymenobacter
9ff497e9a77e1e23057d4b7a8bf951b0	Bacteria	Bacteroidota	Bacteroidia	Chitinophagales	Chitinophagaceae	Segetibacter
56b9dca47c80f177389407edf9810b4a	Bacteria	Proteobacteria	Gammaproteobacteria	Xanthomonadales	Xanthomonadaceae	Stenotrophomonas
aabcd45d1966cec46b058097bc7f1261	Bacteria	Actinobacteriota	Actinobacteria	Catenulisporales	Actinospicaceae	Actinospica
54ab0f954753dfc91feac81df0c0d7b5	Bacteria	Acidobacteriota	Blastocatellia	Blastocatellales	Blastocatellaceae	NA
7d355ddd146be24eb4e02152bc52d0c1	Bacteria	Proteobacteria	Alphaproteobacteria	Dongiales	Dongiaceae	Dongia
86ce5c9922f234bec734ac33e9133abc	Bacteria	Actinobacteriota	Actinobacteria	Micromonosporales	Micromonosporaceae	NA
7e7427e92b068f67b26aa37a5a18740f	Bacteria	Bacteroidota	Bacteroidia	Chitinophagales	Chitinophagaceae	Flavisolibacter
b5976df4b0ada532348bb114b82ebc37	Bacteria	Verrucomicrobiota	Verrucomicrobiae	Verrucomicrobiales	Verrucomicrobiaceae	Prosthecobacter
ccf8ef3fc168c7fa18c4cae759d20f24	Bacteria	Actinobacteriota	Acidimicrobiia	NA	NA	NA
303517f983c0914a297c7c1d4f117a00	Bacteria	Bacteroidota	Bacteroidia	Flavobacteriales	Crocinitomicaceae	Fluviicola
430e00cc52f36ce8131d68c18947e66b	Bacteria	Gemmatimonadota	Gemmatimonadetes	Gemmatimonadales	Gemmatimonadaceae	Gemmatimonas
4283795854d15eaa142cd4ba8aa923b7	Bacteria	Bacteroidota	Bacteroidia	Chitinophagales	Chitinophagaceae	Flavisolibacter
7709b9521763d8b8c170746c81d996ab	Bacteria	Acidobacteriota	Acidobacteriae	Solibacterales	Solibacteraceae	Candidatus_Solibacter
12b8d9bb639c758338b0b1b57718ecf0	Bacteria	Proteobacteria	Gammaproteobacteria	Burkholderiales	Burkholderiaceae	Burkholderia-Caballeronia-Paraburkholderia
8dcaceaa708646c0a4c29ae33ebf891c	Bacteria	Bacteroidota	Bacteroidia	Sphingobacteriales	NA	NA
a0ad8589400b9d74a0f3d9c83a904a15	Bacteria	Bacteroidota	Bacteroidia	Chitinophagales	Chitinophagaceae	NA
7e51508aebc163606a4670554c7567fe	Bacteria	Proteobacteria	Gammaproteobacteria	Burkholderiales	NA	NA
b30533523a34e0013a72f2ddfe906c6a	Bacteria	Chloroflexi	Anaerolineae	NA	NA	NA
c1f00539a5d0d2c626cde209b194fe85	Bacteria	Acidobacteriota	Acidobacteriae	Bryobacterales	Bryobacteraceae	Bryobacter
fe2afcb40f769f701b1f187bbb90027e	Bacteria	Acidobacteriota	Vicinamibacteria	Vicinamibacterales	NA	NA
3d2ba1dbb165053939b65bf52aef00ca	Bacteria	Actinobacteriota	Actinobacteria	Corynebacteriales	Mycobacteriaceae	Mycobacterium
afd560bc77ca509d5dd4bb3605e2c15e	Bacteria	Proteobacteria	Gammaproteobacteria	Pseudomonadales	Pseudomonadaceae	Pseudomonas
5266689a477b910c4328eeb39d9cb196	Bacteria	Planctomycetota	Phycisphaerae	Tepidisphaerales	NA	NA
b3d1bb15da45a7091a0e73a4a11bb971	Bacteria	Proteobacteria	Gammaproteobacteria	Burkholderiales	Oxalobacteraceae	Massilia
394e508fe8292261b298551e76f0f4fa	Bacteria	Bacteroidota	Bacteroidia	Chitinophagales	Chitinophagaceae	Chitinophaga
775e50f089dada5312e99c3826db0108	Bacteria	Actinobacteriota	Actinobacteria	Frankiales	Acidothermaceae	Acidothermus
422113cc42c6c5ab99fc4a56a9bc575b	Bacteria	Bacteroidota	Bacteroidia	Cytophagales	Cyclobacteriaceae	NA
91f68970900a9521127769dbe623bd7e	Bacteria	Bacteroidota	Bacteroidia	Chitinophagales	Chitinophagaceae	Puia
2a09855934ad9218fc090eaaa96c3534	Bacteria	Chloroflexi	NA	NA	NA	NA
6c31245353aed668881c49cd6754770d	Bacteria	Actinobacteriota	Acidimicrobiia	Actinomarinales	NA	NA
b95f4860bacd2ef776f274ffd3c09ffa	Bacteria	Planctomycetota	Phycisphaerae	Tepidisphaerales	NA	NA
4540744dafd5d1b2e9a2f3eae96a2790	Bacteria	Verrucomicrobiota	Verrucomicrobiae	Pedosphaerales	Pedosphaeraceae	NA
6eb0845c787c0b3c29b407ae5d79f68a	Bacteria	Bacteroidota	Bacteroidia	Sphingobacteriales	Sphingobacteriaceae	Mucilaginibacter
6d6e12c382d28ec1b626c277723c2e99	Bacteria	Acidobacteriota	Blastocatellia	Blastocatellales	Blastocatellaceae	NA
b8b82153adc89279e65e5f0f1fa4a823	Bacteria	Bacteroidota	Bacteroidia	Cytophagales	Hymenobacteraceae	Adhaeribacter
64d0cc12f1408494e06f395e88e21297	Bacteria	Gemmatimonadota	Gemmatimonadetes	Gemmatimonadales	Gemmatimonadaceae	Gemmatimonas
be8c92d645ef889a77528ad52916a0fe	Bacteria	Bacteroidota	Bacteroidia	Chitinophagales	Chitinophagaceae	Ferruginibacter
e31879366838f263fec485c1ac46d8b1	Bacteria	Bacteroidota	Bacteroidia	Flavobacteriales	Weeksellaceae	Chryseobacterium
edd96ddd218530346b64e54613f0bec8	Bacteria	Actinobacteriota	Actinobacteria	Streptosporangiales	Thermomonosporaceae	Actinoallomurus
e6aeb8476e652a99d9df17ccb3ab7d62	Bacteria	Gemmatimonadota	Gemmatimonadetes	Gemmatimonadales	Gemmatimonadaceae	NA
b18047d1b1a73658d3f62e6a5d87d721	Bacteria	Actinobacteriota	Thermoleophilia	Solirubrobacterales	NA	NA
f6e108e37f98e78b928f063ff47655fa	Bacteria	Bacteroidota	Bacteroidia	Cytophagales	Microscillaceae	Ohtaekwangia
236cee05aaf2d830cfe89dcbe51fa600	Bacteria	Proteobacteria	Gammaproteobacteria	Burkholderiales	Nitrosomonadaceae	Nitrosospira
14f407f8c29720d01994434995761e41	Bacteria	Bacteroidota	Bacteroidia	Sphingobacteriales	Sphingobacteriaceae	Mucilaginibacter
bced40427c4801df131f0632885aa329	Bacteria	Verrucomicrobiota	Verrucomicrobiae	Verrucomicrobiales	Rubritaleaceae	Luteolibacter
46ecd90bc5b08e6d4192e8c065fec75d	Bacteria	Proteobacteria	Gammaproteobacteria	Burkholderiales	Oxalobacteraceae	Massilia
5b6a39515aaa76802aefa156077bc3a7	Bacteria	Verrucomicrobiota	Verrucomicrobiae	Verrucomicrobiales	Verrucomicrobiaceae	Prosthecobacter
a6da3a4a70d84d61d9346ce8b046c959	Bacteria	Proteobacteria	Gammaproteobacteria	Burkholderiales	NA	NA
d83ac26d67473d46e72bae117d403305	Bacteria	Proteobacteria	Gammaproteobacteria	Gammaproteobacteria_Incertae_Sedis	NA	Acidibacter
d8b596992a7e7a62e924334213c52a92	Bacteria	Proteobacteria	Gammaproteobacteria	NA	NA	NA
a60b8fd043d50a24c8691e5c0e3a91c9	Bacteria	Planctomycetota	Phycisphaerae	Tepidisphaerales	NA	NA
090f5aa13897c5e1de22f6eb633b10fa	Bacteria	Verrucomicrobiota	Verrucomicrobiae	Chthoniobacterales	Chthoniobacteraceae	Chthoniobacter
db96762e6065444b8f2695415befb104	Bacteria	Proteobacteria	Gammaproteobacteria	Burkholderiales	Nitrosomonadaceae	NA
20ad4de580285637ab8310e90c43a925	Bacteria	Actinobacteriota	Thermoleophilia	Gaiellales	NA	NA
3805ed6944046a9b1cbd856085637bdc	Bacteria	Proteobacteria	Alphaproteobacteria	Sphingomonadales	Sphingomonadaceae	NA
7753613035e74483a7325c687e7643f1	Bacteria	Proteobacteria	Gammaproteobacteria	Xanthomonadales	Rhodanobacteraceae	Rhodanobacter
79400d885bf29f9d493a9cb9cc2e31ea	Bacteria	Gemmatimonadota	NA	NA	NA	NA
48b7914c932b95fb03ff468df332a5b6	Bacteria	Proteobacteria	Gammaproteobacteria	Enterobacterales	Erwiniaceae	Pantoea
afe7470ce81c0ff9c7cde79ad9397959	Bacteria	Proteobacteria	Gammaproteobacteria	Burkholderiales	Comamonadaceae	NA
b072391c8fe2a0b07c98d420ced2aba5	Bacteria	Bacteroidota	Bacteroidia	Sphingobacteriales	Sphingobacteriaceae	Mucilaginibacter
d0224456086fb5de459be731df7da264	Bacteria	Planctomycetota	Planctomycetes	Planctomycetales	Rubinisphaeraceae	NA
d4b8af8717e5c6791639a2bcef4e601a	Bacteria	Actinobacteriota	Thermoleophilia	Gaiellales	Gaiellaceae	Gaiella
2539b6f82eaa074b8a63839cbb5dfb3f	Bacteria	Proteobacteria	Gammaproteobacteria	Pseudomonadales	Pseudomonadaceae	Pseudomonas
0dd7a7c746ec29487c35787694164aa0	Bacteria	Bacteroidota	Bacteroidia	Chitinophagales	Chitinophagaceae	Ferruginibacter
db8b36796bcfe5e10e6f501114aa8ac0	Bacteria	Acidobacteriota	Vicinamibacteria	Vicinamibacterales	Vicinamibacteraceae	Vicinamibacteraceae
e9ca37e58d4755ba618785525c1f395e	Bacteria	Planctomycetota	Phycisphaerae	Tepidisphaerales	NA	NA
4e17bd7dea9f01f276af3aa14edf8df8	Bacteria	Bacteroidota	Bacteroidia	Cytophagales	Spirosomaceae	Dyadobacter
23b8a1e64a88629474d585353a1a6ed9	Bacteria	Gemmatimonadota	Gemmatimonadetes	Gemmatimonadales	Gemmatimonadaceae	NA
08b82ecefc31510e8aeed506fad45cd8	Bacteria	Bacteroidota	Bacteroidia	Chitinophagales	Chitinophagaceae	Ferruginibacter
69caae9f00190dc1cce2eb2db407b922	Bacteria	Proteobacteria	Gammaproteobacteria	Gammaproteobacteria_Incertae_Sedis	NA	Acidibacter
f64a7382cc4cc0adc56f94514b532966	Bacteria	Planctomycetota	Phycisphaerae	Tepidisphaerales	NA	NA
d428ac8ab38fb4f441743cf3c64c056d	Bacteria	Chloroflexi	NA	NA	NA	NA
02251c474fb3e7fd9162ef64705bd6fd	Bacteria	Actinobacteriota	Acidimicrobiia	NA	NA	NA
36ed95f85755d70c6eb7ab378c0d397e	Bacteria	Proteobacteria	Alphaproteobacteria	Rhizobiales	Xanthobacteraceae	Rhodoplanes
2b34a10a06c50c63188a4c4075ed9602	Bacteria	Bacteroidota	Bacteroidia	Flavobacteriales	Weeksellaceae	Chryseobacterium
0c13a48f5041101f870622034f9045c9	Bacteria	Proteobacteria	Alphaproteobacteria	Rhizobiales	NA	NA
931f9b7b23a0f8216e763a2a4bcf9624	Bacteria	Acidobacteriota	Acidobacteriae	Acidobacteriales	NA	Granulicella
a92eaeb765311d89130b64f5c10d2203	Bacteria	Proteobacteria	Alphaproteobacteria	Rhizobiales	Beijerinckiaceae	Microvirga
f50a4b1a3050d7b58bf29e056aa91263	Bacteria	Bacteroidota	Bacteroidia	Flavobacteriales	Crocinitomicaceae	Fluviicola
ea62e3734aec01c33940d38495d5be76	Bacteria	Proteobacteria	Alphaproteobacteria	Rhizobiales	NA	NA
1d50249177d38210ca613eb8ad847cdc	Bacteria	Acidobacteriota	Acidobacteriae	Bryobacterales	Bryobacteraceae	Bryobacter
2f74a69355bfff16665566c81fb7532f	Bacteria	Acidobacteriota	Acidobacteriae	Bryobacterales	Bryobacteraceae	Bryobacter
6e3bd767fcc4e03e58edda3690ccfec8	Bacteria	Planctomycetota	Phycisphaerae	Tepidisphaerales	NA	NA
de44f3399e424360edd07d0f42331362	Bacteria	Proteobacteria	Gammaproteobacteria	Pseudomonadales	Pseudomonadaceae	Pseudomonas
b4fd626ec279405771f9cd841f69e3eb	Bacteria	Proteobacteria	Alphaproteobacteria	Rhizobiales	Xanthobacteraceae	Pseudorhodoplanes
7eeae3c35d708295d52fd45310400e5b	Bacteria	Planctomycetota	Phycisphaerae	Tepidisphaerales	NA	NA
d1903babff4637b38f710596aedcb4ef	Bacteria	Proteobacteria	Gammaproteobacteria	Burkholderiales	Methylophilaceae	Methylotenera
6484067688227f9ca6218f7249e61fef	Bacteria	Bacteroidota	Bacteroidia	Chitinophagales	Chitinophagaceae	NA
d1623b4a216697bd2df199dcbdc720fe	Bacteria	Verrucomicrobiota	Verrucomicrobiae	Chthoniobacterales	Chthoniobacteraceae	Candidatus_Udaeobacter
eb6068dcc3452f97d0669ca238090b27	Bacteria	Chloroflexi	Anaerolineae	NA	NA	NA
bc81debc959b2f9d49127cd2b5867133	Bacteria	Bacteroidota	Kapabacteria	Kapabacteriales	Kapabacteriales	Kapabacteriales
a1b8cece67293c92df2fc7e07a393063	Bacteria	Patescibacteria	Saccharimonadia	Saccharimonadales	Saccharimonadales	Saccharimonadales
a487b1ae2bf6cda7667541c9aa4b30e9	Bacteria	Proteobacteria	Gammaproteobacteria	Burkholderiales	Comamonadaceae	Variovorax
e9a608a5d126196eee0915bd1788d2a0	Bacteria	Proteobacteria	Gammaproteobacteria	Enterobacterales	Yersiniaceae	Serratia
ec686f30fd5b5e396d6d5398e6700bf6	Bacteria	Actinobacteriota	Thermoleophilia	Solirubrobacterales	NA	NA
96a41165155792b52da79d61f7ddb907	Bacteria	Verrucomicrobiota	Verrucomicrobiae	Opitutales	Opitutaceae	Opitutus
e3f14139b5ed16f7243d04b6278b812a	Bacteria	Bacteroidota	Bacteroidia	Chitinophagales	NA	NA
a6a43644d87cf5707d238a9d6f8ee54c	Bacteria	Proteobacteria	Gammaproteobacteria	Burkholderiales	Oxalobacteraceae	Massilia
f71aa57d17f9deacff1babb72c84acf1	Bacteria	Proteobacteria	Alphaproteobacteria	Elsterales	Elsteraceae	Aliidongia
7980cb68d46d59ff9ccd578361bcdb08	Bacteria	Actinobacteriota	Actinobacteria	Streptomycetales	Streptomycetaceae	NA
9fad20f516eed794a3a6aac781310dce	Bacteria	Actinobacteriota	Actinobacteria	Micromonosporales	Micromonosporaceae	Dactylosporangium
2717ba488f4694a18ef1babda5dc5a4b	Bacteria	Bacteroidota	Bacteroidia	Chitinophagales	Saprospiraceae	NA
4b31b93224e8756e2d6b06e5eb35409b	Bacteria	Actinobacteriota	Thermoleophilia	Solirubrobacterales	NA	NA
90d7011354eb3f67026a73a5f8290382	Bacteria	Latescibacterota	Latescibacteria	Latescibacterales	Latescibacteraceae	Latescibacteraceae
e4bc64d227ab83372420386cd3bebc48	Bacteria	Actinobacteriota	Actinobacteria	Micromonosporales	Micromonosporaceae	NA
ef8a45d91fc63755d0643b7108044d0b	Bacteria	Verrucomicrobiota	Verrucomicrobiae	Chthoniobacterales	Chthoniobacteraceae	Chthoniobacter
a0a17c2f9a1616ce3dc1fd370b8f2ad5	Bacteria	Proteobacteria	Gammaproteobacteria	Gammaproteobacteria_Incertae_Sedis	NA	Acidibacter
ddf18fba350a8b035d9ab80fa5affcf8	Bacteria	Bacteroidota	Bacteroidia	Sphingobacteriales	Sphingobacteriaceae	Mucilaginibacter
b75499b6acfb75e55268a502bc785457	Bacteria	Chloroflexi	Anaerolineae	NA	NA	NA
e19bc16f2059ca45c7b80f8c80cae456	Bacteria	Proteobacteria	Gammaproteobacteria	Burkholderiales	NA	NA
f0af7ec7730df8de3c7665dbdd7c6414	Bacteria	Actinobacteriota	Actinobacteria	Streptomycetales	Streptomycetaceae	Streptomyces
f84357c50c8e4904198462217fb3eee2	Bacteria	Planctomycetota	Phycisphaerae	Tepidisphaerales	NA	NA
06f1729fc4d4a69926ee461b900ea1f3	Bacteria	Proteobacteria	Alphaproteobacteria	Sphingomonadales	Sphingomonadaceae	Sphingomonas
d6baba11463935dbe866fe2b6585645b	Bacteria	Proteobacteria	Gammaproteobacteria	Burkholderiales	Nitrosomonadaceae	NA
20cded0900df73809b27344f55b85934	Bacteria	Proteobacteria	Gammaproteobacteria	Burkholderiales	Oxalobacteraceae	Massilia
96d0e966a9907388428063c6426200e7	Bacteria	Actinobacteriota	Actinobacteria	Micrococcales	Microbacteriaceae	NA
ad293fcd590e41ca0f1076377dd3a67c	Bacteria	Chloroflexi	Anaerolineae	NA	NA	NA
ac2f0b9749c2e0793f89e8405dad0eb6	Bacteria	Actinobacteriota	Actinobacteria	Kineosporiales	Kineosporiaceae	Kineosporia
6c6ecaa4933d1f1a6adb1d364b8a7baf	Bacteria	Verrucomicrobiota	Verrucomicrobiae	Pedosphaerales	Pedosphaeraceae	Pedosphaeraceae
0f51ceba3826cee7f309fc1bc2b21d74	Bacteria	Planctomycetota	Phycisphaerae	Tepidisphaerales	NA	NA
536031fa60595ecb5c01b32d69d6ba60	Bacteria	Actinobacteriota	Thermoleophilia	Solirubrobacterales	NA	NA
d3b40b30a21cba6aa2b00ea87cf35195	Bacteria	Acidobacteriota	Vicinamibacteria	Vicinamibacterales	Vicinamibacteraceae	Vicinamibacteraceae
5a226a054cb673589856a0365a092472	Bacteria	Bacteroidota	Bacteroidia	Cytophagales	Microscillaceae	NA
8477eac1ee34544db966ad29ed580eab	Bacteria	Proteobacteria	Gammaproteobacteria	Burkholderiales	Burkholderiaceae	Burkholderia-Caballeronia-Paraburkholderia
6f1427aed9400ea3ce90114b00a53c1f	Bacteria	Proteobacteria	Alphaproteobacteria	Rickettsiales	Rickettsiaceae	NA
90a37eb76a63b9a6572d6d72a60c8e34	Bacteria	Bacteroidota	Bacteroidia	Flavobacteriales	Flavobacteriaceae	Flavobacterium
b76a42d356612f5c6e90157cc69062b4	Bacteria	Proteobacteria	Gammaproteobacteria	Diplorickettsiales	Diplorickettsiaceae	NA
2814bdcda36b4f55a8075e6728489c86	Bacteria	Chloroflexi	NA	NA	NA	NA
c4d5ee0e352606c48d0cabdd9c04dcd5	Bacteria	Bacteroidota	Bacteroidia	Flavobacteriales	Flavobacteriaceae	Flavobacterium
e78eeda7af599525580e228f3fa25d7a	Bacteria	Verrucomicrobiota	Verrucomicrobiae	Verrucomicrobiales	Verrucomicrobiaceae	NA
bc6f8c4d3e40b8d3ccc8100d01b87ee1	Bacteria	Actinobacteriota	Acidimicrobiia	NA	NA	NA
15d69f7f44e8803ba7adcb9bf41e55dc	Bacteria	Verrucomicrobiota	Verrucomicrobiae	Chthoniobacterales	Xiphinematobacteraceae	Candidatus_Xiphinematobacter
231429bed7fd95e9c2f92319134a4f5b	Bacteria	Proteobacteria	Gammaproteobacteria	Burkholderiales	Methylophilaceae	Methylotenera
8213670f09a90c54346b35d834e2e895	Bacteria	Gemmatimonadota	Gemmatimonadetes	Gemmatimonadales	Gemmatimonadaceae	Gemmatimonas
cb30be885b0e579d54fba43b05508e8b	Bacteria	Actinobacteriota	Actinobacteria	Micrococcales	Intrasporangiaceae	NA
55d110d5e13e5c91c498c21e03bcd230	Bacteria	Actinobacteriota	Acidimicrobiia	NA	NA	NA
ec194f22a21eb0a123167683e434b893	Bacteria	Chloroflexi	Anaerolineae	NA	NA	NA
26e090f01d11cf4326365fd9c5cbabd2	Bacteria	Proteobacteria	Gammaproteobacteria	Burkholderiales	Oxalobacteraceae	Massilia
05d64fb06222ea3f903778b860ea8e77	Bacteria	Proteobacteria	Alphaproteobacteria	Rhizobiales	Hyphomicrobiaceae	Hyphomicrobium
29c8ec5643415b1ecc3c763b79aaceb0	Bacteria	Proteobacteria	Alphaproteobacteria	Rhizobiales	Xanthobacteraceae	NA
31283efd11a93cf9527a1b415f8c178b	Bacteria	Patescibacteria	Saccharimonadia	Saccharimonadales	Saccharimonadaceae	NA
74156312fe86d82180dcebd7fa2f1d3b	Bacteria	Bacteroidota	Bacteroidia	Cytophagales	Hymenobacteraceae	Hymenobacter
94282a1ca4c344f7fcbb725759b91042	Bacteria	Chloroflexi	Anaerolineae	NA	NA	NA
5ffac044a3e912a6e52b44ff52d33cda	Bacteria	Chloroflexi	Chloroflexia	NA	NA	NA
d5ffbbf2b9f53e864c70cdaaecbd2ca9	Bacteria	Proteobacteria	Gammaproteobacteria	Xanthomonadales	Rhodanobacteraceae	NA
38f21182a8accbd5f52b44afa3d471ba	Bacteria	Acidobacteriota	Vicinamibacteria	Vicinamibacterales	Vicinamibacteraceae	Vicinamibacteraceae
fb2e553974c83cd516b33c8af5401218	Bacteria	Patescibacteria	Saccharimonadia	Saccharimonadales	NA	NA
8596bcef0a07021c07b63d65ab8fed7a	Bacteria	Firmicutes	Bacilli	Bacillales	Bacillaceae	Bacillus
f59c9e2779564707b7b7726b32fa910c	Bacteria	Proteobacteria	Alphaproteobacteria	Rhizobiales	Beijerinckiaceae	NA
594b7e955c03c4f00f69324ce06ccbe7	Bacteria	Proteobacteria	Alphaproteobacteria	Rhizobiales	Beijerinckiaceae	Bosea
a7e1aec99f1fa25fb27a34692bd2634f	Bacteria	Actinobacteriota	Actinobacteria	Kineosporiales	Kineosporiaceae	Kineosporia
604910e572acbde1bbeb21b13a4b59e4	Bacteria	Chloroflexi	Chloroflexia	Thermomicrobiales	NA	NA
523004409d7f14380ac03b92e3ba2ab5	Bacteria	Bacteroidota	Bacteroidia	Sphingobacteriales	Sphingobacteriaceae	NA
955b8ac5995de5496673a8f4e3df57b0	Bacteria	Proteobacteria	Alphaproteobacteria	Sphingomonadales	Sphingomonadaceae	NA
4534b923845b47c36f9ff2f696ffe7f3	Bacteria	Bacteroidota	Bacteroidia	Flavobacteriales	Flavobacteriaceae	Flavobacterium
a8dc65d854e638daefab97a4f97eb1ff	Bacteria	Actinobacteriota	Actinobacteria	Micromonosporales	Micromonosporaceae	Actinoplanes
17a37f5d47fa7732dc2b8ad838b7e2a5	Bacteria	Acidobacteriota	Vicinamibacteria	Vicinamibacterales	Vicinamibacteraceae	Vicinamibacteraceae
b5503d18202898fef9983495ff98a2b7	Bacteria	Chloroflexi	Chloroflexia	Thermomicrobiales	NA	NA
735f8beb9a353399c69b31cbc482dc03	Bacteria	Proteobacteria	Gammaproteobacteria	Burkholderiales	Methylophilaceae	Methylotenera
2f04486701b2bbf6e7dd7ec1523304e0	Bacteria	Actinobacteriota	Acidimicrobiia	Actinomarinales	NA	NA
82f31b96e7eae8af0608fb7b2ed0088f	Bacteria	Bdellovibrionota	Oligoflexia	Silvanigrellales	Silvanigrellaceae	NA
377a7e63479b77f91e954d0c55964309	Bacteria	Actinobacteriota	Actinobacteria	Micrococcales	Microbacteriaceae	NA
47c4b8fdc95aac3d0415f3132dc54393	Bacteria	Proteobacteria	Gammaproteobacteria	Enterobacterales	Erwiniaceae	Pantoea
6557e52825e01ece1248f3565b5e1fbc	Bacteria	Bacteroidota	Bacteroidia	Chitinophagales	Chitinophagaceae	Chitinophaga
b1311efd069f64a2dc79438c87177bb2	Bacteria	Bacteroidota	Bacteroidia	Flavobacteriales	Flavobacteriaceae	Flavobacterium
af5c83d2a2044d62e47abf2b3432a1ee	Bacteria	Bacteroidota	Bacteroidia	Chitinophagales	Chitinophagaceae	NA
d4e025e456167d5e714554a9c7984dbb	Bacteria	Acidobacteriota	Acidobacteriae	Solibacterales	Solibacteraceae	Candidatus_Solibacter
4a388850d851aa3152f2f68b4fc2f5b0	Bacteria	Acidobacteriota	Acidobacteriae	Acidobacteriales	NA	Acidipila
fa51b7a0cf27579585afe3247df2e6b8	Bacteria	Actinobacteriota	Actinobacteria	Frankiales	NA	NA
39234f6ef4e6adf4ef353d575f1d22e9	Bacteria	Proteobacteria	Gammaproteobacteria	Xanthomonadales	Xanthomonadaceae	Arenimonas
1a27c47645cf8db48b90963f9436d609	Bacteria	Verrucomicrobiota	Verrucomicrobiae	Pedosphaerales	Pedosphaeraceae	NA
d96fb5454c189446a49270b041d0ea58	Bacteria	Proteobacteria	Gammaproteobacteria	Enterobacterales	Enterobacteriaceae	NA
18490479e615df482e55c30c993f4550	Bacteria	Bacteroidota	Bacteroidia	Chitinophagales	NA	NA
9e0b616184baf9a72ad9cda0a8d3b0c6	Bacteria	Verrucomicrobiota	Verrucomicrobiae	Opitutales	Opitutaceae	Opitutus
3d06d4a9528c4f8088cae43efd5bacce	Bacteria	Firmicutes	Bacilli	Paenibacillales	Paenibacillaceae	Saccharibacillus
ebc9c74e231d7ff702552e014d254888	Bacteria	Bacteroidota	Bacteroidia	Cytophagales	Microscillaceae	Ohtaekwangia
5d37b5b5faedef65b78e4aaadc7139fd	Bacteria	Acidobacteriota	Acidobacteriae	Bryobacterales	Bryobacteraceae	Bryobacter
e848cc79066760e887f421afe19f27f6	Bacteria	Planctomycetota	Phycisphaerae	Tepidisphaerales	NA	NA
17029f92911fa3a3c8e6fdaa412b83ba	Bacteria	Gemmatimonadota	Gemmatimonadetes	Gemmatimonadales	Gemmatimonadaceae	NA
4c55976e7d6566f3571cd0075bc51aae	Bacteria	Proteobacteria	Gammaproteobacteria	Pseudomonadales	Pseudomonadaceae	Pseudomonas
69ec89bfc4b9fc65f5b6f7077fb9e7bf	Bacteria	Bacteroidota	Bacteroidia	Chitinophagales	Chitinophagaceae	NA
466541980ccda39ff940a8889b22808f	Bacteria	Bacteroidota	Bacteroidia	Chitinophagales	Chitinophagaceae	Segetibacter
b956a9d95beba98fe2c24c0252aff3c0	Bacteria	Verrucomicrobiota	Verrucomicrobiae	Chthoniobacterales	Chthoniobacteraceae	Chthoniobacter
900de8761e3a8d0e04a7438889379757	Bacteria	Bacteroidota	Bacteroidia	Sphingobacteriales	Sphingobacteriaceae	Mucilaginibacter
3c8a12bec3429e970b790da583552f82	Bacteria	Proteobacteria	Alphaproteobacteria	Sphingomonadales	Sphingomonadaceae	Sphingomonas
d36107fa74394361d7e0f111a7dbd3c3	Bacteria	Proteobacteria	Gammaproteobacteria	Burkholderiales	NA	NA
dd4492b2856b188e2aa551db405cc18d	Bacteria	Bacteroidota	Bacteroidia	Chitinophagales	Chitinophagaceae	Segetibacter
fee708f0e7ef8f4ae3797f4c51cbed25	Bacteria	Bacteroidota	Bacteroidia	Chitinophagales	Chitinophagaceae	Chitinophaga
eb9565229c42505279d0c9f3ab1624b5	Bacteria	Myxococcota	Polyangia	Haliangiales	Haliangiaceae	Haliangium
da2273ead76a12780252dc0da32e279f	Bacteria	Actinobacteriota	Actinobacteria	Frankiales	NA	NA
34de6a1a7962925f9fe26cd1049bed1c	Bacteria	Proteobacteria	Gammaproteobacteria	Xanthomonadales	Rhodanobacteraceae	Rhodanobacter
5f44a25305fb492beea4e179d1bb47ac	Bacteria	Proteobacteria	Gammaproteobacteria	Burkholderiales	Methylophilaceae	Methylotenera
ba9944d95cf418b8a991a9b0586650a8	Bacteria	Proteobacteria	Gammaproteobacteria	Burkholderiales	Oxalobacteraceae	Massilia
6c4e0dc3b601b6b1a497fea6a5ad808a	Bacteria	Planctomycetota	Phycisphaerae	Tepidisphaerales	Tepidisphaeraceae	Tepidisphaeraceae
016ad67a116b19632502700dee72a052	Bacteria	Chloroflexi	Ktedonobacteria	Ktedonobacterales	Ktedonobacteraceae	NA
3709de7ef630bba482f7fd6aa7572f86	Bacteria	Actinobacteriota	Thermoleophilia	Gaiellales	NA	NA
518708acf61e692f4aa38f690910fac1	Bacteria	Cyanobacteria	Vampirivibrionia	Obscuribacterales	Obscuribacteraceae	Obscuribacteraceae
1d17b8673540fa23b16f15353fab6147	Bacteria	Acidobacteriota	Blastocatellia	Blastocatellales	Blastocatellaceae	NA
e666cedcf32b744ad90c82442a188048	Bacteria	Actinobacteriota	Actinobacteria	Frankiales	NA	NA
92ace4a76246deef3a0460bed99f57d2	Bacteria	Verrucomicrobiota	Verrucomicrobiae	Opitutales	Opitutaceae	Opitutus
21c4b74d389a641cf63e7c6f3dd5ccbc	Bacteria	Bacteroidota	Bacteroidia	Flavobacteriales	Flavobacteriaceae	Flavobacterium
d9534db13c3d33669b52c90afdb66e54	Bacteria	Bdellovibrionota	Oligoflexia	Oligoflexales	Oligoflexales	Oligoflexus
abb4b5877f3b6452d5dd1a73c686512b	Bacteria	Myxococcota	Polyangia	Haliangiales	Haliangiaceae	Haliangium
8aed9e12032f6b79cb425889fa2e1b89	Bacteria	Proteobacteria	Gammaproteobacteria	Xanthomonadales	Xanthomonadaceae	Lysobacter
b533179bd9ccbe70fcf565a656f42d92	Bacteria	Bacteroidota	Bacteroidia	Chitinophagales	Chitinophagaceae	Terrimonas
1abfd97d4fb979dc5d8b21ff5eaf5b1b	Bacteria	Bacteroidota	Bacteroidia	Chitinophagales	Chitinophagaceae	Ferruginibacter
92497a247bbb5227ce5496b47a8b564b	Bacteria	Proteobacteria	Alphaproteobacteria	Micropepsales	Micropepsaceae	NA
db5b51351d5a5189fb0c552ba98eddbb	Bacteria	Proteobacteria	Alphaproteobacteria	Paracaedibacterales	Paracaedibacteraceae	Candidatus_Paracaedibacter
33a7d89633b83a267589775df7b36176	Bacteria	Planctomycetota	Planctomycetes	Gemmatales	Gemmataceae	Gemmata
6be715edff1c55355861b73818a088f3	Bacteria	Gemmatimonadota	Gemmatimonadetes	Gemmatimonadales	Gemmatimonadaceae	Gemmatimonas
3a87a881b5d4e713dd58264b1b47f884	Bacteria	Actinobacteriota	NA	NA	NA	NA
c10f59e60de49d0cd4c3c8dac532c479	Bacteria	Proteobacteria	Gammaproteobacteria	Burkholderiales	Burkholderiaceae	Ralstonia
d8e2d1ba40bb18ddaed38d56ec172bd4	Bacteria	Patescibacteria	Saccharimonadia	Saccharimonadales	Saccharimonadales	Saccharimonadales
81d8933191f0ada0c01c736ad857a8d0	Bacteria	Acidobacteriota	NA	NA	NA	NA
1764a8de1c006b7050e2b0ee55a9c8df	Bacteria	Actinobacteriota	Thermoleophilia	Solirubrobacterales	NA	NA
36c9e1fe7922f865999b713849fe1a9b	Bacteria	Acidobacteriota	Thermoanaerobaculia	Thermoanaerobaculales	Thermoanaerobaculaceae	NA
1230ab15f120be01d70fa381a3e9970a	Bacteria	Acidobacteriota	Blastocatellia	Pyrinomonadales	Pyrinomonadaceae	NA
357ba6ef6865789cb269e58f8d7d3aab	Bacteria	Actinobacteriota	Acidimicrobiia	NA	NA	NA
1ebe8e7a0c908fdc615f2adac2d27020	Bacteria	Proteobacteria	Gammaproteobacteria	Gammaproteobacteria_Incertae_Sedis	NA	Acidibacter
98fc9a040e0b9abe0de97755553488b8	Bacteria	Actinobacteriota	NA	NA	NA	NA
e9af5483be1cd6fbf5e21d0624516c66	Bacteria	Chloroflexi	Ktedonobacteria	Ktedonobacterales	Ktedonobacteraceae	NA
b073a5c601d452024229e700e300b611	Bacteria	Bacteroidota	Bacteroidia	Chitinophagales	Chitinophagaceae	Taibaiella
c1a0d8320380f214a94960f900d8b4fc	Bacteria	Actinobacteriota	Acidimicrobiia	Microtrichales	NA	NA
7ceb4444dbb0158c2d8927fb4e4b50a7	Bacteria	Proteobacteria	Alphaproteobacteria	Sphingomonadales	Sphingomonadaceae	Sphingomonas
b60ab124423c9e30f293eee08fea2b5e	Bacteria	Bacteroidota	Bacteroidia	Sphingobacteriales	Sphingobacteriaceae	Mucilaginibacter
e9b79e167d55b41192061d0191db0fdb	Bacteria	Bacteroidota	Bacteroidia	Sphingobacteriales	NA	NA
f4a9aa92f24add290b7aa7013a25ee83	Bacteria	Proteobacteria	Alphaproteobacteria	Acetobacterales	Acetobacteraceae	NA
b95b9c95f10e5c37e85b7be387991572	Bacteria	Proteobacteria	Gammaproteobacteria	Xanthomonadales	Rhodanobacteraceae	NA
712033f67156f00fa6039df9a7db98c5	Bacteria	Bacteroidota	Bacteroidia	Sphingobacteriales	Sphingobacteriaceae	Mucilaginibacter
0f581a809c46efd5fab2649306fe47ff	Bacteria	Acidobacteriota	Blastocatellia	Blastocatellales	Blastocatellaceae	Blastocatella
d013c6ce1ce69e97001a509a8523d207	Bacteria	Gemmatimonadota	Gemmatimonadetes	Gemmatimonadales	Gemmatimonadaceae	NA
55836a10ce113c2fce866a1930ba7639	Bacteria	Bacteroidota	Bacteroidia	Sphingobacteriales	Sphingobacteriaceae	Pedobacter
f35b7a9bbd13d9d13fbf301b958d8c7b	Bacteria	Proteobacteria	Gammaproteobacteria	Burkholderiales	NA	NA
ff1ef3fbd144aee232afca56be258451	Bacteria	Proteobacteria	Alphaproteobacteria	Acetobacterales	Acetobacteraceae	NA
2ca484549bb1c5bbf77eed555c462625	Bacteria	Verrucomicrobiota	Verrucomicrobiae	Opitutales	Opitutaceae	NA
7602d159adf8ea2f1113cf12c9af9974	Bacteria	Actinobacteriota	Actinobacteria	Kineosporiales	Kineosporiaceae	Kineosporia
1a8bcd09c11fab82535402b1a1fc1472	Bacteria	Bacteroidota	Bacteroidia	Chitinophagales	Chitinophagaceae	Niastella
489191a6d48baa0145c2878c584a0c36	Bacteria	Bacteroidota	Bacteroidia	Chitinophagales	Chitinophagaceae	Arachidicoccus
7c65aabf69f6813eca363a93ed2eca6f	Bacteria	Acidobacteriota	Vicinamibacteria	Vicinamibacterales	NA	NA
93aa7e00394a8ca4f7d0fef798ec1823	Bacteria	Acidobacteriota	Acidobacteriae	Solibacterales	Solibacteraceae	Candidatus_Solibacter
1b7ff6175ab42e39047d298fdb989913	Bacteria	Acidobacteriota	Blastocatellia	Blastocatellales	Blastocatellaceae	NA
a7f88dc98f941a63de2ed9eafda33a91	Bacteria	Proteobacteria	Gammaproteobacteria	Burkholderiales	Oxalobacteraceae	Massilia
0358d615128e885d05e78592dab9ad76	Bacteria	Actinobacteriota	Actinobacteria	Micrococcales	Microbacteriaceae	Cryobacterium
49424733553e4e119caec0bbeb3072a2	Bacteria	Proteobacteria	Gammaproteobacteria	Xanthomonadales	Rhodanobacteraceae	Dokdonella
fe0c9b4847d26b14f782c7c6f37b2cc7	Bacteria	Chloroflexi	NA	NA	NA	NA
f0dec5c337dd47553d80f1845114c5c2	Bacteria	Gemmatimonadota	Gemmatimonadetes	Gemmatimonadales	Gemmatimonadaceae	Gemmatimonas
510102d9a5aeddb2a9a47cadf4ac6bd6	Bacteria	Bacteroidota	Bacteroidia	Chitinophagales	Chitinophagaceae	Parafilimonas
722a83c3c3dd4d7976bb125e6d3fb1dc	Bacteria	Verrucomicrobiota	Verrucomicrobiae	Verrucomicrobiales	Rubritaleaceae	Luteolibacter
cc2262c44e5527bd54485d7a8a5e4ad8	Bacteria	Proteobacteria	Alphaproteobacteria	Micropepsales	Micropepsaceae	NA
14842f33f4c9d03f44cfd0678b936c29	Bacteria	Proteobacteria	Gammaproteobacteria	Xanthomonadales	Rhodanobacteraceae	Rhodanobacter
13a41ed38085e503c9dfc497c3bb31d4	Bacteria	Proteobacteria	Alphaproteobacteria	Rhizobiales	NA	NA
68eb2dd0faebd35422d2083e95777d56	Bacteria	Patescibacteria	Parcubacteria	Parcubacteria	Parcubacteria	Parcubacteria
991b6a069fa38cf3690be54dfde018b5	Bacteria	Bacteroidota	Bacteroidia	Cytophagales	Cyclobacteriaceae	NA
67523e1d057fa38dbc5859f35a1e6558	Bacteria	Proteobacteria	Alphaproteobacteria	Rhizobiales	Beijerinckiaceae	Methylobacterium-Methylorubrum
642853810bcd6599123200566d3b73ad	Bacteria	Proteobacteria	Alphaproteobacteria	Rhizobiales	Kaistiaceae	Kaistia
6b5478c57b16674aa32c3366bd6fab58	Bacteria	Bacteroidota	Bacteroidia	Flavobacteriales	Flavobacteriaceae	Flavobacterium
b5ad054c8d33be0a061eebb1ceb7126d	Bacteria	Acidobacteriota	Acidobacteriae	NA	NA	NA
9fa45d8af35c3bbd7f56d48dd4c7490e	Bacteria	Bacteroidota	Bacteroidia	Chitinophagales	Chitinophagaceae	Niastella
37d62c068ddb3fd17ca44e4ba96cafdf	Bacteria	Verrucomicrobiota	Verrucomicrobiae	Pedosphaerales	Pedosphaeraceae	Pedosphaeraceae
a86ee0d4af5f46dd04edefd305da1cc0	Bacteria	Bacteroidota	Bacteroidia	Flavobacteriales	Flavobacteriaceae	Flavobacterium
d094f4cc5fb808f402ba547fcd8f26cf	Bacteria	Proteobacteria	Alphaproteobacteria	Rhizobiales	Xanthobacteraceae	Rhodopseudomonas
3cb6749ce06a11ddf14a87143850b005	Bacteria	Proteobacteria	Gammaproteobacteria	Burkholderiales	Oxalobacteraceae	Massilia
7fb330ff25f86869d29a9a13fa32226b	Bacteria	Bdellovibrionota	Bdellovibrionia	Bdellovibrionales	Bdellovibrionaceae	Bdellovibrio
7252b6a44069df73f11f8990a2f09bc6	Bacteria	Actinobacteriota	Actinobacteria	Micrococcales	Microbacteriaceae	NA
fabf88815ee60efd7ae829defe4dd53d	Bacteria	Proteobacteria	Alphaproteobacteria	Rhizobiales	Rhizobiaceae	Allorhizobium-Neorhizobium-Pararhizobium-Rhizobium
7b7c1e0268d12736e7e508b8ccb16efa	Bacteria	Bacteroidota	Bacteroidia	Flavobacteriales	Flavobacteriaceae	Subsaxibacter
4351f2d9fcfd50848126503689331d27	Bacteria	Acidobacteriota	Vicinamibacteria	Vicinamibacterales	NA	NA
9bc9a78621af964b4feabb73bc4f5f7d	Bacteria	Proteobacteria	Alphaproteobacteria	Rhizobiales	Rhizobiaceae	Mesorhizobium
0ef9810e0728b4f522561a819859f05f	Bacteria	Myxococcota	Polyangia	Polyangiales	Polyangiaceae	Pajaroellobacter
184937b0b46df3e11ec7967c4a018683	Bacteria	Planctomycetota	Phycisphaerae	Tepidisphaerales	NA	NA
f2fd16a6885c2f19dc37f157f4ed4c4e	Bacteria	Gemmatimonadota	Gemmatimonadetes	Gemmatimonadales	Gemmatimonadaceae	Gemmatimonas
fcbcef540803a755f90f569730d9dab5	Bacteria	Proteobacteria	Gammaproteobacteria	Xanthomonadales	Rhodanobacteraceae	NA
200ec3c151d0c9c6d84b38b861779b79	Bacteria	Bacteroidota	Bacteroidia	Flavobacteriales	NA	NA
1b8bc6f699ed22fec0aa5175993dc8f9	Bacteria	Bacteroidota	Bacteroidia	Sphingobacteriales	Sphingobacteriaceae	Mucilaginibacter
13dcab1fcf1936c814f0cae26490efa8	Bacteria	Bacteroidota	Bacteroidia	Sphingobacteriales	Sphingobacteriaceae	Mucilaginibacter
304e7e17cd5cd89e80789173fd74f0b3	Bacteria	Verrucomicrobiota	Verrucomicrobiae	Opitutales	Opitutaceae	Opitutus
9258ec2b0e65f52cbb2811a5092fe761	Bacteria	NA	NA	NA	NA	NA
c545fe3402074a1270956003ffb62e8b	Bacteria	Bacteroidota	Bacteroidia	Chitinophagales	NA	NA
c58e807313d7eee991ec21daee3d45b2	Bacteria	Actinobacteriota	Acidimicrobiia	Microtrichales	NA	NA
c901e059e3fd5bee0a9d846a574d4037	Bacteria	Actinobacteriota	Actinobacteria	Propionibacteriales	Nocardioidaceae	Nocardioides
1d13bef4f00c62322d8977c67e6c39d3	Bacteria	Chloroflexi	Anaerolineae	Anaerolineales	Anaerolineaceae	NA
db1b9829491596c06f7dbe4dadb9e13e	Bacteria	Planctomycetota	Phycisphaerae	Tepidisphaerales	NA	NA
e69b96ae69842580e326aa053d65f5d9	Bacteria	Proteobacteria	Alphaproteobacteria	Micropepsales	Micropepsaceae	NA
7c422212d0244b57fda8942902471781	Bacteria	Actinobacteriota	Thermoleophilia	Solirubrobacterales	Solirubrobacteraceae	NA
78311281df9fbc742a37145a9db4f0b1	Bacteria	Proteobacteria	Gammaproteobacteria	Enterobacterales	Yersiniaceae	Serratia
9e35dcb4dbbd0f8dae57dbbe74b3f478	Bacteria	Acidobacteriota	Vicinamibacteria	Vicinamibacterales	Vicinamibacteraceae	Vicinamibacteraceae
d2a7c0d185309c8a6922b25f5ed1d205	Bacteria	Bacteroidota	Bacteroidia	Cytophagales	Cytophagaceae	Cytophagaceae
762ce94a5f5caa4e8b338d6cbdea803f	Bacteria	Firmicutes	Bacilli	Paenibacillales	Paenibacillaceae	Paenibacillus
40ec4f0d756e13754fa09a4bd016fc76	Bacteria	Bacteroidota	Bacteroidia	Sphingobacteriales	Sphingobacteriaceae	Mucilaginibacter
53a51af2cd39a064900d2b1da8cb87bc	Bacteria	Bacteroidota	Bacteroidia	Cytophagales	Microscillaceae	NA
9f056232890bb59c87811d985f386513	Bacteria	Acidobacteriota	Acidobacteriae	Acidobacteriales	NA	NA
a97dbcc80065a7ba7167049002ecfb45	Bacteria	Patescibacteria	Saccharimonadia	Saccharimonadales	NA	NA
1eb7fb89eb40471646470052eb00da25	Bacteria	Actinobacteriota	Acidimicrobiia	NA	NA	NA
58d5686173506c6e9ac66693d5603297	Bacteria	Proteobacteria	Gammaproteobacteria	Burkholderiales	Methylophilaceae	NA
8930ea48de9f93c4a0efc3e186193eb2	Bacteria	Actinobacteriota	Thermoleophilia	Solirubrobacterales	NA	NA
b0fddca81abd5e5df9744846b9e59e15	Bacteria	Nitrospirota	Nitrospiria	Nitrospirales	Nitrospiraceae	Nitrospira
7a7f7869067ce19461eedfafc0cf9545	Bacteria	Proteobacteria	Gammaproteobacteria	Burkholderiales	Oxalobacteraceae	Massilia
117ce0d5ef84c6c555a0367de43e4359	Bacteria	Planctomycetota	Phycisphaerae	Tepidisphaerales	NA	NA
7538b4d8f82524a36889f2a4aef15c29	Bacteria	Planctomycetota	Phycisphaerae	Tepidisphaerales	Tepidisphaeraceae	Tepidisphaeraceae
5acf043245846e64ba8534d02067f8d6	Bacteria	Acidobacteriota	Acidobacteriae	Bryobacterales	Bryobacteraceae	Bryobacter
410d0410fea80e9ac629dcc24a74c395	Bacteria	Acidobacteriota	Acidobacteriae	Bryobacterales	Bryobacteraceae	Bryobacter
6ac16ee01b28c567f38ea1718ac2eb4d	Bacteria	Acidobacteriota	Vicinamibacteria	Vicinamibacterales	Vicinamibacteraceae	Vicinamibacter
a10e0147caad0a886de0430f6941a690	Bacteria	Actinobacteriota	Actinobacteria	Frankiales	Geodermatophilaceae	Geodermatophilus
e9224de1d1fb7219919217e9663d0a27	Bacteria	Proteobacteria	Gammaproteobacteria	Burkholderiales	Comamonadaceae	Variovorax
f4ddf180036cfc38af10e4167b728ac0	Bacteria	Bacteroidota	Bacteroidia	Cytophagales	Hymenobacteraceae	Hymenobacter
91e635b3bfe3be60b891f67547c6d528	Bacteria	Acidobacteriota	Acidobacteriae	Solibacterales	Solibacteraceae	Candidatus_Solibacter
139e2d64127186006ff8bbefb2dade8f	Bacteria	Actinobacteriota	Thermoleophilia	Gaiellales	Gaiellaceae	Gaiella
2558c3cd631bb2b1ee162e9b3589d4a3	Bacteria	Bacteroidota	Bacteroidia	Chitinophagales	Chitinophagaceae	NA
d1595e24d5e9883388ec687c91d691b4	Bacteria	Patescibacteria	Berkelbacteria	Berkelbacteria	Berkelbacteria	Berkelbacteria
288d39c9db2306b38f7d0ddb9c3939ee	Bacteria	Acidobacteriota	Acidobacteriae	Acidobacteriales	NA	NA
8240ef40643f076670e3ea0f53e45bc3	Bacteria	Bacteroidota	Bacteroidia	Chitinophagales	Chitinophagaceae	Taibaiella
1636aecd6a3db6b7c700af48a7f5c122	Bacteria	Actinobacteriota	Thermoleophilia	Gaiellales	Gaiellaceae	Gaiella
b3bc75023fb7bdba0484e19af3828af8	Bacteria	Nitrospirota	Nitrospiria	Nitrospirales	Nitrospiraceae	Nitrospira
cbd16d858c44541ae878b41e6ac5af9e	Bacteria	Proteobacteria	Alphaproteobacteria	Sphingomonadales	Sphingomonadaceae	Sphingomonas
bff2a94e6b7e7ef5f89b7e57b624ab82	Bacteria	Bacteroidota	Bacteroidia	Chitinophagales	Chitinophagaceae	Flavisolibacter
0f09cbd134827c62d2ad01bed9774cc4	Bacteria	Proteobacteria	Gammaproteobacteria	Burkholderiales	Oxalobacteraceae	Massilia
27b3daddbcf7969f298b6723e26beaa9	Bacteria	Myxococcota	Polyangia	Polyangiales	Polyangiaceae	Aetherobacter
a7871dfbca2c4ea501910ca1730fef8b	Bacteria	Bacteroidota	Bacteroidia	Flavobacteriales	Flavobacteriaceae	Flavobacterium
ec0ff3eb46d301b0ac93c5dbfb2fdf06	Bacteria	Bacteroidota	Bacteroidia	Sphingobacteriales	NA	NA
ec596c61992c96ab1024fe563fc24efb	Bacteria	Proteobacteria	Gammaproteobacteria	Burkholderiales	Comamonadaceae	NA
92fc329feb3e40473563a291b5d121bd	Bacteria	Proteobacteria	Gammaproteobacteria	Xanthomonadales	Xanthomonadaceae	Stenotrophomonas
abf805246d0bf4d1c6ffdc3600dd4a40	Bacteria	Bacteroidota	Bacteroidia	Chitinophagales	Chitinophagaceae	Ferruginibacter
5b41cbb4ba70072afec0af148e1f59a4	Bacteria	Bacteroidota	Bacteroidia	Chitinophagales	Chitinophagaceae	Segetibacter
421d796a41d313975ff18885a8684c6d	Bacteria	Gemmatimonadota	NA	NA	NA	NA
a1854a47b52a1cc11b3817d45abb96aa	Bacteria	Patescibacteria	Saccharimonadia	Saccharimonadales	NA	NA
1f5ac41f2913fabbdb50694144ee2b32	Bacteria	Patescibacteria	Saccharimonadia	Saccharimonadales	Saccharimonadales	Saccharimonadales
c61acfa648cd5027a9974125757e420f	Bacteria	Bacteroidota	Bacteroidia	Cytophagales	Microscillaceae	NA
a5dc811ac12323ccb438636f3316fe16	Bacteria	Proteobacteria	Gammaproteobacteria	Xanthomonadales	Rhodanobacteraceae	Rhodanobacter
afac85ea04f37eef7ebb93acc9cb546b	Bacteria	Bacteroidota	Bacteroidia	Sphingobacteriales	Sphingobacteriaceae	Pedobacter
e09a42adf5c9f2f920c687da6d4cfdb3	Bacteria	Actinobacteriota	Actinobacteria	Kineosporiales	Kineosporiaceae	Angustibacter
d7438dce857d2f21433195a8c36b1499	Bacteria	Acidobacteriota	Acidobacteriae	Acidobacteriales	NA	NA
ecb89d2531ba36cb3275860705823e42	Bacteria	Proteobacteria	Gammaproteobacteria	Burkholderiales	Comamonadaceae	Rhizobacter
c7be88112d0db1ad7c15060ef1df906e	Bacteria	Bacteroidota	Bacteroidia	Chitinophagales	Chitinophagaceae	NA
71fc7c116ff6ababe6209b5aa51ffa69	Bacteria	Actinobacteriota	Actinobacteria	Kineosporiales	Kineosporiaceae	Kineococcus
d975bc74614cfe1c42775e78f082af10	Bacteria	Bacteroidota	Bacteroidia	Chitinophagales	Chitinophagaceae	NA
0aa9cf85ed2a6006e4b2ef93f6fd424b	Bacteria	Bacteroidota	Bacteroidia	Cytophagales	Microscillaceae	NA
8c0278a136abda9cc7591183a560b3fa	Bacteria	Bacteroidota	Bacteroidia	Chitinophagales	Chitinophagaceae	NA
b0a4d8d5b7c926f31ff3d49761711c5b	Bacteria	Actinobacteriota	Thermoleophilia	Gaiellales	NA	NA
ae0d506ac10ba19bcae228e642bd98fb	Bacteria	Bacteroidota	Bacteroidia	Cytophagales	Microscillaceae	Chryseolinea
7995d306c3d9753bf04f9dfab4fc4f0c	Bacteria	Proteobacteria	Alphaproteobacteria	Micropepsales	Micropepsaceae	NA
3693ca766e8a5f4b7ae6ec895ef9ef59	Bacteria	Bacteroidota	Bacteroidia	Chitinophagales	Chitinophagaceae	Flavisolibacter
4f0184a0df809b42d5019c17da281ef5	Bacteria	Planctomycetota	Phycisphaerae	Tepidisphaerales	NA	NA
59868283837edc83a0276f13da5ef48d	Bacteria	Gemmatimonadota	Gemmatimonadetes	Gemmatimonadales	Gemmatimonadaceae	Gemmatimonas
a7a1cd6dc247dfaf39d335b7389f46c5	Bacteria	Bacteroidota	Bacteroidia	Chitinophagales	Chitinophagaceae	NA
c85bf50df62f72a139fbc6a6dfd682c7	Bacteria	Actinobacteriota	Actinobacteria	Pseudonocardiales	Pseudonocardiaceae	Kutzneria
d649bdc362d3adfcc989a3148b8d3277	Bacteria	Proteobacteria	Gammaproteobacteria	Xanthomonadales	Rhodanobacteraceae	NA
6023b8626e2fa5d315e62d7c71bb06f0	Bacteria	Actinobacteriota	Actinobacteria	Streptomycetales	Streptomycetaceae	Streptomyces
6bdddd03d9640afb440003166681d035	Bacteria	Proteobacteria	Gammaproteobacteria	Xanthomonadales	Rhodanobacteraceae	Dyella
a9ae58e3485212917d278027a147a2c2	Bacteria	Patescibacteria	Saccharimonadia	Saccharimonadales	Saccharimonadaceae	NA
fb8aacae7789e823078f0098b713cb93	Bacteria	Proteobacteria	Gammaproteobacteria	Xanthomonadales	Xanthomonadaceae	Arenimonas
274c736fc51b80ffcadfff6af1868e41	Bacteria	Patescibacteria	Saccharimonadia	Saccharimonadales	NA	NA
36e15caff65311a2791074c235e2e927	Bacteria	Proteobacteria	Gammaproteobacteria	Burkholderiales	Comamonadaceae	Polaromonas
3de3c873828740fa9033119d5a611751	Bacteria	Proteobacteria	Gammaproteobacteria	Enterobacterales	Erwiniaceae	Pantoea
ac1424bfa7f255890ab344fb4cf3d290	Bacteria	Acidobacteriota	Acidobacteriae	Bryobacterales	Bryobacteraceae	Bryobacter
c358cd887922ca5704fca4d6b6724399	Bacteria	Proteobacteria	Alphaproteobacteria	Elsterales	NA	NA
f4b577eb041472be88995c5c99317107	Bacteria	NA	NA	NA	NA	NA
395d943cdf9caf8a6b2312ee46941511	Bacteria	Acidobacteriota	Vicinamibacteria	Vicinamibacterales	NA	NA
b70b3eca5dc62bd92ec34c675f685629	Bacteria	Verrucomicrobiota	Verrucomicrobiae	Opitutales	Opitutaceae	Opitutus
bb41681aecb21f599cae5ccb04b34f16	Bacteria	Acidobacteriota	NA	NA	NA	NA
0cd5e15e52c45640462b0fe07dea9ffa	Bacteria	Actinobacteriota	Actinobacteria	Frankiales	Frankiaceae	Jatrophihabitans
c17f20a95f9973d8dbc75d3464f4e951	Bacteria	Bacteroidota	Bacteroidia	Sphingobacteriales	NA	NA
fca82595cf66834ff67017810805386c	Bacteria	Proteobacteria	Gammaproteobacteria	Pseudomonadales	Pseudomonadaceae	Pseudomonas
3c1488bd4acbfb0024db2089e166c2da	Bacteria	Bacteroidota	Bacteroidia	Cytophagales	Microscillaceae	NA
8a0611bb7b77e90199908c16abedb8a2	Bacteria	Proteobacteria	Alphaproteobacteria	Rhizobiales	Rhizobiaceae	NA
0625fad29c3a6a6f19758017428e6235	Bacteria	Bacteroidota	Bacteroidia	Chitinophagales	Chitinophagaceae	Flavisolibacter
f78944ab8f79848109968a9446e6d599	Bacteria	Bacteroidota	Bacteroidia	Flavobacteriales	Flavobacteriaceae	Flavobacterium
bb58c795aac1363789ab695be8ca1fb3	Bacteria	Acidobacteriota	NA	NA	NA	NA
bdbe080d2b426a2c4b0c1f6259f3fa96	Bacteria	Patescibacteria	Saccharimonadia	Saccharimonadales	NA	NA
11bc38b8d3beb123cf3f61c578f59c46	Bacteria	Proteobacteria	Gammaproteobacteria	Enterobacterales	Yersiniaceae	Serratia
b97097fa068d042225540f5320ed9bd3	Bacteria	Acidobacteriota	Blastocatellia	Blastocatellales	Blastocatellaceae	Stenotrophobacter
089e96f9e34dc65a151e28d026f3f614	Bacteria	Acidobacteriota	Acidobacteriae	Acidobacteriales	NA	Granulicella
175026fef6cede11b14cc25461683341	Bacteria	Chloroflexi	Chloroflexia	Chloroflexales	Roseiflexaceae	NA
1fbb55c35b66b6f787ff0d28506c2e08	Bacteria	Verrucomicrobiota	Verrucomicrobiae	Chthoniobacterales	Chthoniobacteraceae	Candidatus_Udaeobacter
eda559cf8aa0ece80df074ef2340147e	Bacteria	Proteobacteria	Gammaproteobacteria	Pseudomonadales	Pseudomonadaceae	Pseudomonas
75e6d2e0e8e2f524a7ea5605c410eeac	Bacteria	Gemmatimonadota	Gemmatimonadetes	Gemmatimonadales	Gemmatimonadaceae	NA
9f0b45a15d65f14ddac10b80a6cbd90b	Bacteria	Chloroflexi	Chloroflexia	Thermomicrobiales	NA	NA
25f849ce4a4e12633aaae32bc006d89f	Bacteria	Myxococcota	Polyangia	Polyangiales	Sandaracinaceae	NA
9e4a83b207b86e2786d525d5e3bfae50	Bacteria	Bacteroidota	Bacteroidia	Flavobacteriales	Weeksellaceae	Chryseobacterium
64912e77b3d00826f7d029fcea8e2bb9	Bacteria	Nitrospirota	Nitrospiria	Nitrospirales	Nitrospiraceae	Nitrospira
03d9b99923c4b582f030cfb0d0fa124a	Bacteria	Proteobacteria	Alphaproteobacteria	Sphingomonadales	Sphingomonadaceae	Sphingomonas
4f63888b68ab19b8db2c2822f6d4c211	Bacteria	Gemmatimonadota	NA	NA	NA	NA
8b7a01888216123b1fbfa60ba5a9edb6	Bacteria	Proteobacteria	Gammaproteobacteria	Pseudomonadales	Pseudomonadaceae	Pseudomonas
9f1a5d79525e95f16e329942b8e4981c	Bacteria	Proteobacteria	Gammaproteobacteria	Xanthomonadales	Xanthomonadaceae	Arenimonas
d10174619e91db505a7a02c80a627109	Bacteria	Acidobacteriota	Vicinamibacteria	Vicinamibacterales	NA	NA
1a6db160016a215411e24670a3e975d7	Bacteria	Proteobacteria	Gammaproteobacteria	Xanthomonadales	Xanthomonadaceae	Arenimonas
398d8975d8436029201ab4e98bbc9b4f	Bacteria	Verrucomicrobiota	Verrucomicrobiae	Chthoniobacterales	Chthoniobacteraceae	Candidatus_Udaeobacter
a672d21a7efce37d2c2b7427711a3655	Bacteria	Bacteroidota	Bacteroidia	Flavobacteriales	Flavobacteriaceae	Flavobacterium
fef7e1a28877752a195a7e9004b7bfa1	Bacteria	Gemmatimonadota	NA	NA	NA	NA
73aa8fd3aa4675e8646479122e36ddd4	Bacteria	Bacteroidota	Bacteroidia	Sphingobacteriales	Sphingobacteriaceae	NA
d1623b3d9db7a06fec3768e57208a99f	Bacteria	Bacteroidota	Bacteroidia	Sphingobacteriales	Sphingobacteriaceae	Pedobacter
81c5785b87893fc9a66e9613fb12f912	Bacteria	Acidobacteriota	Holophagae	NA	NA	NA
3b30dabb8974553506a33bce0a0c60fd	Bacteria	Gemmatimonadota	Gemmatimonadetes	Gemmatimonadales	Gemmatimonadaceae	NA
675d82e167379eb059f015028a96cf01	Bacteria	Proteobacteria	Gammaproteobacteria	Burkholderiales	Comamonadaceae	Rhodoferax
9446a057f3f7a77535b30efdb31a89f6	Bacteria	Acidobacteriota	Vicinamibacteria	Vicinamibacterales	Vicinamibacteraceae	Vicinamibacteraceae
49787670a37e6edc55de2ae59a3f4865	Bacteria	Bacteroidota	Bacteroidia	Sphingobacteriales	Sphingobacteriaceae	Sphingobacterium
bf0544332f1069fc2d45551d0a99f56c	Bacteria	Proteobacteria	Alphaproteobacteria	Reyranellales	Reyranellaceae	Reyranella
7a0540c99f6e9aae2628336c700e0d08	Bacteria	Bacteroidota	Bacteroidia	Cytophagales	Spirosomaceae	NA
49b3fc36a946c6e22b452d0f602a48ce	Bacteria	Bacteroidota	Bacteroidia	Chitinophagales	Chitinophagaceae	Aurantisolimonas
1c1370e740c6d34a05018d96535707f3	Bacteria	Bacteroidota	Bacteroidia	Cytophagales	Microscillaceae	NA
984816d34492f75c633cfc09483c1520	Bacteria	Actinobacteriota	Acidimicrobiia	Microtrichales	Ilumatobacteraceae	NA
b6188fd8816863002c39cdccdc9f54da	Bacteria	Proteobacteria	Gammaproteobacteria	Burkholderiales	Oxalobacteraceae	Massilia
609cfd934f12dbcec8af0daadc2cb5b8	Bacteria	Proteobacteria	Gammaproteobacteria	Xanthomonadales	Rhodanobacteraceae	NA
1638102c16d40eb74e794999cd3ab30a	Bacteria	Proteobacteria	Gammaproteobacteria	Xanthomonadales	Rhodanobacteraceae	Rhodanobacter
1795111acfa87f6c7564ec70529cc058	Bacteria	Proteobacteria	Gammaproteobacteria	Xanthomonadales	Xanthomonadaceae	Arenimonas
f781a4617495fc31bd56cbc89a5aae9c	Bacteria	Bacteroidota	Bacteroidia	Sphingobacteriales	Sphingobacteriaceae	Mucilaginibacter
9bcf1a3c6cbf389abec5425df6af9ab9	Bacteria	Proteobacteria	Gammaproteobacteria	Burkholderiales	Oxalobacteraceae	Duganella
f8370b62f7d19d005e7798fb1aec8134	Bacteria	Armatimonadota	Fimbriimonadia	Fimbriimonadales	Fimbriimonadaceae	Fimbriimonadaceae
82f33b56ef3166525e2b2d9dc5d7e17d	Bacteria	Proteobacteria	Gammaproteobacteria	Xanthomonadales	Xanthomonadaceae	Pseudoxanthomonas
4493016cb5166f4d262382ac1df92786	Bacteria	Proteobacteria	Alphaproteobacteria	Acetobacterales	Acetobacteraceae	NA
8c6d08e7971c30e03aafde8d25335681	Bacteria	Bacteroidota	Bacteroidia	Flavobacteriales	Weeksellaceae	Chryseobacterium
456c26f34c7d404ad0adaada65bdc527	Bacteria	Myxococcota	Polyangia	Haliangiales	Haliangiaceae	Haliangium
34089e468b86a5542f182148fbc1d2bf	Archaea	Crenarchaeota	Nitrososphaeria	Nitrososphaerales	Nitrososphaeraceae	Candidatus_Nitrocosmicus
98828518c045dbd013ddf95ed960ff68	Bacteria	Actinobacteriota	Thermoleophilia	Gaiellales	NA	NA
b98c32c5acc490afaa79714bf839eaa5	Bacteria	Actinobacteriota	Acidimicrobiia	NA	NA	NA
184e8ba73f35aa4494d1ea622338dc22	Bacteria	Proteobacteria	Gammaproteobacteria	Burkholderiales	NA	NA
58a2b818be64b6a63f92490fc6c3a0ec	Bacteria	Proteobacteria	Alphaproteobacteria	Rhizobiales	Rhizobiales_Incertae_Sedis	Phreatobacter
b9f0e7948151404d1df8026c424e2aa8	Bacteria	Proteobacteria	Gammaproteobacteria	Gammaproteobacteria_Incertae_Sedis	NA	Acidibacter
9aa856f48a4aaf420ed1b9488c5522ca	Bacteria	Chloroflexi	Ktedonobacteria	Ktedonobacterales	Ktedonobacteraceae	NA
bcbb708a30cec667c1315494bd7c9f8b	Bacteria	Proteobacteria	Alphaproteobacteria	Rhizobiales	Rhizobiaceae	Mesorhizobium
0b3cdf1b7c12e7c941f24f69b3df08d2	Bacteria	Actinobacteriota	NA	NA	NA	NA
c07556a0f19a9dafccb25bd527ff5d9e	Bacteria	Bacteroidota	Bacteroidia	Chitinophagales	Chitinophagaceae	NA
cba11722ce90591febbeab00d80df28a	Bacteria	Proteobacteria	Gammaproteobacteria	Burkholderiales	Comamonadaceae	Acidovorax
eedc9a3ef99c15ba45fa2a99709361c1	Bacteria	Acidobacteriota	Holophagae	NA	NA	NA
15de11f2bb261f81569d877914d7dfee	Bacteria	Proteobacteria	Alphaproteobacteria	Rhizobiales	NA	NA
f4c68bf2dcfa575d3f2429f60edbe065	Bacteria	Acidobacteriota	Vicinamibacteria	Vicinamibacterales	Vicinamibacteraceae	Vicinamibacteraceae
73613d5cd55d2d81706cc480a5dacff2	Bacteria	Acidobacteriota	Vicinamibacteria	Vicinamibacterales	NA	NA
5e1ea5abe5d43e95a9082ec3b0ec09b4	Bacteria	Acidobacteriota	Acidobacteriae	Acidobacteriales	NA	Granulicella
7f63a37745107c0d719877ebab726966	Bacteria	Proteobacteria	Gammaproteobacteria	Burkholderiales	Comamonadaceae	Variovorax
8b642b2edc5ac2f57a79809df2c8172a	Bacteria	Proteobacteria	Gammaproteobacteria	Xanthomonadales	Rhodanobacteraceae	Rhodanobacter
c204736ad46ee8d90825896b41c41c5a	Bacteria	Chloroflexi	NA	NA	NA	NA
a28d7947135dd575df4de3186ce5ffc5	Bacteria	Acidobacteriota	Vicinamibacteria	NA	NA	NA
bedc4063ababc67009b1c38c33f3502c	Bacteria	Proteobacteria	Gammaproteobacteria	Enterobacterales	Erwiniaceae	Pantoea
2d217371f04a2fc43ebe10dfaf54c38a	Bacteria	Proteobacteria	Gammaproteobacteria	Diplorickettsiales	Diplorickettsiaceae	NA
3b092c34e4f0122db242cd57ecfe9dcd	Bacteria	Chloroflexi	NA	NA	NA	NA
212bffa5792a7e5998f5a924d4cc2a35	Bacteria	Acidobacteriota	Vicinamibacteria	Vicinamibacterales	Vicinamibacteraceae	Vicinamibacteraceae
c41e47b5ef9e3b9965be6c2182e449c1	Bacteria	Proteobacteria	Gammaproteobacteria	Cellvibrionales	Cellvibrionaceae	Cellvibrio
41b4bd77d0a0b44de7f1f39495c57b6c	Bacteria	Acidobacteriota	Blastocatellia	Blastocatellales	Blastocatellaceae	NA
68faf4ba87637b20a3cfc6a0b94f2919	Bacteria	Chloroflexi	Anaerolineae	NA	NA	NA
c6425762c5340e41ed2bb1ea27f38f71	Bacteria	Bacteroidota	Bacteroidia	Chitinophagales	Chitinophagaceae	Ferruginibacter
468310f376c90403269ca218aa90cdd1	Bacteria	Bacteroidota	Bacteroidia	Chitinophagales	Chitinophagaceae	NA
bf96b4816b5b9854c66f4604ff09b626	Bacteria	Proteobacteria	Gammaproteobacteria	Burkholderiales	NA	NA
5ee8417a9399ae78d7947cb4af830038	Bacteria	Bacteroidota	Bacteroidia	Sphingobacteriales	Sphingobacteriaceae	NA
98c6eea9fea683a148cf1b4c811f1aec	Bacteria	Proteobacteria	Gammaproteobacteria	Enterobacterales	Yersiniaceae	Serratia
7c958851b17e9c461bc4bd2d2cfcbbfc	Bacteria	Proteobacteria	Gammaproteobacteria	Burkholderiales	Oxalobacteraceae	NA
9eeef872e0e26ad9b604b72483b7fae3	Bacteria	Actinobacteriota	Actinobacteria	Propionibacteriales	Nocardioidaceae	Nocardioides
bf43271b6b902a51a84e1924f2fcf9fe	Bacteria	Chloroflexi	Chloroflexia	Thermomicrobiales	NA	NA
da19e740a701fb929edaabe4e214b136	Bacteria	Actinobacteriota	Actinobacteria	Micromonosporales	Micromonosporaceae	Actinoplanes
3213b7e8e3f0e713e47e0c343639f501	Bacteria	Proteobacteria	Alphaproteobacteria	Sphingomonadales	Sphingomonadaceae	Sphingomonas
62fa997b8fce2efacc88669efa5c888f	Bacteria	Proteobacteria	Gammaproteobacteria	Burkholderiales	Nitrosomonadaceae	Nitrosospira
63c26e9742eb86fdb9fa60f7c6dbc0be	Bacteria	Bacteroidota	Bacteroidia	Chitinophagales	Chitinophagaceae	Taibaiella
dfdc1d16ece4245c8eeb4b372ea956f8	Bacteria	Chloroflexi	Ktedonobacteria	NA	NA	NA
e581fffc47ce95de4672be1183bf154c	Bacteria	Chloroflexi	Ktedonobacteria	Ktedonobacterales	Ktedonobacteraceae	NA
f07fb8855faf479c1d8ff919c0b4fb07	Bacteria	Patescibacteria	Parcubacteria	Candidatus_Adlerbacteria	Candidatus_Adlerbacteria	Candidatus_Adlerbacteria
68e1b926f3ee639981d471662c8501f8	Bacteria	Planctomycetota	Phycisphaerae	Tepidisphaerales	NA	NA
2e1896144eb3d6025a088013d4cc9a3b	Bacteria	Proteobacteria	Gammaproteobacteria	Enterobacterales	Erwiniaceae	Pantoea
483d1a0239f34e205323312af40ce786	Bacteria	Actinobacteriota	Actinobacteria	Catenulisporales	Actinospicaceae	Actinospica
e37a6bb5d853f84e132cbf8e85fda1d3	Bacteria	Actinobacteriota	Acidimicrobiia	NA	NA	NA
2faa424fceb9d40811ed4e33ce9fb87e	Bacteria	Bacteroidota	Bacteroidia	Sphingobacteriales	NA	NA
7f86a3794c531b61d99ceb1847df0343	Bacteria	Planctomycetota	Phycisphaerae	Tepidisphaerales	NA	NA
9141c4e1f02a1c3d3c6c7a45ecc1552d	Bacteria	Gemmatimonadota	Gemmatimonadetes	Gemmatimonadales	Gemmatimonadaceae	Gemmatimonas
c203e597f496e91c27ff65b006db8051	Bacteria	Proteobacteria	Alphaproteobacteria	Rhizobiales	Xanthobacteraceae	NA
29d79402911e5312613ebffaaf5868c2	Bacteria	Actinobacteriota	Actinobacteria	Micrococcales	Cellulomonadaceae	Cellulomonas
481c6d27428788fbed4b4ec1ece6da53	Bacteria	Chloroflexi	NA	NA	NA	NA
bc306942a923f022535fae4ccdc8a483	Bacteria	Gemmatimonadota	Gemmatimonadetes	Gemmatimonadales	Gemmatimonadaceae	NA
58c5e979da673ef4e12a573b33784658	Bacteria	Proteobacteria	Gammaproteobacteria	Xanthomonadales	Xanthomonadaceae	NA
8efc86ee5ed2c3d4dae7ade2da24d1e9	Bacteria	Bacteroidota	Bacteroidia	Cytophagales	Hymenobacteraceae	Adhaeribacter
bec0dc5ffa43bf5a82fa5895855acd8a	Bacteria	Proteobacteria	Gammaproteobacteria	Xanthomonadales	Rhodanobacteraceae	Dyella
7317b8baa9da73fefa4d5b74907328b2	Bacteria	Myxococcota	Polyangia	Polyangiales	NA	NA
5b935d18d1f6aa13526313267e90db1a	Bacteria	Verrucomicrobiota	Verrucomicrobiae	Verrucomicrobiales	Verrucomicrobiaceae	NA
405380a7ef20a2313de9fd758947b214	Bacteria	Actinobacteriota	Thermoleophilia	Gaiellales	NA	NA
6b6cee6116b26ad9960eadb1cd42f964	Bacteria	Actinobacteriota	Actinobacteria	Catenulisporales	Catenulisporaceae	Catenulispora
aeff0b1a33c80f4b36328bd745e32763	Bacteria	Chloroflexi	NA	NA	NA	NA
b8f6759d312f1de655ef951649593ef0	Bacteria	Proteobacteria	Alphaproteobacteria	Sphingomonadales	Sphingomonadaceae	Sphingomonas
3e14eb5afed685399ff005e4b9c09139	Bacteria	Bacteroidota	Bacteroidia	Chitinophagales	Chitinophagaceae	Niastella
e24d3399c336507c8d41712a09f0c7bb	Bacteria	Bacteroidota	Bacteroidia	Sphingobacteriales	Sphingobacteriaceae	Pedobacter
66606986ae19194eac9c7d7483113726	Bacteria	Actinobacteriota	Actinobacteria	Pseudonocardiales	Pseudonocardiaceae	Amycolatopsis
207f854c76c91ac05984bc12f033f5e4	Bacteria	Acidobacteriota	Acidobacteriae	Acidobacteriales	NA	NA
e2a6215ba51871608b0b5f85d0d0319c	Bacteria	Bacteroidota	Bacteroidia	Chitinophagales	Chitinophagaceae	Parasegetibacter
3c0757134d21a234cc67c81990c98991	Bacteria	Elusimicrobiota	Lineage_IIa	Lineage_IIa	Lineage_IIa	Lineage_IIa
ecfa0cf12e01d47ef62842cd8d937425	Bacteria	Proteobacteria	Gammaproteobacteria	Xanthomonadales	Xanthomonadaceae	Lysobacter
0298bf77eaffe8bf9e044953dbbd087c	Bacteria	Proteobacteria	Gammaproteobacteria	Enterobacterales	Yersiniaceae	Serratia
b4c23c390a74a92d0d26be15b1393da3	Bacteria	Bacteroidota	Bacteroidia	Cytophagales	Microscillaceae	NA
41d4f48f4d462d8a9d6f0d2709ffed4a	Bacteria	Bacteroidota	Bacteroidia	Chitinophagales	Chitinophagaceae	Parafilimonas
c902c173f4bf118e12393a15cbdca45c	Bacteria	Bacteroidota	Bacteroidia	Chitinophagales	Chitinophagaceae	Terrimonas
e22e3879805db674d0a40bebd2c6b4b4	Bacteria	Firmicutes	Clostridia	Clostridiales	Clostridiaceae	NA
d6256f01f7fc4bc35966c69eb58733e3	Bacteria	Cyanobacteria	Sericytochromatia	Sericytochromatia	Sericytochromatia	Sericytochromatia
5a22086a00cfa3419ed34b43ff323270	Bacteria	Gemmatimonadota	Gemmatimonadetes	Gemmatimonadales	Gemmatimonadaceae	Gemmatimonas
c59a97413bc973d58373b3b6bd4a2bbd	Bacteria	Planctomycetota	Phycisphaerae	Tepidisphaerales	NA	NA
d925d0f0b8d16a2e8d08c4ac3ed96ad9	Bacteria	Bacteroidota	Bacteroidia	Chitinophagales	Chitinophagaceae	Flavisolibacter
f530bed443d134ac859e5694ce2f1149	Bacteria	Planctomycetota	Phycisphaerae	Tepidisphaerales	NA	NA
3c3ea4f514d6f42c5ea0a2b17ef0eebb	Bacteria	Proteobacteria	Gammaproteobacteria	Burkholderiales	NA	NA
ad29482d67ac891c5289c09108bf0c5a	Bacteria	Acidobacteriota	Acidobacteriae	Acidobacteriales	NA	NA
f323952a56516f153393e5d420b01d83	Bacteria	Verrucomicrobiota	Verrucomicrobiae	Pedosphaerales	Pedosphaeraceae	Pedosphaeraceae
3cbdac33f96c2f0088294c929bf93975	Bacteria	Planctomycetota	Phycisphaerae	Tepidisphaerales	NA	NA
9209bf4c8bcdbcb8cc06f6597c70f038	Bacteria	Acidobacteriota	Vicinamibacteria	Vicinamibacterales	Vicinamibacteraceae	Vicinamibacteraceae
b3ba7e380ba5abc1d54a4c47733cf6a9	Bacteria	Gemmatimonadota	Gemmatimonadetes	Gemmatimonadales	Gemmatimonadaceae	Roseisolibacter
43373de12bbcdbbc9b7bd2ba839e7c40	Bacteria	Proteobacteria	Alphaproteobacteria	Sphingomonadales	Sphingomonadaceae	Sphingomonas
b63400df179bd49c878514ee63e32faf	Bacteria	Actinobacteriota	Actinobacteria	Pseudonocardiales	Pseudonocardiaceae	Lechevalieria
7d43405fa5c873932dd6c187a9a806a8	Bacteria	Patescibacteria	Saccharimonadia	Saccharimonadales	NA	NA
0721962c23265e2106226369044ef34e	Bacteria	Planctomycetota	Phycisphaerae	Tepidisphaerales	NA	NA
e1dc1885ab0bff52a9851d2e2897c8bc	Bacteria	Verrucomicrobiota	Verrucomicrobiae	Chthoniobacterales	Chthoniobacteraceae	Chthoniobacter
5501d0591c707d788d3cd049da79b5ae	Bacteria	Bacteroidota	Kapabacteria	Kapabacteriales	Kapabacteriales	Kapabacteriales
55c6c0ed0be50644cce3ba3e5cb9f4bc	Bacteria	Acidobacteriota	Vicinamibacteria	Vicinamibacterales	NA	NA
293d19796db68e095be33df081f07534	Bacteria	Acidobacteriota	Acidobacteriae	Solibacterales	Solibacteraceae	Candidatus_Solibacter
bb80fd7eaec9d9df9e976531811ad2b8	Bacteria	Bacteroidota	Bacteroidia	Chitinophagales	Chitinophagaceae	Taibaiella
06016dc194e9d37df70d80668f258ceb	Bacteria	Proteobacteria	Gammaproteobacteria	Burkholderiales	NA	NA
793e8327fb58ad0f55444bd28a7501fd	Bacteria	Proteobacteria	Gammaproteobacteria	Enterobacterales	Erwiniaceae	Pantoea
19348f7a1bdb0642371d01e9c82c088b	Bacteria	Myxococcota	Polyangia	Haliangiales	Haliangiaceae	Haliangium
8e35ebf7fe042c3e598e37b5e4adda6e	Bacteria	Fibrobacterota	Fibrobacteria	Fibrobacterales	Fibrobacteraceae	NA
2c9361f477f97d0997b5617af91085bb	Bacteria	Bacteroidota	Bacteroidia	Cytophagales	Cytophagaceae	Rhodocytophaga
5c5c1538d1a14bfeeae48388c84a32fe	Bacteria	Actinobacteriota	Actinobacteria	NA	NA	NA
ace94e67e41d0b407f84f3941e8fc960	Bacteria	Elusimicrobiota	Lineage_IIa	Lineage_IIa	Lineage_IIa	Lineage_IIa
5a3588953552ba60f62075987468ecba	Bacteria	Proteobacteria	Alphaproteobacteria	Rhizobiales	Xanthobacteraceae	Pseudolabrys
cff43a0e05ac889d1966e9d6756ec1b4	Bacteria	Proteobacteria	Alphaproteobacteria	Rhizobiales	Rhizobiales_Incertae_Sedis	Alsobacter
2868c953a17dbd3d133f623060684404	Bacteria	Patescibacteria	Saccharimonadia	Saccharimonadales	NA	NA
3680c4894d9cf321055ef16a2556f4bc	Bacteria	Actinobacteriota	Actinobacteria	Micromonosporales	Micromonosporaceae	Actinoplanes
a966a407ee6dbf61b7429569e9ccb536	Bacteria	Bacteroidota	Bacteroidia	Chitinophagales	Chitinophagaceae	Edaphobaculum
4a36161b540ff2e9376f3ce247a578da	Bacteria	Gemmatimonadota	Gemmatimonadetes	Gemmatimonadales	Gemmatimonadaceae	Gemmatimonas
8bf24ef028837a4179edc46a98f06ce5	Archaea	Thermoplasmatota	Thermoplasmata	NA	NA	NA
25411db4dd49396cd4565c1e8c9f7cda	Bacteria	Bacteroidota	Bacteroidia	Flavobacteriales	Flavobacteriaceae	Flavobacterium
93dc497617e1f1ab454a21bb92c315fe	Bacteria	Proteobacteria	Alphaproteobacteria	Sphingomonadales	Sphingomonadaceae	Sphingomonas
cf561eb8f93374929c8230849bbeb0ee	Bacteria	Bacteroidota	Bacteroidia	Sphingobacteriales	Sphingobacteriaceae	Sphingobacterium
e529f8d4b890ca2e133ff7358d2ef866	Bacteria	Planctomycetota	Phycisphaerae	Tepidisphaerales	NA	NA
3ada0c10e661fb4fe733e0866a2e6e1e	Bacteria	Bacteroidota	Bacteroidia	Cytophagales	Cytophagaceae	Sporocytophaga
48f14bb94c10fb68a5ae33539b62ad45	Bacteria	Proteobacteria	Gammaproteobacteria	Burkholderiales	Burkholderiaceae	Burkholderia-Caballeronia-Paraburkholderia
4353875d14dabd7fe11946d21ac50b66	Bacteria	Actinobacteriota	Actinobacteria	Micrococcales	Microbacteriaceae	NA
99c265ca626d6aa3ad0ffeb1f44bed09	Bacteria	Verrucomicrobiota	Verrucomicrobiae	Pedosphaerales	Pedosphaeraceae	NA
4f0298f79aeb1f446181b8374adc471a	Bacteria	Bacteroidota	Bacteroidia	Sphingobacteriales	NA	NA
addd1cd65c7331ba8f9e8f4e0d2c8646	Bacteria	Chloroflexi	Anaerolineae	Anaerolineales	Anaerolineaceae	NA
ce074bb04330b4e3ec626582a3d36929	Bacteria	Cyanobacteria	Sericytochromatia	Sericytochromatia	Sericytochromatia	Sericytochromatia
0bcfe7d687d2390f1a016538e9a4718f	Bacteria	Myxococcota	Myxococcia	Myxococcales	Myxococcaceae	NA
d1316489768886150af2862f99844fca	Bacteria	Chloroflexi	Anaerolineae	NA	NA	NA
efa2e612603f0ad7fe98492c9c66f362	Bacteria	Proteobacteria	Gammaproteobacteria	Enterobacterales	NA	NA
407642b808c0a1556f1a9449f0024356	Bacteria	Cyanobacteria	Vampirivibrionia	Obscuribacterales	Obscuribacteraceae	Obscuribacteraceae
5ca17d6774e74b1866859898a7acdbc8	Bacteria	Bacteroidota	Bacteroidia	Sphingobacteriales	Sphingobacteriaceae	Pedobacter
7ddebd1aaab2c5f5273314434856ff36	Bacteria	Proteobacteria	Gammaproteobacteria	NA	NA	NA
a6fbad47a0a75192226f285f7dbd6e63	Bacteria	Proteobacteria	Alphaproteobacteria	Sphingomonadales	Sphingomonadaceae	Polymorphobacter
083b10f16d8e4a393980dec37c563bbc	Bacteria	Planctomycetota	Phycisphaerae	Tepidisphaerales	NA	NA
5a0844d83fc7863a83fb5ccef89cda34	Bacteria	Bacteroidota	Bacteroidia	Flavobacteriales	Weeksellaceae	Chryseobacterium
86671753bf63c9f6e78dd0fba3776f72	Bacteria	Gemmatimonadota	Gemmatimonadetes	Gemmatimonadales	Gemmatimonadaceae	NA
b988892c6348fc6c9201d8fcda0a7da3	Bacteria	Verrucomicrobiota	Verrucomicrobiae	Verrucomicrobiales	Rubritaleaceae	Luteolibacter
c9cdfbf37c909da45382d5fbcd8d69ae	Bacteria	Bacteroidota	Bacteroidia	Chitinophagales	Chitinophagaceae	Segetibacter
22463187a177ee1ee512a95e711cad8d	Bacteria	Acidobacteriota	Blastocatellia	Blastocatellales	Blastocatellaceae	NA
e34e58bc45a3516da6939446b7fbfb1b	Bacteria	Proteobacteria	Alphaproteobacteria	Micropepsales	Micropepsaceae	NA
e9da7056587e3214811c99ca7264c9ef	Bacteria	Acidobacteriota	Acidobacteriae	Acidobacteriales	NA	NA
24cb2dcef2d2a3d6325738574f654e72	Bacteria	Planctomycetota	Phycisphaerae	Tepidisphaerales	NA	NA
cec6d13313bde129c24f2bd4025bfde5	Bacteria	Chloroflexi	Ktedonobacteria	Ktedonobacterales	Ktedonobacteraceae	NA
eb2ae1872139b038dcfe4592f13d0b7f	Bacteria	Actinobacteriota	Actinobacteria	Streptosporangiales	Streptosporangiaceae	Nonomuraea
99549f7bc4e911911de961582788aaf8	Bacteria	Patescibacteria	Parcubacteria	Candidatus_Kaiserbacteria	Candidatus_Kaiserbacteria	Candidatus_Kaiserbacteria
a3f172adf97c64320c7ee4d6f12de77c	Bacteria	Firmicutes	Bacilli	Paenibacillales	Paenibacillaceae	Paenibacillus
2b573c13b0f672b8b1fdb5569589b7cd	Bacteria	Bacteroidota	Bacteroidia	Sphingobacteriales	NA	NA
7942d13cf215fa612fc5fddfdd08655f	Bacteria	Patescibacteria	Saccharimonadia	Saccharimonadales	NA	NA
aa1994c1def35cb393e59ba0acc2663b	Bacteria	Bacteroidota	Bacteroidia	Flavobacteriales	Flavobacteriaceae	Flavobacterium
3a7f438801f14a69cc867ec03e321c2b	Bacteria	Actinobacteriota	Actinobacteria	Micrococcales	Microbacteriaceae	Galbitalea
86f4c0ec02bf7fa39e0ad59f299320e8	Bacteria	Bacteroidota	Bacteroidia	Chitinophagales	Chitinophagaceae	Segetibacter
1ae0ec8120783dc492cc901fc2f66158	Bacteria	Proteobacteria	Gammaproteobacteria	Enterobacterales	Yersiniaceae	Serratia
4633f6b0ba8bff6c4d417ee5214cb3fe	Bacteria	Proteobacteria	Alphaproteobacteria	Rhodospirillales	Rhodospirillaceae	NA
c84f534dd2d5684f39889d5a1eb6ad8b	Bacteria	Proteobacteria	Gammaproteobacteria	Enterobacterales	Yersiniaceae	Serratia
03d19e6180243c28f4472a7a87970a79	Bacteria	Planctomycetota	Phycisphaerae	Tepidisphaerales	NA	NA
bcd1dfef039903ebffd7d9379258c09e	Bacteria	Verrucomicrobiota	Verrucomicrobiae	Verrucomicrobiales	Rubritaleaceae	Luteolibacter
c8ad2fae1081c93972a0eb2e5c545e6c	Bacteria	Actinobacteriota	Actinobacteria	Catenulisporales	Actinospicaceae	Actinospica
065af9a6af8823779856686f15655036	Bacteria	Actinobacteriota	NA	NA	NA	NA
9d6658b17184afed4067efd5a47c9b49	Bacteria	Actinobacteriota	Actinobacteria	Micrococcales	Micrococcaceae	Arthrobacter
a0847ed40f1c8cd7a12d32ac007b9627	Bacteria	Proteobacteria	Gammaproteobacteria	Pseudomonadales	Pseudomonadaceae	Pseudomonas
a12c5ee690af0d1024259f56ae4f09af	Bacteria	Chloroflexi	Ktedonobacteria	NA	NA	NA
c2fb574ea800c29db411231fa17c0902	Bacteria	Bacteroidota	Bacteroidia	Sphingobacteriales	NA	NA
cb8b9d4f33bb31dce170ef1d310abaed	Bacteria	Bacteroidota	Bacteroidia	Cytophagales	Microscillaceae	NA
01a457c3cb6d0b1fb2ac263d0a48789d	Bacteria	Patescibacteria	Saccharimonadia	Saccharimonadales	Saccharimonadaceae	NA
149e909d2168c7926ab71c103d8baabf	Bacteria	Myxococcota	Polyangia	Haliangiales	Haliangiaceae	Haliangium
e9229ac0b337efb17d41c04c919bf24f	Bacteria	Armatimonadota	Fimbriimonadia	Fimbriimonadales	Fimbriimonadaceae	Fimbriimonadaceae
cb076e5e5b2d0485e212af16f66b45ec	Bacteria	Patescibacteria	Saccharimonadia	Saccharimonadales	Saccharimonadaceae	NA
6cd4e8da6d790360a3d76e3ee5a91c95	Bacteria	Proteobacteria	Gammaproteobacteria	Xanthomonadales	Rhodanobacteraceae	Rhodanobacter
548937474ccb530af1c688fad5d2bbf8	Bacteria	Myxococcota	Polyangia	Haliangiales	Haliangiaceae	Haliangium
14811239a32f23b06d27d5b362c4bcbc	Bacteria	Proteobacteria	Gammaproteobacteria	Xanthomonadales	Xanthomonadaceae	Arenimonas
00edab97371dc6aae6a994f196d197ea	Bacteria	Proteobacteria	Gammaproteobacteria	Burkholderiales	Oxalobacteraceae	Duganella
1a50bbe947b16ab44a585787346547dc	Bacteria	Planctomycetota	Phycisphaerae	Tepidisphaerales	NA	NA
1f7c511bb9f8f30e680d009a26f60bfe	Bacteria	Acidobacteriota	Acidobacteriae	Acidobacteriales	NA	Granulicella
f5055c617ab08af848eeb56eb725d10e	Bacteria	Bacteroidota	Bacteroidia	Chitinophagales	Chitinophagaceae	Segetibacter
7b238f7f90d668b63d29dbbc2e63b802	Bacteria	Chloroflexi	Chloroflexia	Thermomicrobiales	NA	NA
7bfeb35770ebdee7f18812860c94053b	Bacteria	Gemmatimonadota	Gemmatimonadetes	Gemmatimonadales	Gemmatimonadaceae	Gemmatimonas
7f21c42263d9f3203503f1dc815be247	Bacteria	Bacteroidota	Bacteroidia	Sphingobacteriales	Sphingobacteriaceae	Mucilaginibacter
5a7b76c23516f707476e085d54eed09d	Bacteria	Planctomycetota	NA	NA	NA	NA
e12679142b6999d613f8069b92b4f42e	Bacteria	Gemmatimonadota	Gemmatimonadetes	Gemmatimonadales	Gemmatimonadaceae	NA
5c5c569b13eabaf48613960c82a09730	Bacteria	Chloroflexi	NA	NA	NA	NA
094b12e280e7ce1f495222c0a41c7c9f	Bacteria	Bacteroidota	Bacteroidia	Sphingobacteriales	NA	NA
2efe73dceebd6774900dd7afecbf0eb9	Bacteria	Acidobacteriota	Vicinamibacteria	Vicinamibacterales	NA	NA
12d3ad5b4c15e4ed9a3ec534db134c88	Bacteria	Bacteroidota	Bacteroidia	Chitinophagales	Chitinophagaceae	Ferruginibacter
4368437404ed464a051a76c9de52bb64	Bacteria	Acidobacteriota	Vicinamibacteria	Vicinamibacterales	NA	NA
52f4fc32a09dc79bfe0422448fb10ce6	Bacteria	Actinobacteriota	Actinobacteria	Propionibacteriales	Nocardioidaceae	Kribbella
7dfd3b5611489a60ad83d09d12a8272f	Bacteria	Gemmatimonadota	Gemmatimonadetes	Gemmatimonadales	Gemmatimonadaceae	Gemmatimonas
46cc5b3bce98318014085f6772e9bee3	Bacteria	Acidobacteriota	NA	NA	NA	NA
4d25a8df91d3c13d6bf9511814b12bc1	Bacteria	Proteobacteria	Gammaproteobacteria	Xanthomonadales	Xanthomonadaceae	Stenotrophomonas
d5617b61e72c19819474ef9a3833aeb3	Bacteria	Chloroflexi	Ktedonobacteria	NA	NA	NA
9db5d0cc2841c3a33354457c4e69703d	Bacteria	Gemmatimonadota	Longimicrobia	Longimicrobiales	Longimicrobiaceae	Longimicrobium
2892a4045f4c78e6d81b1a9fe414c85a	Archaea	Crenarchaeota	Nitrososphaeria	Nitrososphaerales	Nitrososphaeraceae	Nitrososphaeraceae
8ebaba5c11d20ad190393f45b51b5338	Bacteria	Bacteroidota	Bacteroidia	Sphingobacteriales	Sphingobacteriaceae	Pedobacter
844fda3f25efcae9635172d6c71a196d	Bacteria	Planctomycetota	Phycisphaerae	Tepidisphaerales	NA	NA
ac5341e787330bd082a7e19695e006a1	Bacteria	Bdellovibrionota	Oligoflexia	NA	NA	NA
857cc2a8c903f4cbab6f5f21c89af56e	Bacteria	Proteobacteria	Gammaproteobacteria	Burkholderiales	Nitrosomonadaceae	NA
dedc7d827fc66178ff7224f46a91c0e8	Bacteria	Proteobacteria	Gammaproteobacteria	Steroidobacterales	Steroidobacteraceae	Steroidobacter
e29b80dd94084a770d225e3a17cf6cb0	Bacteria	Actinobacteriota	NA	NA	NA	NA
6ee33db434d4bff4214836fb6c5315db	Bacteria	Actinobacteriota	Actinobacteria	Streptomycetales	Streptomycetaceae	NA
e7b1c6d737c10bc4287a4c3deb5ca117	Bacteria	Verrucomicrobiota	Verrucomicrobiae	Pedosphaerales	Pedosphaeraceae	NA
cf2191202cfb690a13dd54b0fbb6419c	Bacteria	Actinobacteriota	Actinobacteria	Kineosporiales	Kineosporiaceae	Angustibacter
0e21789163bcb8ba84b727dd9ab42205	Bacteria	Acidobacteriota	Acidobacteriae	Bryobacterales	Bryobacteraceae	Bryobacter
82ae6081e82d3db53abebed264c2a67c	Bacteria	Planctomycetota	Planctomycetes	Gemmatales	Gemmataceae	Gemmata
20c4e069825dd9afd6b9499eb813e318	Bacteria	Planctomycetota	Planctomycetes	Gemmatales	Gemmataceae	NA
9027c5d623793ee1c37f32f39b22d4af	Bacteria	Bacteroidota	Bacteroidia	Flavobacteriales	Flavobacteriaceae	Flavobacterium
989a98a0d2f3ee1e83e21dd44e6ef1e9	Bacteria	Acidobacteriota	Holophagae	NA	NA	NA
de50360aa8dfffd49a0ceb5a63a27156	Bacteria	Actinobacteriota	Actinobacteria	Pseudonocardiales	Pseudonocardiaceae	Umezawaea
ebe1a7004c8b6c1bd83d76f8320572e4	Bacteria	Proteobacteria	Gammaproteobacteria	Burkholderiales	Nitrosomonadaceae	NA
fe9bbe61912a63e55833044320ecc0da	Bacteria	Proteobacteria	Alphaproteobacteria	Rhodobacterales	Rhodobacteraceae	NA
3646b140b6d089f9b690fc2dc20650b9	Bacteria	Proteobacteria	Alphaproteobacteria	Rhizobiales	Devosiaceae	Devosia
3894138f7386ecf19bb2620083d03834	Bacteria	Abditibacteriota	Abditibacteria	Abditibacteriales	Abditibacteriaceae	Abditibacterium
0ada2c15e28cb057750e8ca7f5553025	Bacteria	Bacteroidota	Bacteroidia	Flavobacteriales	Flavobacteriaceae	Flavobacterium
5db69df3c0af5b989626bbb4e9cf396d	Bacteria	Proteobacteria	Gammaproteobacteria	Burkholderiales	NA	NA
7cbf9fabeb122bf19298510264cf0b73	Bacteria	Bacteroidota	Bacteroidia	Chitinophagales	Saprospiraceae	NA
19ada29589a65c371333c6684fa03898	Bacteria	Proteobacteria	Gammaproteobacteria	NA	NA	NA
7d5e30aff08abfd111e22fa6d6fbc3bd	Bacteria	Gemmatimonadota	Gemmatimonadetes	Gemmatimonadales	Gemmatimonadaceae	NA
81c282e4bb3c921bf8eb0efd596b9056	Bacteria	Bacteroidota	Bacteroidia	Chitinophagales	Chitinophagaceae	Parafilimonas
87772468e0f13912dc1855dc00369843	Bacteria	Proteobacteria	Gammaproteobacteria	Xanthomonadales	Xanthomonadaceae	Thermomonas
abfc9ca9fcb77cc32a1ad123bfe420e6	Bacteria	Proteobacteria	Gammaproteobacteria	Xanthomonadales	Rhodanobacteraceae	Rhodanobacter
41be1985e0ee9f3f002d2937e16f66f2	Bacteria	Acidobacteriota	Vicinamibacteria	Vicinamibacterales	Vicinamibacteraceae	Vicinamibacteraceae
ac531e9755a2d35c56f5853951f297fb	Bacteria	Proteobacteria	Alphaproteobacteria	Rhizobiales	Beijerinckiaceae	Microvirga
950e19b82891eb8283e6401d065550e0	Bacteria	Bacteroidota	Bacteroidia	Chitinophagales	Chitinophagaceae	Ferruginibacter
c58dad7cb9fbdcc9d6bddc887940de40	Bacteria	Bacteroidota	Bacteroidia	Sphingobacteriales	Sphingobacteriaceae	Mucilaginibacter
5a87143f34fd2432473ae9f0a6816029	Bacteria	Acidobacteriota	Acidobacteriae	NA	NA	NA
806a959a34a46aaa4d55d04b63aa661b	Bacteria	Actinobacteriota	Acidimicrobiia	Microtrichales	Ilumatobacteraceae	NA
86d55503cd359db6bb3a7970df244309	Bacteria	Proteobacteria	Alphaproteobacteria	Rhizobiales	Xanthobacteraceae	NA
8dccb11c9ef6ebd917f20945d7387aae	Bacteria	Proteobacteria	Alphaproteobacteria	Micropepsales	Micropepsaceae	NA
749d150c3b8879dabf22ddd6451abf89	Bacteria	Chloroflexi	NA	NA	NA	NA
38976e70ca9fcd66022c1b9fbcd65f78	Bacteria	Bacteroidota	Bacteroidia	Sphingobacteriales	Sphingobacteriaceae	Mucilaginibacter
a9e41e495938b67c2b6304ec5b9e4abc	Bacteria	Patescibacteria	Saccharimonadia	Saccharimonadales	Saccharimonadaceae	NA
ae206dc49fa75cdbe21acbf421ac1d61	Bacteria	Proteobacteria	Alphaproteobacteria	Rhizobiales	Xanthobacteraceae	Rhodoplanes
263a2b68deac649cc432d1ed47504377	Bacteria	NA	NA	NA	NA	NA
ccede22fcca785ca8f8449026061d213	Bacteria	Gemmatimonadota	Gemmatimonadetes	Gemmatimonadales	Gemmatimonadaceae	NA
77c16ade48ef59d0edae9876892095c3	Bacteria	Proteobacteria	Gammaproteobacteria	Burkholderiales	Burkholderiaceae	Burkholderia-Caballeronia-Paraburkholderia
780dc225a044f8a9d8be360f6e3f6546	Bacteria	Bacteroidota	Bacteroidia	Flavobacteriales	Flavobacteriaceae	Flavobacterium
485f432d798fb3c82d47440bf63e98f2	Bacteria	Acidobacteriota	Vicinamibacteria	Vicinamibacterales	Vicinamibacteraceae	Vicinamibacteraceae
168fbbd3f09a65209b1669a8ef47bd6e	Bacteria	Proteobacteria	Gammaproteobacteria	Pseudomonadales	Pseudomonadaceae	Pseudomonas
36a532f4ea10940fce7d2bf69ebba8c0	Bacteria	Actinobacteriota	Thermoleophilia	Solirubrobacterales	NA	NA
6027cc5a3b338c6e336a1e497f152868	Bacteria	Gemmatimonadota	Gemmatimonadetes	Gemmatimonadales	Gemmatimonadaceae	NA
92434a17299efe397599a07d564201a3	Bacteria	Proteobacteria	Gammaproteobacteria	Xanthomonadales	Rhodanobacteraceae	Dyella
cd77ad306299b0c86131d1031a239597	Bacteria	Planctomycetota	Phycisphaerae	Tepidisphaerales	NA	NA
d11c5347ad752df6b6503c7ae5fad87a	Bacteria	Proteobacteria	Alphaproteobacteria	Reyranellales	Reyranellaceae	Reyranella
9c3e5a8e7b97588dd0b5412b2b2aaef0	Bacteria	Proteobacteria	Alphaproteobacteria	Acetobacterales	Acetobacteraceae	NA
4989c5e11cd4e80737d10119f488a65f	Bacteria	Actinobacteriota	Actinobacteria	Micromonosporales	Micromonosporaceae	Actinoplanes
29be4c2b2476bc205dc72883b21e9271	Bacteria	Verrucomicrobiota	Verrucomicrobiae	Opitutales	Opitutaceae	Opitutus
e6c2c9f34961e32cf2ba75bc5163a769	Bacteria	Actinobacteriota	Actinobacteria	Catenulisporales	Actinospicaceae	Actinospica
c69f544e995defb150228205be70c96a	Bacteria	Bacteroidota	Bacteroidia	Chitinophagales	Chitinophagaceae	NA
f4c4af90b564ec11ccbc0187f8e0a357	Bacteria	Actinobacteriota	Thermoleophilia	Solirubrobacterales	Solirubrobacteraceae	Conexibacter
6275e6a3b850065baefa032ff234d7a0	Bacteria	Planctomycetota	Phycisphaerae	Tepidisphaerales	NA	NA
fd89822af35964eea37b625ec59bb9bf	Bacteria	Bacteroidota	Bacteroidia	Chitinophagales	Chitinophagaceae	Flavitalea
237ffde4d8fc5dfa78bcc7683a0b7abd	Bacteria	Patescibacteria	Saccharimonadia	Saccharimonadales	Saccharimonadales	Saccharimonadales
45798350481a3a49624b34cbc26a218c	Bacteria	Bacteroidota	Bacteroidia	Chitinophagales	Chitinophagaceae	Flavisolibacter
2ec167b7c6f40a966c5e746de6deeaba	Bacteria	Actinobacteriota	Actinobacteria	Catenulisporales	Catenulisporaceae	Catenulispora
0c0fd1691378532d9004b10f43eb35d2	Bacteria	Bacteroidota	Bacteroidia	Flavobacteriales	Crocinitomicaceae	Fluviicola
6ec1f5333c6413aeba41f8921c4866ee	Bacteria	Proteobacteria	Gammaproteobacteria	Burkholderiales	NA	NA
25cc3248996f5fd94a46b8afe484ef5e	Bacteria	Bacteroidota	Bacteroidia	Chitinophagales	Chitinophagaceae	Edaphobaculum
b674035cbe632f655aef2a0d41910a49	Bacteria	Actinobacteriota	Actinobacteria	Micrococcales	Microbacteriaceae	NA
82bdbc83adb7b27af22605da005afa69	Bacteria	Acidobacteriota	Acidobacteriae	Solibacterales	Solibacteraceae	Candidatus_Solibacter
82ef3b03732dd47ce35a30d20b633929	Bacteria	Bacteroidota	Bacteroidia	Chitinophagales	Chitinophagaceae	Segetibacter
c2ad8936cf9b00f29224fc646546bf94	Bacteria	Proteobacteria	Alphaproteobacteria	Sphingomonadales	Sphingomonadaceae	Altererythrobacter
8c1613a09fefd0ae7ea4ff1d238dd9a3	Bacteria	Bacteroidota	Bacteroidia	Flavobacteriales	Crocinitomicaceae	Fluviicola
4308bb7f807fd691e775d0224af8720e	Bacteria	Actinobacteriota	Thermoleophilia	Gaiellales	Gaiellaceae	Gaiella
c8992b6584258ef585878889d5bba8dd	Bacteria	Acidobacteriota	Acidobacteriae	Acidobacteriales	NA	NA
df74827944cea2381ccefff8f4196617	Bacteria	Proteobacteria	Gammaproteobacteria	Burkholderiales	Methylophilaceae	NA
16261aac3749ca19ece165b043d0a797	Bacteria	Proteobacteria	Gammaproteobacteria	Enterobacterales	Yersiniaceae	Serratia
f3207d437f594d902e385bd5cf86e6f4	Bacteria	Patescibacteria	Saccharimonadia	Saccharimonadales	NA	NA
cbef752eec042b6005a5d6d462778b69	Bacteria	Acidobacteriota	Acidobacteriae	Acidobacteriales	Koribacteraceae	Candidatus_Koribacter
96f1d1e8d543c6e9ca1110f2ff7f3135	Bacteria	Verrucomicrobiota	Verrucomicrobiae	Pedosphaerales	Pedosphaeraceae	NA
68b220803f2001d29ae68226e2ecfc63	Bacteria	NA	NA	NA	NA	NA
a429e0d6aae33150325bdb2c7bae8e7f	Bacteria	Chloroflexi	NA	NA	NA	NA
e8fc8f54caab50fb37b912ef03c7a30c	Bacteria	Proteobacteria	Alphaproteobacteria	Azospirillales	Azospirillaceae	Skermanella
fcd75b5e49bb0406eebbde8dc7a4399a	Bacteria	Verrucomicrobiota	Verrucomicrobiae	Pedosphaerales	Pedosphaeraceae	NA
db740d29d3c76f810a128cf225a1cd24	Bacteria	Proteobacteria	Gammaproteobacteria	Burkholderiales	Oxalobacteraceae	Massilia
a69f04aa90d2391a6a951d221f0af09b	Bacteria	Proteobacteria	Alphaproteobacteria	Azospirillales	Azospirillaceae	Skermanella
8a2a2cb59c04869b87d3ad99a362aab6	Bacteria	Verrucomicrobiota	Verrucomicrobiae	Pedosphaerales	Pedosphaeraceae	Pedosphaeraceae
4fd9d2a8db1a46cea5cea935ae45bbeb	Bacteria	Bacteroidota	Bacteroidia	Cytophagales	Hymenobacteraceae	Adhaeribacter
cdab56cd2e9d5dbf694f5d1bfb63e61e	Bacteria	Myxococcota	Polyangia	Haliangiales	Haliangiaceae	Haliangium
1308f2128c758682261072b2788f2de3	Bacteria	Proteobacteria	Gammaproteobacteria	Pseudomonadales	Pseudomonadaceae	Pseudomonas
98c47b42463a00c8075d8f0aa3ce4c2d	Bacteria	Proteobacteria	Alphaproteobacteria	Rhizobiales	Devosiaceae	Devosia
5516d73b9c2e30c9c7109cc643412cc1	Bacteria	Acidobacteriota	Blastocatellia	Blastocatellales	Blastocatellaceae	NA
a2d72b6082ef0b4231f9805c91fc8395	Bacteria	Proteobacteria	Alphaproteobacteria	Caulobacterales	Caulobacteraceae	NA
6e747902b40a6a47b66ea5762ac53ff3	Bacteria	Bacteroidota	Bacteroidia	Sphingobacteriales	NA	NA
9fb82f32eb82975222f78b04260eaa3a	Bacteria	Proteobacteria	Gammaproteobacteria	Cellvibrionales	Cellvibrionaceae	Cellvibrio
f5fee584aa72450d76c7dfbbd7d178ea	Bacteria	Proteobacteria	Alphaproteobacteria	Micropepsales	Micropepsaceae	NA
dd8ed8d598e4b0e858e5061c42c425fd	Bacteria	Chloroflexi	NA	NA	NA	NA
2463fcd654e55749eb9d47d685e21759	Bacteria	Proteobacteria	Gammaproteobacteria	Burkholderiales	Methylophilaceae	Methylotenera
f6fe8903173ed3e56e806d9be33c1b7e	Bacteria	Gemmatimonadota	Gemmatimonadetes	Gemmatimonadales	Gemmatimonadaceae	NA
06adf876816f469c8a2e901f051bc09a	Bacteria	Chloroflexi	Anaerolineae	Anaerolineales	Anaerolineaceae	NA
47dde870936b05509ffc509480515142	Bacteria	Proteobacteria	Alphaproteobacteria	Rhizobiales	Xanthobacteraceae	Pseudolabrys
63ccd6991f4e7b7376ed187df6b4582d	Bacteria	Acidobacteriota	Vicinamibacteria	Vicinamibacterales	Vicinamibacteraceae	Vicinamibacteraceae
0c9221f98ee36b474dff893f568f0c24	Bacteria	Gemmatimonadota	Gemmatimonadetes	Gemmatimonadales	Gemmatimonadaceae	Gemmatimonas
8ae4980afb6f22c5e39fb5286524c6bc	Bacteria	Proteobacteria	Gammaproteobacteria	Xanthomonadales	Rhodanobacteraceae	Ahniella
3438bfdcc9e5e94fb8a27c3443451f3b	Bacteria	Armatimonadota	Fimbriimonadia	Fimbriimonadales	Fimbriimonadaceae	Fimbriimonadaceae
e229fd918de8f64d13ec2a69bab94a5d	Bacteria	Actinobacteriota	Actinobacteria	Frankiales	Acidothermaceae	Acidothermus
c83e8cb286196796ed0d1dc9673e4497	Bacteria	Bacteroidota	Bacteroidia	Flavobacteriales	NA	NA
71c1f7e8f4d557eace9e93fde128c1be	Bacteria	Bacteroidota	Bacteroidia	Sphingobacteriales	Sphingobacteriaceae	Mucilaginibacter
dc1d509a8541d2f5df5ec967b5b7f649	Bacteria	Proteobacteria	Alphaproteobacteria	Rickettsiales	NA	NA
6bc03c6cc77c2e43b1b11c08bd14a798	Bacteria	Proteobacteria	Gammaproteobacteria	Burkholderiales	Comamonadaceae	Variovorax
d85f5a748b433e02af6a54ad0e335700	Bacteria	Chloroflexi	Ktedonobacteria	NA	NA	NA
0a10a317507fe852913a3b1936e05054	Bacteria	Proteobacteria	Alphaproteobacteria	Rhizobiales	Methyloligellaceae	Methyloligellaceae
3526980cb03be14fb01d8c6f01b516cf	Bacteria	Acidobacteriota	Acidobacteriae	Acidobacteriales	NA	NA
d0edbe094f94b4e765423619f3d48b20	Bacteria	Bacteroidota	Bacteroidia	Sphingobacteriales	Sphingobacteriaceae	Pedobacter
a98915f9a7726e4781f6834b4118a82c	Bacteria	Acidobacteriota	Vicinamibacteria	Vicinamibacterales	Vicinamibacteraceae	Vicinamibacteraceae
b49a291ef840b256fa731fadbfd231be	Bacteria	Bacteroidota	Bacteroidia	Chitinophagales	Chitinophagaceae	Segetibacter
ce42cc5916da860f8839c34a39a27806	Bacteria	Acidobacteriota	Acidobacteriae	Acidobacteriales	NA	NA
722f257d0f531a8b886f0c75894ee033	Bacteria	Bacteroidota	Bacteroidia	Chitinophagales	Chitinophagaceae	Flavisolibacter
1fd7d5bd712f7860d407290a44da82f1	Bacteria	Verrucomicrobiota	Verrucomicrobiae	Chthoniobacterales	Chthoniobacteraceae	Chthoniobacter
911768fe41150e193264f5f7e6c20c2c	Bacteria	Gemmatimonadota	Gemmatimonadetes	Gemmatimonadales	Gemmatimonadaceae	NA
159f996045c6a55cbdb0615090d8b99f	Bacteria	Acidobacteriota	Acidobacteriae	Bryobacterales	Bryobacteraceae	Bryobacter
3d4b7e984f72f35c834f0ef05baaa839	Bacteria	Elusimicrobiota	Lineage_IIb	Lineage_IIb	Lineage_IIb	Lineage_IIb
e3c565d2ed23facab031ebf1a9dca21c	Bacteria	Proteobacteria	Gammaproteobacteria	Burkholderiales	NA	NA
f5b9f74cbfde2fc4877deb3c9f38e76f	Bacteria	Bacteroidota	Bacteroidia	Chitinophagales	Chitinophagaceae	Edaphobaculum
8e685387128a05ee8d7ff7178f0f201a	Bacteria	Bacteroidota	Bacteroidia	Cytophagales	Cytophagaceae	Cytophaga
b8d54a0c0e612cede6b924312fa33c60	Bacteria	Proteobacteria	Alphaproteobacteria	Sphingomonadales	Sphingomonadaceae	Sphingomonas
06488e1fa2f011d12f26a098e66a2768	Bacteria	Bacteroidota	Bacteroidia	Cytophagales	Microscillaceae	Chryseolinea
cef8c4c62bebae6abc80d7766a638167	Bacteria	Actinobacteriota	Actinobacteria	Micromonosporales	Micromonosporaceae	Asanoa
e28a582afefbfd3a35641aced1a1cb66	Bacteria	Proteobacteria	Gammaproteobacteria	Enterobacterales	Erwiniaceae	Pantoea
df6c1e5974b7e953887393d912cf5e70	Bacteria	Bacteroidota	Kapabacteria	Kapabacteriales	Kapabacteriales	Kapabacteriales
8d4cb2d2bb63d66129d0783c132c535f	Bacteria	Bacteroidota	Bacteroidia	Chitinophagales	Chitinophagaceae	Chitinophaga
e2352beb995ba39a2ea87ea97045893e	Bacteria	Proteobacteria	Alphaproteobacteria	Sphingomonadales	Sphingomonadaceae	Sphingomonas
5c06e0e22a00e7d7fc5c8d718f979f6e	Bacteria	Bacteroidota	Bacteroidia	Chitinophagales	Chitinophagaceae	NA
7071b8106bce26fc3d0c32a3b1e9bacd	Bacteria	Chloroflexi	Ktedonobacteria	NA	NA	NA
d50384bfbd94fb2addaa86523a03f668	Bacteria	Proteobacteria	Gammaproteobacteria	Gammaproteobacteria_Incertae_Sedis	NA	Acidibacter
dfd99f13e05253dfe8ca30baa7df023a	Bacteria	Planctomycetota	Phycisphaerae	Tepidisphaerales	NA	NA
7c683074772e88c429c3e072415a8aa0	Bacteria	Proteobacteria	Gammaproteobacteria	Burkholderiales	Hydrogenophilaceae	Thiobacillus
6fbc11ee6181120518f4c1ec2c14da6c	Bacteria	Armatimonadota	Fimbriimonadia	Fimbriimonadales	Fimbriimonadaceae	Fimbriimonadaceae
83874711ef6dfa99940f19edd2d967a4	Bacteria	Gemmatimonadota	NA	NA	NA	NA
ffe7c2272014e436ffa2edbcd9d5b48b	Bacteria	Actinobacteriota	NA	NA	NA	NA
5044e688a0b01f0217bb73948ab9cc21	Bacteria	Acidobacteriota	Vicinamibacteria	Vicinamibacterales	Vicinamibacteraceae	Vicinamibacteraceae
943c5af82ba224869a898d2d57e3f97c	Bacteria	Myxococcota	Polyangia	Haliangiales	Haliangiaceae	Haliangium
a6b343bad2a86b971997e06980100f6d	Bacteria	Proteobacteria	Gammaproteobacteria	Burkholderiales	Alcaligenaceae	Achromobacter
5d87bc62e71831a3c171eceb04c8d522	Bacteria	Bacteroidota	Bacteroidia	Cytophagales	Microscillaceae	NA
b4723e0d53ba908ff150fd174e61b1b5	Bacteria	Bacteroidota	Bacteroidia	Chitinophagales	Chitinophagaceae	Puia
68e9000660768af78c3b6868cee83ebb	Bacteria	Bacteroidota	Bacteroidia	Sphingobacteriales	Sphingobacteriaceae	Pedobacter
d0cf7ea72f0a8e8d142c10d921096b9e	Bacteria	Myxococcota	Polyangia	Haliangiales	Haliangiaceae	Haliangium
d8c440fde85e89f25f8228cbd77f43d1	Bacteria	Verrucomicrobiota	Verrucomicrobiae	Pedosphaerales	Pedosphaeraceae	Pedosphaeraceae
f2d7c6e6de7a0881f6dd2c50f0458d47	Bacteria	Bacteroidota	Bacteroidia	Chitinophagales	Chitinophagaceae	Terrimonas
b71eb332a55f68e75ec43f341616bf2e	Bacteria	Proteobacteria	Gammaproteobacteria	Burkholderiales	Oxalobacteraceae	Massilia
2ec35eefbc6b75d4c87788ee12eb66cf	Bacteria	Acidobacteriota	Acidobacteriae	Acidobacteriales	NA	Granulicella
2f3e18173dc615639bac1bf36dffe270	Bacteria	Proteobacteria	Alphaproteobacteria	Micropepsales	Micropepsaceae	NA
51d8bd3db2cf81df6e83a90ddebfc4e8	Bacteria	Bacteroidota	Bacteroidia	Cytophagales	Microscillaceae	NA
61f626a59034b48cf64ebc975e09cfc2	Bacteria	Bacteroidota	Bacteroidia	Cytophagales	Cytophagaceae	Cytophaga
8ca29d30637d50f344afa25e46896893	Bacteria	Gemmatimonadota	Gemmatimonadetes	Gemmatimonadales	Gemmatimonadaceae	NA
0cfb0dc00e03e9c69502039836806675	Bacteria	Proteobacteria	Gammaproteobacteria	Enterobacterales	Yersiniaceae	Serratia
35a4a4f33df5a8116b6ac0c36450c365	Bacteria	Bacteroidota	Bacteroidia	Flavobacteriales	Flavobacteriaceae	Flavobacterium
5e72f058f811b3302cb1716840565acf	Bacteria	Bacteroidota	Bacteroidia	Sphingobacteriales	Sphingobacteriaceae	Pedobacter
81e5083f110df480afad0bd659aa950e	Bacteria	Acidobacteriota	Vicinamibacteria	Vicinamibacterales	NA	NA
9375445360775045532c58ea9c118c82	Bacteria	Proteobacteria	Alphaproteobacteria	Sphingomonadales	Sphingomonadaceae	NA
a350cf5b00cbb3c76e25bc9257041109	Bacteria	Proteobacteria	Gammaproteobacteria	Burkholderiales	NA	NA
9f0afeef6444f57d532fea788424a292	Bacteria	Bacteroidota	Bacteroidia	Cytophagales	Microscillaceae	Ohtaekwangia
a4c5fcead33ca4a7a600ef09e348fa58	Bacteria	Proteobacteria	Gammaproteobacteria	Burkholderiales	Comamonadaceae	Variovorax
b38c030701d3b9a692d059ed3071b8bb	Bacteria	Verrucomicrobiota	Verrucomicrobiae	Chthoniobacterales	Chthoniobacteraceae	Candidatus_Udaeobacter
d05d68c0239c78c6beb2ab46965ba812	Bacteria	Proteobacteria	Alphaproteobacteria	Sphingomonadales	Sphingomonadaceae	Qipengyuania
7015fd6aa927b2be84b93390b7aae089	Bacteria	Gemmatimonadota	Gemmatimonadetes	Gemmatimonadales	Gemmatimonadaceae	Gemmatimonas
3c226101e2602de26ad90af96f1d330a	Bacteria	Planctomycetota	Phycisphaerae	Tepidisphaerales	NA	NA
a8e8fc0bd8defa4cfa861ed8662c14fc	Bacteria	Bacteroidota	Bacteroidia	Flavobacteriales	Flavobacteriaceae	Flavobacterium
e8d68a56dd86a82a2ed7e1765aed82fe	Bacteria	Proteobacteria	Gammaproteobacteria	Pseudomonadales	Pseudomonadaceae	Pseudomonas
abe70454a0753aaaae3d65d938b3d379	Bacteria	Proteobacteria	Alphaproteobacteria	Elsterales	NA	NA
ad6265b2f74df80beb398c9b0f34cbbf	Bacteria	Bdellovibrionota	Bdellovibrionia	Bacteriovoracales	Bacteriovoracaceae	Bacteriovorax
064cc8c6c580d1e7e0044e42bc90e9f5	Bacteria	Bacteroidota	Kryptonia	Kryptoniales	NA	NA
8e80666d101d060ff55a0a245bbabc1f	Bacteria	Actinobacteriota	Actinobacteria	Streptosporangiales	Thermomonosporaceae	Actinomadura
ebdd1b256fc7b12076bf4782b2da3d1e	Bacteria	Myxococcota	Polyangia	Haliangiales	Haliangiaceae	Haliangium
cf54025662ecec227760233e4b160c21	Bacteria	Proteobacteria	Alphaproteobacteria	Acetobacterales	Acetobacteraceae	NA
a4987e5080632a96397afc7b55d4c5c5	Bacteria	Myxococcota	Polyangia	Polyangiales	Polyangiaceae	NA
5d7ff7e73c0d88b9815666f303636eea	Bacteria	Proteobacteria	Alphaproteobacteria	Micropepsales	Micropepsaceae	NA
07264f06f7dd849c03d05b9c363aeb6d	Bacteria	Proteobacteria	Alphaproteobacteria	Sphingomonadales	Sphingomonadaceae	Sphingomonas
836a814a902eef3e20cd958814c2f632	Bacteria	Planctomycetota	Planctomycetes	Pirellulales	Pirellulaceae	NA
bcada3fc8d0fbd41337de37011b19d70	Bacteria	Proteobacteria	Alphaproteobacteria	Rhizobiales	Beijerinckiaceae	NA
86b5ac30498cfa1788c2fdf5fcf2bcab	Bacteria	Gemmatimonadota	Gemmatimonadetes	Gemmatimonadales	Gemmatimonadaceae	Gemmatimonas
1f5897fdbeeaacd2bfe04e4b63baa3f4	Bacteria	Acidobacteriota	Vicinamibacteria	Vicinamibacterales	NA	NA
819cd94f3148aacceafe3523574ae09f	Bacteria	Actinobacteriota	Actinobacteria	Catenulisporales	Catenulisporaceae	Catenulispora
b28c67f0aa187b6b3a94d71a3890fdea	Bacteria	Bacteroidota	Bacteroidia	Sphingobacteriales	Sphingobacteriaceae	Mucilaginibacter
5f4d0eb1cd2da0dfb2be80a7b8a76993	Bacteria	Verrucomicrobiota	Verrucomicrobiae	Pedosphaerales	Pedosphaeraceae	Pedosphaeraceae
cbd5fb90dc89c4d52227e54b074ca255	Bacteria	Proteobacteria	Gammaproteobacteria	Burkholderiales	Oxalobacteraceae	Massilia
db89d44f738383291304a99ef8234e6a	Bacteria	Proteobacteria	Gammaproteobacteria	Burkholderiales	Oxalobacteraceae	Massilia
085ecc3e64dd685f7ba7f68f03a24b99	Bacteria	Chloroflexi	Ktedonobacteria	NA	NA	NA
0ad2e30f4fe4ce781375f429726a63b3	Bacteria	Acidobacteriota	Acidobacteriae	Acidobacteriales	NA	NA
0a9500e9159f0c4de9ae990d0b22e195	Bacteria	Acidobacteriota	Vicinamibacteria	Vicinamibacterales	NA	NA
136ad4b5e2d2de005dee7d4b115de7a8	Bacteria	Bacteroidota	Bacteroidia	Chitinophagales	Chitinophagaceae	NA
27dd30963973c22b19b0839b1a14fb99	Bacteria	Proteobacteria	Gammaproteobacteria	Burkholderiales	Oxalobacteraceae	Duganella
f7a81f0f566078ed0867181f42309edf	Bacteria	Bacteroidota	Bacteroidia	Sphingobacteriales	Sphingobacteriaceae	Pedobacter
225757f1850afd68b77603652225b8a8	Bacteria	Proteobacteria	Alphaproteobacteria	Rhodobacterales	Rhodobacteraceae	Falsirhodobacter
14354d3ded3307bdb5c45ca776088331	Bacteria	Chloroflexi	Ktedonobacteria	Ktedonobacterales	Ktedonobacteraceae	NA
013d418b3574584bb43257739fda5205	Bacteria	Proteobacteria	Alphaproteobacteria	Micropepsales	Micropepsaceae	NA
4f07f7a6cc21e1879ef14007ac88e537	Bacteria	Actinobacteriota	Actinobacteria	Streptomycetales	Streptomycetaceae	Streptomyces
56d0d783ff45656a56eeedb0952ad716	Bacteria	Firmicutes	Bacilli	Bacillales	Bacillaceae	Bacillus
31a01675772483b11345e4f037ebd215	Bacteria	Bacteroidota	Bacteroidia	Cytophagales	Microscillaceae	NA
37137f5df97a539185dd7007aca0725e	Bacteria	Acidobacteriota	Vicinamibacteria	Vicinamibacterales	NA	NA
8b6979b683b14ea1e440a3f9a7679185	Bacteria	Acidobacteriota	Acidobacteriae	Solibacterales	Solibacteraceae	Candidatus_Solibacter
634c1f1887877dc9f4d921ad1fd28e5d	Bacteria	Bacteroidota	Bacteroidia	Chitinophagales	Chitinophagaceae	Taibaiella
4bf967e26651ec18183893a2737f22b4	Bacteria	Verrucomicrobiota	Verrucomicrobiae	Pedosphaerales	Pedosphaeraceae	Pedosphaeraceae
2a9d31107428a3e0199ee7e5ae268022	Bacteria	Proteobacteria	Alphaproteobacteria	Rhizobiales	Xanthobacteraceae	NA
2f05e5ac007eabab2c2f9547d544f566	Bacteria	Planctomycetota	Planctomycetes	Pirellulales	Pirellulaceae	Blastopirellula
5fbf1a4b62d167b02c0825448c3a3d01	Bacteria	Proteobacteria	Gammaproteobacteria	Burkholderiales	NA	NA
e3f86f013afe28ab9bc41dd647c57c4b	Bacteria	Myxococcota	Polyangia	Polyangiales	NA	NA
b9bad8448867f57e6a14c1a242c48774	Bacteria	Verrucomicrobiota	Verrucomicrobiae	Verrucomicrobiales	Rubritaleaceae	Luteolibacter
3d43cc4337b3aa3752a0d63227d1bf6e	Bacteria	Acidobacteriota	Holophagae	NA	NA	NA
74a98dbb0ecc6accf3cba87d53c1bc26	Bacteria	Bacteroidota	Bacteroidia	Cytophagales	Spirosomaceae	Dyadobacter
af982ca97b4c1a443d0bbe6092914f7d	Bacteria	Actinobacteriota	Actinobacteria	Corynebacteriales	Mycobacteriaceae	Mycobacterium
f5e126d1b043e1fcbf2453b8e60be989	Bacteria	Acidobacteriota	Acidobacteriae	Bryobacterales	Bryobacteraceae	Bryobacter
3ebce562b9d4a90e1540885d6fffae96	Bacteria	Bacteroidota	Bacteroidia	Chitinophagales	Saprospiraceae	NA
c62cf6fee777e84702eedfa064a9e1ef	Bacteria	Firmicutes	Bacilli	Paenibacillales	Paenibacillaceae	Paenibacillus
81b109d8ebefbc03b538d0fa727a697e	Bacteria	Verrucomicrobiota	Verrucomicrobiae	Chthoniobacterales	Chthoniobacteraceae	Chthoniobacter
3a730178fb4cb3b40dd3fda590373475	Bacteria	Proteobacteria	Alphaproteobacteria	Rhizobiales	Xanthobacteraceae	Pseudolabrys
c8abba7566e49b31ec8c2c6d1735a9b5	Bacteria	Bacteroidota	Kapabacteria	Kapabacteriales	Kapabacteriales	Kapabacteriales
cba9fbe971438bc2c7fab57f06777aeb	Bacteria	Acidobacteriota	Vicinamibacteria	Vicinamibacterales	NA	NA
cf2a13de6d0313e60fed3de3dee74900	Bacteria	Actinobacteriota	Actinobacteria	Streptomycetales	Streptomycetaceae	Streptomyces
ecbb1a9f5f5a9acad07f409992f238bc	Bacteria	Proteobacteria	Gammaproteobacteria	Enterobacterales	Yersiniaceae	Serratia
f80b3dce42453fb0228d58fe7440fe70	Bacteria	Bacteroidota	Bacteroidia	Cytophagales	Microscillaceae	NA
8642a96e28aad0270d5bd877d8180672	Bacteria	Bacteroidota	Bacteroidia	Chitinophagales	Chitinophagaceae	Aurantisolimonas
85050662f19f43347af3862ac4787a28	Bacteria	Proteobacteria	Alphaproteobacteria	Rhizobiales	NA	NA
9a68f662ca90662c043898ba0e801215	Bacteria	Proteobacteria	Alphaproteobacteria	Rhizobiales	Labraceae	Labrys
2a22650924dc7977e1496dd417caf28f	Bacteria	Bacteroidota	Bacteroidia	Chitinophagales	Chitinophagaceae	NA
15ffe67364f11a8465e45410210036a6	Bacteria	Myxococcota	Polyangia	Polyangiales	Polyangiaceae	Sorangium
66186d9f78e8890af63aac23fbb51505	Bacteria	Bacteroidota	Bacteroidia	Chitinophagales	Chitinophagaceae	Segetibacter
8c6b7fc7c675a9c8f4d3e648093aba49	Bacteria	Proteobacteria	Alphaproteobacteria	Caulobacterales	Hyphomonadaceae	Hirschia
bfcdd66dca330d711d15ace26e9bcda1	Bacteria	Acidobacteriota	Acidobacteriae	NA	NA	NA
3eee1a60e39fc35ff558a53005f291f5	Bacteria	Bacteroidota	Bacteroidia	Chitinophagales	Chitinophagaceae	Flavisolibacter
cea280ff8e299193adbf13507e41e9cb	Bacteria	Bacteroidota	Bacteroidia	Sphingobacteriales	Sphingobacteriaceae	Mucilaginibacter
e6b630f2e139bef4d01fbc9d567deb4b	Bacteria	Acidobacteriota	Vicinamibacteria	Vicinamibacterales	NA	NA
ea53ea750634d4de2c75bb31a3862660	Bacteria	Proteobacteria	Gammaproteobacteria	Burkholderiales	Oxalobacteraceae	Massilia
4f2a9db34ac0549362fb36c91f6b8113	Bacteria	Planctomycetota	Planctomycetes	Pirellulales	Pirellulaceae	NA
d27b1f957d507023d983c043e76609b7	Bacteria	Chloroflexi	Dehalococcoidia	NA	NA	NA
9be3b720723ac6cef74464769fdb8a44	Bacteria	Proteobacteria	Gammaproteobacteria	Xanthomonadales	Rhodanobacteraceae	Chiayiivirga
d0ba8f6106e1ba7f3c288b747a8ea80b	Bacteria	Proteobacteria	Alphaproteobacteria	Caulobacterales	Hyphomonadaceae	Hirschia
245ade70f30a193b8abb73721248a2a5	Bacteria	Proteobacteria	Alphaproteobacteria	Sphingomonadales	Sphingomonadaceae	Sphingopyxis
b74eecc8871997e779e87a7efc2e44ba	Bacteria	Proteobacteria	Alphaproteobacteria	Caulobacterales	Caulobacteraceae	Asticcacaulis
1e1b4a7d04ecd0b3bc6d1d0627ad420c	Bacteria	Proteobacteria	Gammaproteobacteria	Burkholderiales	Methylophilaceae	NA
862cabfc3dce0cd7ec07db238a6cdbea	Bacteria	Chloroflexi	Ktedonobacteria	NA	NA	NA
dbe5d66ec5fc18142dea8f46cbb7c3f1	Bacteria	Patescibacteria	Saccharimonadia	Saccharimonadales	NA	NA
0a65053db05a216894a9a3f2eef19a18	Bacteria	Proteobacteria	Alphaproteobacteria	Acetobacterales	Acetobacteraceae	NA
aa36f95e3ba032a71ee3e09a44cbda59	Bacteria	Proteobacteria	Gammaproteobacteria	Burkholderiales	Nitrosomonadaceae	NA
f6dfd791a813e2f0520980f2bc090083	Bacteria	Gemmatimonadota	Gemmatimonadetes	Gemmatimonadales	Gemmatimonadaceae	NA
fb8d88534df983d5058e99ff9a2242c7	Bacteria	Gemmatimonadota	Gemmatimonadetes	Gemmatimonadales	Gemmatimonadaceae	Gemmatimonas
3360f78c41c870e3981b90d517a57458	Bacteria	Proteobacteria	Gammaproteobacteria	Steroidobacterales	Steroidobacteraceae	Steroidobacter
84d52ec6b6192e6f5a4174e0c99c788d	Bacteria	Proteobacteria	Alphaproteobacteria	Azospirillales	Inquilinaceae	Inquilinus
80077048fa2165ac0228f92a6ec98b05	Bacteria	Bacteroidota	Bacteroidia	Sphingobacteriales	Sphingobacteriaceae	Pedobacter
f86327597692b0a617c2c4e2e20a6457	Bacteria	Proteobacteria	Gammaproteobacteria	Burkholderiales	Oxalobacteraceae	Massilia
f383d31c8686bc45e6ec75d637553e06	Bacteria	Myxococcota	Polyangia	Nannocystales	Nannocystaceae	Nannocystis
111f644b4fd4f2157e7ce4cb5cbec226	Bacteria	Chloroflexi	Anaerolineae	NA	NA	NA
5b10ac107f98f0246c5a5c77baefab2f	Bacteria	Patescibacteria	Saccharimonadia	Saccharimonadales	Saccharimonadaceae	NA
3de3863a05fa76c010195ceb869dca5d	Bacteria	Proteobacteria	Gammaproteobacteria	Burkholderiales	NA	NA
43dd462a068f225a27c9230110d75e16	Bacteria	Bacteroidota	Bacteroidia	Flavobacteriales	Flavobacteriaceae	Flavobacterium
6fd6e753b2beda068e375de274228512	Bacteria	Planctomycetota	Phycisphaerae	Tepidisphaerales	NA	NA
7b2fec43c088f20ea676577902f91d6f	Bacteria	Patescibacteria	Saccharimonadia	Saccharimonadales	Saccharimonadales	Saccharimonadales
037bf16d61349f7aad65f751abaa74fc	Bacteria	Proteobacteria	Alphaproteobacteria	Dongiales	Dongiaceae	Dongia
0bf81b26a05c8315e4a5da1dbb4cc47d	Bacteria	Gemmatimonadota	Gemmatimonadetes	Gemmatimonadales	Gemmatimonadaceae	NA
13d2c076bf9d941f2a1dd4ade6809193	Bacteria	Acidobacteriota	Acidobacteriae	Bryobacterales	Bryobacteraceae	Bryobacter
2bf1b60c6da5cec81831534b7911abe2	Bacteria	Verrucomicrobiota	Verrucomicrobiae	Chthoniobacterales	Chthoniobacteraceae	Candidatus_Udaeobacter
9c161abbc647a811281dddcf1a0e9d53	Bacteria	Planctomycetota	Phycisphaerae	Tepidisphaerales	NA	NA
4977102edcb6bfa4d9c71a620d294ced	Bacteria	Proteobacteria	Gammaproteobacteria	Xanthomonadales	Rhodanobacteraceae	Dokdonella
5baf65dcd384f884ad6f054dba4ef415	Bacteria	Proteobacteria	Alphaproteobacteria	Rhizobiales	Rhizobiales_Incertae_Sedis	Nordella
332ec964206e43c809835ddac957c681	Bacteria	Actinobacteriota	Acidimicrobiia	NA	NA	NA
8e618f9af5675d079156e84a34fc3d14	Bacteria	Proteobacteria	Gammaproteobacteria	Burkholderiales	Oxalobacteraceae	Massilia
95b2515b50a2792509f7cf668b2ae884	Bacteria	Bacteroidota	Bacteroidia	Cytophagales	Cytophagaceae	Cytophaga
0d81fad47ccc6f43c949fa05e4eea98c	Bacteria	Bacteroidota	Bacteroidia	Chitinophagales	Saprospiraceae	NA
bacea018ca16bd57cf5429964e6637e0	Bacteria	Proteobacteria	Gammaproteobacteria	Burkholderiales	Comamonadaceae	NA
7ab499001af71f5f38f411605ba7b3ed	Bacteria	Verrucomicrobiota	Verrucomicrobiae	Pedosphaerales	Pedosphaeraceae	NA
bd34a608dd527400c40b94ec67fb7212	Bacteria	Proteobacteria	Gammaproteobacteria	Legionellales	Legionellaceae	Legionella
d17befb87175b660e8ff169565e06013	Bacteria	Bacteroidota	Bacteroidia	Chitinophagales	Chitinophagaceae	Flavisolibacter
d42704a6e4e355c383891ee6a77e3c36	Bacteria	Actinobacteriota	Acidimicrobiia	NA	NA	NA
73280c5a102172f8ca730f059a7739e4	Bacteria	Sumerlaeota	Sumerlaeia	Sumerlaeales	Sumerlaeaceae	Sumerlaea
22d5ce66ff3d1b89265d234c9c235010	Bacteria	Chloroflexi	Ktedonobacteria	NA	NA	NA
54279be8ecea56d93d0a3a12b443a24e	Bacteria	Bacteroidota	Bacteroidia	Chitinophagales	Chitinophagaceae	NA
90a780733f9e5a820d8a35fbb5006390	Bacteria	Actinobacteriota	Actinobacteria	Micrococcales	Intrasporangiaceae	Terrabacter
731f580ff2039f4286c61f8a64901665	Bacteria	Bacteroidota	Bacteroidia	Cytophagales	Hymenobacteraceae	Hymenobacter
e952c9ebe0a971218dca1520289e1c3e	Bacteria	Proteobacteria	Gammaproteobacteria	Burkholderiales	Comamonadaceae	Comamonas
394c34ca2e55d8994058434d64d708bb	Bacteria	Acidobacteriota	Acidobacteriae	Solibacterales	Solibacteraceae	Candidatus_Solibacter
a8bc3a4657bbf57ff73d4b1784417f6d	Bacteria	Acidobacteriota	Vicinamibacteria	Vicinamibacterales	Vicinamibacteraceae	Vicinamibacteraceae
19bcf61c9e8f74feb332089725d0d3af	Bacteria	Bacteroidota	Bacteroidia	Cytophagales	Spirosomaceae	Dyadobacter
c9289519dbca5583cf36358846e1c9a0	Bacteria	Proteobacteria	Gammaproteobacteria	Xanthomonadales	Xanthomonadaceae	Stenotrophomonas
edb45ec71e0f67c4533c7e7657f4b1dc	Bacteria	Proteobacteria	Alphaproteobacteria	Sphingomonadales	Sphingomonadaceae	Sphingomonas
95766fdead18832e82caae72e3d56314	Bacteria	Bacteroidota	Bacteroidia	Chitinophagales	Chitinophagaceae	NA
ff704ab59c0ce6cc2d3e4390416137fd	Bacteria	Actinobacteriota	Actinobacteria	Frankiales	Geodermatophilaceae	Modestobacter
754f6810e7fc595aaa9843cd97d600ab	Bacteria	Proteobacteria	Gammaproteobacteria	Burkholderiales	Burkholderiaceae	Burkholderia-Caballeronia-Paraburkholderia
f870a294577c30ce9ea1ae7ead3fd960	Bacteria	Proteobacteria	Gammaproteobacteria	Burkholderiales	Nitrosomonadaceae	Nitrosospira
6afa79fccf6bfff6a9a01845e91de06b	Bacteria	Bacteroidota	Bacteroidia	Sphingobacteriales	NA	NA
7ccaf71cfc850e7d09ecd17bfcb4f691	Bacteria	Actinobacteriota	Acidimicrobiia	NA	NA	NA
7f0453288e9d6ee68be8c12c2ec743bf	Bacteria	Proteobacteria	Gammaproteobacteria	Burkholderiales	Rhodocyclaceae	Uliginosibacterium
a1e5a12fa9927172f2bb4a64f8fe3c06	Bacteria	Planctomycetota	Phycisphaerae	Tepidisphaerales	NA	NA
add4822e03055070ffedba0d2d94f588	Bacteria	Proteobacteria	Gammaproteobacteria	Pseudomonadales	Pseudomonadaceae	Pseudomonas
bbc50245f1a8ea7d1e3087824954da9c	Bacteria	Acidobacteriota	Vicinamibacteria	Vicinamibacterales	NA	NA
84619d47c1d32f5801f1e2f725023f04	Bacteria	Bacteroidota	Bacteroidia	Sphingobacteriales	Sphingobacteriaceae	Pedobacter
f20deea0d0b492ccb0aa4d7663238c03	Bacteria	Actinobacteriota	NA	NA	NA	NA
50780e496943ef1fe25918dd0b73a004	Bacteria	Bacteroidota	Bacteroidia	Chitinophagales	Chitinophagaceae	NA
fb038a48654bc15875a41f414d4ee712	Bacteria	Proteobacteria	Alphaproteobacteria	Rhizobiales	Devosiaceae	Devosia
b67932aa7bec11087b2e91ec8dc73306	Bacteria	Bacteroidota	Bacteroidia	Sphingobacteriales	NA	NA
32412153c5fd692e5024b78fa4f8e2ca	Bacteria	Planctomycetota	Phycisphaerae	Tepidisphaerales	NA	NA
df52e7efc69da2fd4cfaa11644de528f	Bacteria	Gemmatimonadota	Gemmatimonadetes	Gemmatimonadales	Gemmatimonadaceae	NA
fcb90d8269f2d9f4228594a7fccd8106	Bacteria	Proteobacteria	Gammaproteobacteria	Xanthomonadales	Xanthomonadaceae	Lysobacter
fc9c1d0be82fc1ad7ae603d1b8156ff0	Bacteria	Acidobacteriota	Blastocatellia	Pyrinomonadales	Pyrinomonadaceae	NA
be2b0644b5494deba40167bb6bf41633	Bacteria	Bacteroidota	Bacteroidia	Chitinophagales	Chitinophagaceae	Segetibacter
ad15f79911d18e1ecf0421118c07a34d	Bacteria	Myxococcota	Polyangia	Polyangiales	Phaselicystidaceae	Phaselicystis
fccb5b772c6acd1be9c96dc3ffbd368d	Bacteria	Chloroflexi	Chloroflexia	Thermomicrobiales	NA	NA
1dc31dd042ae646be3bdbb8c7510de34	Bacteria	Myxococcota	Polyangia	Haliangiales	Haliangiaceae	Haliangium
1fa030779e794f33113541f791aaef5e	Bacteria	Bacteroidota	Bacteroidia	Cytophagales	Hymenobacteraceae	Hymenobacter
e924c4299fe22aef6b372b376b40ea33	Bacteria	Proteobacteria	Gammaproteobacteria	Burkholderiales	Oxalobacteraceae	Massilia
f8a8adcff83b33e9fe3d8c4a199ecfde	Bacteria	Verrucomicrobiota	Verrucomicrobiae	Chthoniobacterales	Chthoniobacteraceae	NA
779f9dfed672c8d9d515c7a2ec532e1d	Bacteria	Latescibacterota	Latescibacterota	Latescibacterota	Latescibacterota	Latescibacterota
1b63d414566456126c976effe590e8af	Bacteria	Planctomycetota	Phycisphaerae	NA	NA	NA
15b0265b31f4dde408f44665adbf1b76	Bacteria	Planctomycetota	Phycisphaerae	Tepidisphaerales	NA	NA
6e684757cb51502bba288d9cd487ae58	Bacteria	Latescibacterota	Latescibacterota	Latescibacterota	Latescibacterota	Latescibacterota
12afc7dd01c0587d67504298309e0053	Bacteria	Myxococcota	Polyangia	Haliangiales	Haliangiaceae	Haliangium
eefb5bf7fe757cc3e5b86dd985a61482	Bacteria	Bacteroidota	Bacteroidia	Chitinophagales	Chitinophagaceae	Segetibacter
7ad0313103d889faca7255511849a3ee	Bacteria	Bacteroidota	Bacteroidia	Cytophagales	Microscillaceae	NA
f0182c61ebbe9d364d47a60a4cae2c12	Bacteria	Verrucomicrobiota	Verrucomicrobiae	Pedosphaerales	Pedosphaeraceae	NA
5f8e20ba30a2c2eb9fe84fee6a5692d4	Bacteria	Bacteroidota	Bacteroidia	Chitinophagales	Chitinophagaceae	NA
b6e189ffb31ced1b0bbe78bb076afedc	Bacteria	Planctomycetota	Phycisphaerae	Tepidisphaerales	NA	NA
038566608cdf4203d5e183b73549cd2e	Bacteria	Actinobacteriota	Thermoleophilia	Solirubrobacterales	Solirubrobacteraceae	Solirubrobacteraceae
185701cb8c31b923cad2d4e1ba21bd52	Bacteria	Proteobacteria	Gammaproteobacteria	Burkholderiales	NA	NA
ab2fe23567e2025f43303716261d36c6	Bacteria	Planctomycetota	Planctomycetes	Pirellulales	Pirellulaceae	NA
de8f383a50e54b26542c0edaf3e3020b	Bacteria	Acidobacteriota	Blastocatellia	Pyrinomonadales	Pyrinomonadaceae	NA
fa1837f03c9615614824a7cf0973b7cd	Bacteria	Actinobacteriota	Actinobacteria	Frankiales	Frankiaceae	Jatrophihabitans
c8c0f220db31cffb78b80d8845128b76	Bacteria	Bacteroidota	Bacteroidia	Flavobacteriales	Flavobacteriaceae	Flavobacterium
9f1822acf478c90ca5489060a1700d21	Bacteria	Bacteroidota	Bacteroidia	Flavobacteriales	Weeksellaceae	Chryseobacterium
fd9e95a5781f06bf20782c8ae0895c87	Bacteria	Proteobacteria	Gammaproteobacteria	Cellvibrionales	Cellvibrionaceae	Cellvibrio
e87605af38d7adbc36e9bf2ccb4b9ed1	Bacteria	Bacteroidota	Bacteroidia	Flavobacteriales	Flavobacteriaceae	Flavobacterium
09e8d57809412d2c9f40b573548772d8	Bacteria	Verrucomicrobiota	Verrucomicrobiae	Pedosphaerales	Pedosphaeraceae	Pedosphaeraceae
b96dd95523ea726d90d70024eea5ee81	Bacteria	Proteobacteria	Alphaproteobacteria	Rhizobiales	Devosiaceae	NA
f54ae9d0fa382f93ff276df55130148c	Bacteria	Patescibacteria	Saccharimonadia	Saccharimonadales	Saccharimonadaceae	NA
c65f9e6842610b8fa76dca437ee875c4	Bacteria	Chloroflexi	Anaerolineae	NA	NA	NA
645b2eee0dc9216ba2b5c6cfd86024f5	Bacteria	Proteobacteria	Gammaproteobacteria	Burkholderiales	Comamonadaceae	Ramlibacter
14f0c016aefb55b3b4fb23d2c0149a73	Bacteria	Proteobacteria	Gammaproteobacteria	Burkholderiales	Nitrosomonadaceae	Nitrosospira
74317500177817a15d2277f05bff06d8	Bacteria	Actinobacteriota	Thermoleophilia	Gaiellales	NA	NA
b58a1bebb40868ce0a46cada451f1a99	Bacteria	Chloroflexi	NA	NA	NA	NA
2b2b93dc3919c1d9b195f75282a05ef1	Bacteria	Actinobacteriota	Thermoleophilia	Solirubrobacterales	Solirubrobacteraceae	Parviterribacter
66c313804d146e8a2a78223b1d5921ce	Bacteria	Proteobacteria	Alphaproteobacteria	Rhizobiales	Xanthobacteraceae	Pseudolabrys
92412d1ece99ca71ee4f5f8c7e885fc7	Bacteria	Bacteroidota	Bacteroidia	Chitinophagales	Chitinophagaceae	NA
149aab91ac994c5dc12563d51dd510ea	Bacteria	Proteobacteria	Gammaproteobacteria	Xanthomonadales	Xanthomonadaceae	Pseudoxanthomonas
8c300901f060e0710d6956d74c608340	Bacteria	Bacteroidota	Bacteroidia	Chitinophagales	Chitinophagaceae	Terrimonas
80a07c1a533b973babd165454cac1a14	Bacteria	Acidobacteriota	Blastocatellia	Pyrinomonadales	Pyrinomonadaceae	NA
75942ba147361a4fa02c7734c41a069b	Bacteria	Chloroflexi	Ktedonobacteria	Ktedonobacterales	Ktedonobacteraceae	NA
af4c7873104d95bba77598065eb642e7	Bacteria	Bacteroidota	Bacteroidia	Sphingobacteriales	NA	NA
d18411f4ef18b30a302e568e68029b4e	Bacteria	Bacteroidota	Bacteroidia	Flavobacteriales	Flavobacteriaceae	Flavobacterium
eda1f7604b785b4425a4d30ed41a6fae	Bacteria	Bacteroidota	Bacteroidia	Chitinophagales	Chitinophagaceae	NA
39d1fa3ebc44ba0cb9c8f62aecdff4a4	Bacteria	Chloroflexi	Anaerolineae	NA	NA	NA
166fc4f17e361be7dee21d3229f10e37	Bacteria	Actinobacteriota	Actinobacteria	Kineosporiales	Kineosporiaceae	Kineosporia
0ac359afe92ba41daff95e5fcf3ff470	Bacteria	Acidobacteriota	Blastocatellia	Blastocatellales	Blastocatellaceae	Stenotrophobacter
49295555391168921d65f4973d8fe028	Bacteria	Proteobacteria	Gammaproteobacteria	Burkholderiales	Comamonadaceae	Caenimonas
5f2c65f00c71a823843b1acb63b68d85	Bacteria	Actinobacteriota	Actinobacteria	Propionibacteriales	Nocardioidaceae	Nocardioides
3b32ed0e7eeb5c90fe7673da1480c197	Bacteria	Firmicutes	Bacilli	Lactobacillales	Streptococcaceae	Streptococcus
7329ab6a56a1fdb48ed421928519681b	Bacteria	Bacteroidota	Bacteroidia	Chitinophagales	Chitinophagaceae	Ferruginibacter
793a0c0b0c5293dafbe36dcf633841a3	Bacteria	Acidobacteriota	Vicinamibacteria	Vicinamibacterales	NA	NA
27e897aba8c50c1fe7bef00a14837ff9	Bacteria	Gemmatimonadota	Gemmatimonadetes	Gemmatimonadales	Gemmatimonadaceae	Gemmatimonas
906c4d07e633b71b636e7e6caf5287d9	Bacteria	Acidobacteriota	Acidobacteriae	Bryobacterales	Bryobacteraceae	Bryobacter
217be537149788f02bb962c6526c09ff	Bacteria	Actinobacteriota	Actinobacteria	Corynebacteriales	Nocardiaceae	Nocardia
2947383f7fb11670187ca0245a031d9d	Bacteria	Acidobacteriota	Blastocatellia	Blastocatellales	Blastocatellaceae	Blastocatella
a971e0b69bfc2f48b2f58ef4a5798438	Bacteria	Proteobacteria	Alphaproteobacteria	Rhizobiales	NA	NA
b610bbd23a79b6ae684617ba24edfc50	Bacteria	Bacteroidota	Bacteroidia	Chitinophagales	Chitinophagaceae	Flavisolibacter
268ab632a52d7f9767bf3fda0e4bf93e	Bacteria	Actinobacteriota	Actinobacteria	Micrococcales	Micrococcaceae	Renibacterium
d6441ee0c214473cba76cfca50cc1763	Bacteria	Acidobacteriota	Acidobacteriae	Bryobacterales	Bryobacteraceae	Bryobacter
9992b991be30c6edea2cd7d58f4a25e1	Bacteria	Acidobacteriota	Blastocatellia	Pyrinomonadales	Pyrinomonadaceae	NA
97728714ce619d73a3fd8fb5be66589e	Bacteria	Bacteroidota	Bacteroidia	Cytophagales	Cytophagaceae	Cytophaga
3397ecb9ec555ff4def9dcc12b013adf	Bacteria	Cyanobacteria	Vampirivibrionia	Vampirovibrionales	Vampirovibrionaceae	Vampirovibrionaceae
6ceb604655b1f445d84ddeec5936613c	Bacteria	Planctomycetota	Phycisphaerae	NA	NA	NA
a189522a358f33e7f1aa8e7013874b8e	Bacteria	Proteobacteria	Gammaproteobacteria	Burkholderiales	Oxalobacteraceae	Duganella
8e003dd4d5f9512f6edaa59d64469603	Bacteria	Acidobacteriota	Acidobacteriae	Solibacterales	Solibacteraceae	Candidatus_Solibacter
9db88319b758070176b29827cab1c62f	Bacteria	Actinobacteriota	Actinobacteria	Micrococcales	Intrasporangiaceae	NA
93a96fc48743d7dac80547d088eff3b4	Bacteria	Proteobacteria	Gammaproteobacteria	Gammaproteobacteria_Incertae_Sedis	NA	Acidibacter
a0bcb085e38aa0a987e0ad5c8da47cd2	Bacteria	Acidobacteriota	Vicinamibacteria	Vicinamibacterales	Vicinamibacteraceae	Vicinamibacteraceae
5bdf43ae458ac2264fd82e5192f9990a	Bacteria	Acidobacteriota	Acidobacteriae	Acidobacteriales	NA	NA
050e2af79bfbd43840d67ef59d830f83	Bacteria	Planctomycetota	Phycisphaerae	Tepidisphaerales	NA	NA
74571f819def3fdfa0f621fdd87bfc27	Bacteria	Acidobacteriota	Acidobacteriae	Bryobacterales	Bryobacteraceae	Bryobacter
cda4ecc7be9196bb9fedcfdd84f5677e	Bacteria	Proteobacteria	Gammaproteobacteria	Xanthomonadales	Rhodanobacteraceae	Dokdonella
7a4f4a7d5347cf8e04456f6b73701bf4	Bacteria	Proteobacteria	Gammaproteobacteria	Xanthomonadales	Xanthomonadaceae	Lysobacter
817ef3754812cc73fa27a384597b5af8	Bacteria	Bacteroidota	Bacteroidia	Sphingobacteriales	Sphingobacteriaceae	Mucilaginibacter
8455a489a65134665cca0c831bbcc01d	Bacteria	Planctomycetota	Phycisphaerae	Tepidisphaerales	NA	NA
d683d44a772caa42f3681987c6a798ea	Bacteria	Acidobacteriota	Blastocatellia	Blastocatellales	Blastocatellaceae	NA
1a5000a4a0e5be69482416b3d8a93131	Bacteria	Proteobacteria	Alphaproteobacteria	Sphingomonadales	Sphingomonadaceae	Altererythrobacter
357e87004ad469db9d6dc6c81c7b6bd2	Bacteria	Proteobacteria	Gammaproteobacteria	NA	NA	NA
3cd6df6f074d9158cc355f3f2b0ce8d9	Bacteria	Actinobacteriota	Acidimicrobiia	Microtrichales	Ilumatobacteraceae	NA
8a98dfad91154c48eeb4dd025bb1bb3d	Bacteria	Acidobacteriota	Vicinamibacteria	Vicinamibacterales	NA	NA
166d113b5d6d93485390cc89713ab97a	Bacteria	Proteobacteria	Alphaproteobacteria	Rhizobiales	Rhizobiales_Incertae_Sedis	NA
29d38d09753a1c4f099e548a01e60e89	Bacteria	Planctomycetota	Phycisphaerae	Tepidisphaerales	NA	NA
2df545b8c8f750bf3e646145772650b3	Bacteria	Acidobacteriota	Blastocatellia	Pyrinomonadales	Pyrinomonadaceae	NA
e8ac361c7035098f80290c89667d34c7	Bacteria	Proteobacteria	Gammaproteobacteria	Burkholderiales	Burkholderiaceae	NA
18083160de0311bfa302d3dc98a2ef32	Bacteria	Actinobacteriota	Acidimicrobiia	Microtrichales	Ilumatobacteraceae	NA
fe21cb911e8b948d76b08b5d85ac7ae3	Bacteria	Planctomycetota	Phycisphaerae	Tepidisphaerales	Tepidisphaeraceae	Tepidisphaeraceae
10adc0d67193d5643d6bf9adf72bb125	Bacteria	Bacteroidota	Bacteroidia	Flavobacteriales	Flavobacteriaceae	Flavobacterium
4888be61e74717fe547965af72e66ba6	Bacteria	Bacteroidota	Bacteroidia	Sphingobacteriales	Sphingobacteriaceae	Mucilaginibacter
6a26923de2fd5bfe5f01c2ab2e6f4ff7	Bacteria	Proteobacteria	Gammaproteobacteria	Pseudomonadales	Pseudomonadaceae	Pseudomonas
a8dfa21396f201069ed45d0a4270a917	Bacteria	Bacteroidota	Bacteroidia	Flavobacteriales	Flavobacteriaceae	Flavobacterium
b0ce185d16156f77c70f1d0a71c2db1d	Bacteria	Proteobacteria	Alphaproteobacteria	Sphingomonadales	Sphingomonadaceae	NA
47cdab67987a30872774382b7f286dda	Bacteria	Bacteroidota	Bacteroidia	Chitinophagales	Chitinophagaceae	Terrimonas
ca6b785172f2e3982fc3b5c6cd19ae19	Bacteria	Bacteroidota	Bacteroidia	Chitinophagales	Chitinophagaceae	Chitinophaga
052de802b59e4d258d96375c7bc6e072	Bacteria	Proteobacteria	Gammaproteobacteria	Xanthomonadales	Xanthomonadaceae	Stenotrophomonas
5e8d931563c3084ee8e901ba97f92bdd	Bacteria	Actinobacteriota	Thermoleophilia	Gaiellales	Gaiellaceae	Gaiella
f35b3fe17c90216fed4c2cae063d1ae8	Bacteria	Bacteroidota	Bacteroidia	Chitinophagales	Chitinophagaceae	Aurantisolimonas
0d428b41eee92a4dc5a6738e20a7b9bc	Bacteria	Bacteroidota	Bacteroidia	Flavobacteriales	Flavobacteriaceae	Flavobacterium
0a1105ebb235520c96a750167e3ec81b	Bacteria	Acidobacteriota	Blastocatellia	Pyrinomonadales	Pyrinomonadaceae	NA
cc0d58194e9a0ca5f2ef64b9c34a5a7d	Bacteria	Proteobacteria	Gammaproteobacteria	Pseudomonadales	Pseudomonadaceae	Pseudomonas
6a90ce04b5cc058756fee669b5055319	Bacteria	Proteobacteria	Alphaproteobacteria	Caulobacterales	Caulobacteraceae	Brevundimonas
33d63a248cfa5ba28ec6e033c56197d8	Bacteria	Actinobacteriota	Actinobacteria	Corynebacteriales	Mycobacteriaceae	Mycobacterium
6600fa0c76aad8029823b920b7ce7105	Bacteria	Bacteroidota	Bacteroidia	Cytophagales	Microscillaceae	Ohtaekwangia
a80d3a92e2577c68ef4a53d7e5f666d1	Bacteria	Proteobacteria	Gammaproteobacteria	Burkholderiales	Oxalobacteraceae	NA
c2f25e08f1afd55f5ba683a1f4d4bd95	Bacteria	Verrucomicrobiota	Verrucomicrobiae	Pedosphaerales	Pedosphaeraceae	NA
ed882fcce3e25d9da04b2287fbf9daa7	Bacteria	Acidobacteriota	NA	NA	NA	NA
ade374e3823aa49979528348f75602cf	Bacteria	Proteobacteria	Gammaproteobacteria	Enterobacterales	Yersiniaceae	Serratia
f7d6e12609e81d1428aec395f11e7227	Bacteria	Bacteroidota	Bacteroidia	Chitinophagales	Chitinophagaceae	Edaphobaculum
f6f0d795b87d05253dde89808fb1af42	Bacteria	Proteobacteria	Alphaproteobacteria	Rhizobiales	Xanthobacteraceae	NA
f8ca5c2b66487f2528eef23d1cef705a	Bacteria	Gemmatimonadota	Gemmatimonadetes	Gemmatimonadales	Gemmatimonadaceae	Gemmatimonas
78c8ba8b9fa9fc4d42575cfed956792a	Bacteria	Proteobacteria	Gammaproteobacteria	Burkholderiales	Oxalobacteraceae	Massilia
bd26a462b5439873a8280f91048e94fa	Bacteria	Bacteroidota	Bacteroidia	Cytophagales	Microscillaceae	Chryseolinea
602c13bc3ce3e293739a2d474b592583	Bacteria	Myxococcota	Myxococcia	Myxococcales	Myxococcaceae	NA
418da76ab3e0d0714ffcd0847b52c173	Bacteria	Chloroflexi	Ktedonobacteria	NA	NA	NA
66276cebf9c57564be8b7d7960a57f5f	Bacteria	Chloroflexi	NA	NA	NA	NA
2f811297f8eb2c9a569fa1a50c2d834c	Bacteria	Acidobacteriota	Vicinamibacteria	Vicinamibacterales	Vicinamibacteraceae	Vicinamibacteraceae
eeea2e17db63ad35ed934fcacc36d48d	Bacteria	Proteobacteria	Gammaproteobacteria	Burkholderiales	Oxalobacteraceae	NA
43e5752e533e7518cc1e424283f5e95a	Bacteria	Chloroflexi	Anaerolineae	Anaerolineae	Anaerolineae	Anaerolineae
1684edf69e09df435cc491b741030af9	Bacteria	Actinobacteriota	Actinobacteria	Micrococcales	Microbacteriaceae	NA
52259470376cc1de9f49eb57b38b1040	Bacteria	Proteobacteria	Alphaproteobacteria	Rhodobacterales	Rhodobacteraceae	Amaricoccus
8629e98e805bf486daedca40f5415049	Bacteria	Planctomycetota	Phycisphaerae	Tepidisphaerales	NA	NA
5b7c9a64b3f7df698f10753e681090d7	Bacteria	Bacteroidota	Bacteroidia	Cytophagales	Microscillaceae	Ohtaekwangia
0579146803df9d4f7c5b8bc31f9248dd	Bacteria	Bacteroidota	Bacteroidia	Sphingobacteriales	NA	NA
27ade83bede70316bcb63eb90f8f3b74	Bacteria	Bacteroidota	Bacteroidia	Chitinophagales	Chitinophagaceae	Sediminibacterium
5cbfa3f0e2c3e688a1a0187dfaf9b3ca	Bacteria	Actinobacteriota	Actinobacteria	Frankiales	Nakamurellaceae	Nakamurella
d5e650aaf5012823b5754106392ce60f	Bacteria	Planctomycetota	Planctomycetes	Pirellulales	Pirellulaceae	Pirellula
b67991e1c4fddabeb257bae627fc76db	Bacteria	Bacteroidota	Bacteroidia	Flavobacteriales	Flavobacteriaceae	Flavobacterium
522d588077ba26e400d15a192bbec2e5	Bacteria	Bacteroidota	Bacteroidia	Flavobacteriales	Flavobacteriaceae	Flavobacterium
0f5ad187a2513d9b97355002d66edb88	Bacteria	Acidobacteriota	Vicinamibacteria	Vicinamibacterales	NA	NA
ab5e7968235fa04e0984862505508725	Bacteria	Bacteroidota	Bacteroidia	Chitinophagales	Chitinophagaceae	Edaphobaculum
60d908fcf6413f0b23dfbaba8dc3a8ff	Bacteria	Actinobacteriota	Acidimicrobiia	Microtrichales	NA	NA
b68075b6079dad12a5fdb7b372844907	Bacteria	Proteobacteria	Alphaproteobacteria	Rhizobiales	NA	NA
993aab0c1a8a037352d5e39bf1c127ec	Bacteria	Proteobacteria	Alphaproteobacteria	Rhizobiales	NA	NA
13b8dcef40006437c2a099983921d4af	Bacteria	Bacteroidota	Bacteroidia	Chitinophagales	Chitinophagaceae	Terrimonas
20e86919732eed12ef859a78339b2680	Bacteria	Proteobacteria	Gammaproteobacteria	Burkholderiales	NA	NA
9bceb43eee7ce802893be354c234e8d4	Bacteria	Gemmatimonadota	Gemmatimonadetes	Gemmatimonadales	Gemmatimonadaceae	NA
bac9ce2d34c63efcc9cad1905a318d06	Bacteria	Actinobacteriota	Thermoleophilia	Gaiellales	NA	NA
bd1cc3a2bdef4962a74b02e28564c09d	Bacteria	Chloroflexi	NA	NA	NA	NA
c7b04bf9eab1c80cdb72b29bd021d2d1	Bacteria	Proteobacteria	Gammaproteobacteria	Burkholderiales	Comamonadaceae	Aquabacterium
ab0176296510cd7296cbde8a81c83e58	Bacteria	Gemmatimonadota	Gemmatimonadetes	Gemmatimonadales	Gemmatimonadaceae	NA
df061313765a11e1a081a2b32fe78974	Bacteria	Armatimonadota	Fimbriimonadia	Fimbriimonadales	Fimbriimonadaceae	Fimbriimonadaceae
bb8576376ade30c872e5930436b53cf7	Bacteria	Acidobacteriota	Vicinamibacteria	Vicinamibacterales	NA	NA
3f16d5e4e0f8d650ec33b3ddd608505b	Bacteria	Firmicutes	NA	NA	NA	NA
642198d1238a51b1381fbd9935ccb059	Bacteria	Gemmatimonadota	Gemmatimonadetes	Gemmatimonadales	Gemmatimonadaceae	Gemmatimonas
76775c1d91c19e25f2ea1b217340946c	Bacteria	Myxococcota	Polyangia	Haliangiales	Haliangiaceae	Haliangium
8fe0696834f6028d989570a44d5550f6	Bacteria	Proteobacteria	Alphaproteobacteria	Rhizobiales	Beijerinckiaceae	NA
ccfc1c01484f95e975aebdf200bf00eb	Bacteria	Acidobacteriota	Blastocatellia	Pyrinomonadales	Pyrinomonadaceae	NA
d12ab83e30425029389397f9f7c36b8c	Bacteria	Proteobacteria	Alphaproteobacteria	Rhizobiales	Beijerinckiaceae	Microvirga
84598f6aa672fea1da007bbfacdb3708	Bacteria	Proteobacteria	Alphaproteobacteria	Micropepsales	Micropepsaceae	NA
a8c6885e21a9345972d286e13af21058	Bacteria	Acidobacteriota	Acidobacteriae	Acidobacteriales	NA	NA
439fa4fde0adf9c2611f6e14da4dd6b2	Bacteria	Chloroflexi	Anaerolineae	NA	NA	NA
0901ff8364045e4be9c184767230bee1	Bacteria	Gemmatimonadota	Gemmatimonadetes	Gemmatimonadales	Gemmatimonadaceae	Gemmatimonas
4f5217c6e030aeba0904dec24cb59e71	Bacteria	Bacteroidota	Bacteroidia	Sphingobacteriales	Sphingobacteriaceae	Pedobacter
c24df6ebc56e7541b2b95bb7a6ea7545	Bacteria	Bdellovibrionota	Bdellovibrionia	Bacteriovoracales	Bacteriovoracaceae	Bacteriovorax
4cb99dff2fbccc792453808abdb8867d	Bacteria	Verrucomicrobiota	Verrucomicrobiae	Chthoniobacterales	Chthoniobacteraceae	Chthoniobacter
95633d746d32efb41afaf84ff138ce87	Bacteria	Bacteroidota	Bacteroidia	Chitinophagales	Chitinophagaceae	Ferruginibacter
177c94ce678665d3bd57b1b8afa3cebb	Bacteria	Actinobacteriota	Actinobacteria	Propionibacteriales	Nocardioidaceae	Marmoricola
1c30454508d41590401e3b05afa465de	Bacteria	Bacteroidota	Bacteroidia	Sphingobacteriales	Sphingobacteriaceae	Mucilaginibacter
382b6bdd27ae48c13befb79d245c5085	Bacteria	Proteobacteria	Alphaproteobacteria	Rhizobiales	Xanthobacteraceae	Pseudolabrys
8b2805f7e1655fec7f579a90fd52eb8e	Bacteria	Verrucomicrobiota	Verrucomicrobiae	Pedosphaerales	Pedosphaeraceae	Pedosphaeraceae
81d2a919857585041747dfc0f3bf291f	Bacteria	Acidobacteriota	Acidobacteriae	Solibacterales	Solibacteraceae	Candidatus_Solibacter
1ff0838d2d6ac5032873f659611efe23	Bacteria	Proteobacteria	Gammaproteobacteria	Xanthomonadales	Xanthomonadaceae	Arenimonas
6cff06304b81f7ce3d077db0dc2fc507	Bacteria	Acidobacteriota	Blastocatellia	Blastocatellales	Blastocatellaceae	Blastocatella
acd0a1dd5968e52d3a46ac0264452bbd	Bacteria	Proteobacteria	Gammaproteobacteria	Burkholderiales	Oxalobacteraceae	Duganella
003beb3346611e42f268bd4980df8c71	Bacteria	Actinobacteriota	Actinobacteria	Micromonosporales	Micromonosporaceae	Actinoplanes
f6836fd2cb3965e798ab91522713170c	Bacteria	Planctomycetota	Phycisphaerae	Tepidisphaerales	NA	NA
1efaa4de93521b949dbcea0d916e7ff9	Bacteria	Actinobacteriota	Acidimicrobiia	Microtrichales	Iamiaceae	Iamia
9b87badad0504d4a9e4ec5762fb3ec55	Bacteria	Planctomycetota	Phycisphaerae	Tepidisphaerales	NA	NA
6d88c3b34e010d906f622b6e5f8e7732	Bacteria	Acidobacteriota	Vicinamibacteria	Vicinamibacterales	Vicinamibacteraceae	Vicinamibacteraceae
2c60a95bf92b724f7910101fe87b9569	Bacteria	Bacteroidota	Bacteroidia	Sphingobacteriales	Sphingobacteriaceae	Pedobacter
54b328fee43f4ccf981e7eec7c3091ef	Bacteria	Actinobacteriota	Rubrobacteria	Rubrobacterales	Rubrobacteriaceae	Rubrobacter
89fc06bacfd1d3807bdc78bb4a75bdec	Bacteria	Proteobacteria	Gammaproteobacteria	Burkholderiales	Comamonadaceae	Acidovorax
4eccdcfd7e95caa009c1ad071254a4ca	Bacteria	Actinobacteriota	Actinobacteria	Streptomycetales	Streptomycetaceae	Kitasatospora
99af71d0550da089fdf66c45d26a4825	Bacteria	Proteobacteria	Gammaproteobacteria	Xanthomonadales	Rhodanobacteraceae	Rhodanobacter
0087467b4fbb7dd9fdeb2328972de33d	Bacteria	Proteobacteria	Gammaproteobacteria	Pseudomonadales	Pseudomonadaceae	Pseudomonas
f1a78843882260f23ee5907b6286ff0c	Bacteria	Chloroflexi	Chloroflexia	Kallotenuales	NA	NA
9a8eed48088c3647415070990f2577f3	Bacteria	Proteobacteria	Gammaproteobacteria	Gammaproteobacteria_Incertae_Sedis	NA	Acidibacter
8d91cf94bf5c21272ff84e5c2b5f53bb	Bacteria	Proteobacteria	Alphaproteobacteria	Sphingomonadales	Sphingomonadaceae	Altererythrobacter
daaa8bdce3492a18c05c44a9d64bb00f	Bacteria	Proteobacteria	Gammaproteobacteria	Burkholderiales	NA	NA
fee61c39d9f3d2bee584c509740b2777	Bacteria	Proteobacteria	Gammaproteobacteria	Burkholderiales	Comamonadaceae	Ramlibacter
05494a52d36d271d59798b4c886682f4	Bacteria	Proteobacteria	Gammaproteobacteria	Cellvibrionales	Cellvibrionaceae	Cellvibrio
7603124cf4285bc9df69ce3e721750e9	Bacteria	Bacteroidota	Bacteroidia	Sphingobacteriales	NA	NA
f1321ec968ffd1bcf87e224c08189d5f	Bacteria	Actinobacteriota	Thermoleophilia	Solirubrobacterales	NA	NA
678c52c1d986b460a6305c27912232d7	Bacteria	Bacteroidota	Bacteroidia	Sphingobacteriales	Sphingobacteriaceae	Mucilaginibacter
7f399f804fea2632f5bcb85621ad35b3	Bacteria	Gemmatimonadota	Gemmatimonadetes	Gemmatimonadales	Gemmatimonadaceae	NA
9092ad9dd36cb7d788af84f3c1f2814d	Bacteria	Proteobacteria	Alphaproteobacteria	Rhizobiales	Devosiaceae	Devosia
018dfd18457d1632883d23294a6537a5	Bacteria	Proteobacteria	Alphaproteobacteria	Sphingomonadales	Sphingomonadaceae	Sphingomonas
13d3a0be090cd1b016256d314a0edc46	Bacteria	Proteobacteria	Gammaproteobacteria	Xanthomonadales	Rhodanobacteraceae	Chujaibacter
59194478830555fbb51f6d0cfa93f3fa	Bacteria	Gemmatimonadota	Gemmatimonadetes	Gemmatimonadales	Gemmatimonadaceae	Gemmatimonas
fcad212ec9ca292f4e0f19dbad8caec4	Bacteria	Firmicutes	Bacilli	Bacillales	Bacillaceae	Bacillus
b34e209876fa167675635750b6699581	Bacteria	Patescibacteria	Saccharimonadia	Saccharimonadales	Saccharimonadaceae	NA
0e1dcd42bf536c77fa4488a61d7e4195	Bacteria	Acidobacteriota	Vicinamibacteria	Vicinamibacterales	NA	NA
a3ebe94fb6a5d1b23c3b7d8b227ae377	Bacteria	Chloroflexi	Chloroflexia	Thermomicrobiales	NA	NA
8c88bca207b652fa00c3492347490a93	Bacteria	Planctomycetota	Phycisphaerae	Tepidisphaerales	NA	NA
dca54ea8bcef889100fb00d994a377f4	Bacteria	Acidobacteriota	Blastocatellia	Pyrinomonadales	Pyrinomonadaceae	NA
f0084ce73663ad41f675d623d8f45593	Bacteria	Acidobacteriota	Blastocatellia	Pyrinomonadales	Pyrinomonadaceae	NA
ff8414994112786e1f85dc90607ff8f4	Bacteria	Myxococcota	Myxococcia	Myxococcales	Myxococcaceae	Corallococcus
ed234b24aa4b477f58256cd0dd9ba8d4	Bacteria	Proteobacteria	Alphaproteobacteria	Tistrellales	Geminicoccaceae	Candidatus_Alysiosphaera
068dfba2c9a427aba7fa6bcdc5ae8929	Bacteria	Verrucomicrobiota	Verrucomicrobiae	Opitutales	Opitutaceae	Lacunisphaera
66717ac9323fd64ceebf0ff411637a18	Bacteria	Gemmatimonadota	Gemmatimonadetes	Gemmatimonadales	Gemmatimonadaceae	Roseisolibacter
a79df176bef5eb2dacf242b35b4fde27	Bacteria	Myxococcota	Polyangia	Polyangiales	Polyangiaceae	Aetherobacter
2aef611c0b264c686062076e5ae7947b	Bacteria	Chloroflexi	Anaerolineae	NA	NA	NA
42890604a5886813fcf0f6ecf215103a	Bacteria	Bacteroidota	Bacteroidia	Cytophagales	Microscillaceae	NA
1e14703b0f1ded4ff23b18f14d2d2454	Bacteria	Verrucomicrobiota	Verrucomicrobiae	Chthoniobacterales	Chthoniobacteraceae	Chthoniobacter
a9d1cb75228162709d86fadb95a495e0	Bacteria	Acidobacteriota	Blastocatellia	NA	NA	NA
9f541e7d0e90e3936756d3f22f5e3f15	Bacteria	Proteobacteria	Alphaproteobacteria	Rhizobiales	Xanthobacteraceae	NA
8363f1adfb20440d0e08e791a1eff36a	Bacteria	Verrucomicrobiota	Verrucomicrobiae	Chthoniobacterales	Chthoniobacteraceae	Candidatus_Udaeobacter
c58c12523645f44b1391c6f502b6b41b	Bacteria	Bacteroidota	Bacteroidia	Cytophagales	Microscillaceae	NA
217c48c07f45b2fd40fda940561e91a1	Bacteria	Myxococcota	Polyangia	Polyangiales	NA	NA
575524bb41a0ec0cb49c11aff58ed71e	Bacteria	Bacteroidota	Bacteroidia	Cytophagales	Microscillaceae	NA
451e67217ba807db83d306bc96abddcf	Bacteria	Gemmatimonadota	Gemmatimonadetes	Gemmatimonadales	Gemmatimonadaceae	NA
f80a8cc9ed750ee79423dc3a4e5ea483	Bacteria	Actinobacteriota	Actinobacteria	Corynebacteriales	Mycobacteriaceae	Mycobacterium
a2597692a4622f013582c08a6cf8742c	Bacteria	Bacteroidota	Bacteroidia	Chitinophagales	Chitinophagaceae	Flavitalea
36bb5b7727c33118cfd4229250a6a121	Bacteria	Chloroflexi	Anaerolineae	NA	NA	NA
d1197e940051254af3371da0cc7a5251	Bacteria	Proteobacteria	Alphaproteobacteria	Rhizobiales	Rhizobiaceae	Allorhizobium-Neorhizobium-Pararhizobium-Rhizobium
825888e2a5375ecfbb46e68decf86e72	Bacteria	Gemmatimonadota	Gemmatimonadetes	Gemmatimonadales	Gemmatimonadaceae	NA
d4ec65e1aa02b48f262d2d23e8a7eae8	Bacteria	Proteobacteria	Alphaproteobacteria	Rhizobiales	Hyphomicrobiaceae	Pedomicrobium
00d6769001474425574ff35fa22f0e0d	Bacteria	Bacteroidota	Bacteroidia	Chitinophagales	Chitinophagaceae	Niastella
0c4a60f83ab8288f6a970cf568436dde	Bacteria	Acidobacteriota	Acidobacteriae	Acidobacteriales	NA	Edaphobacter
29727bd937c2bb7cb282d0b2efacd419	Bacteria	Proteobacteria	Gammaproteobacteria	Xanthomonadales	Rhodanobacteraceae	Dokdonella
aba6fa458ef2bdefa03cf337c253e114	Bacteria	Acidobacteriota	Vicinamibacteria	Vicinamibacterales	NA	NA
b0969ce42facbc91da468640573ede97	Bacteria	Actinobacteriota	Actinobacteria	Micrococcales	Micrococcaceae	NA
c705f2a9e82a6a5d1c00de224ad63391	Bacteria	Actinobacteriota	Thermoleophilia	Solirubrobacterales	Solirubrobacteraceae	Solirubrobacter
b479da5014e726fdf1c647d2546b7343	Bacteria	Actinobacteriota	Actinobacteria	Micrococcales	Microbacteriaceae	NA
c9aefa0c564276d3c65a6fae94d65bc4	Bacteria	Proteobacteria	Alphaproteobacteria	Caulobacterales	Hyphomonadaceae	NA
780e0be9c957002a79640d72c28eecf6	Bacteria	Armatimonadota	Fimbriimonadia	Fimbriimonadales	Fimbriimonadaceae	Fimbriimonadaceae
1ee5c52e1039a9fff92dfcb9e0a66158	Bacteria	Acidobacteriota	Acidobacteriae	Acidobacteriales	NA	Granulicella
9beb9612374a586d879ffb763d1f0611	Bacteria	Bacteroidota	Bacteroidia	Sphingobacteriales	Sphingobacteriaceae	Mucilaginibacter
f1a1bcbf78f2acc58494d386f120ed4a	Bacteria	Chloroflexi	Ktedonobacteria	NA	NA	NA
df632de8393135ba18486c3a98618992	Bacteria	Bacteroidota	Bacteroidia	Sphingobacteriales	Sphingobacteriaceae	Pedobacter
9f2810363c6d39c60cede5778c511f2d	Bacteria	Actinobacteriota	Actinobacteria	Kineosporiales	Kineosporiaceae	Angustibacter
c16b3bfc1d56b9f24a65b7693f4da1c5	Bacteria	Chloroflexi	Ktedonobacteria	NA	NA	NA
a48cc76d3d0a021b3707bc6d85830a46	Bacteria	Bacteroidota	Bacteroidia	Chitinophagales	Chitinophagaceae	Niastella
d059e9906e62b2bfc090ddeff8d8126d	Bacteria	Proteobacteria	Alphaproteobacteria	Sphingomonadales	Sphingomonadaceae	Sphingomonas
8fd2b8e0c9c5217c90c105214ebba6be	Bacteria	Bacteroidota	Bacteroidia	Sphingobacteriales	Sphingobacteriaceae	Pedobacter
20f2890d42822b6f0f71f51c07fc8fa7	Bacteria	Bacteroidota	Bacteroidia	Flavobacteriales	Flavobacteriaceae	Flavobacterium
9c7b3343477c4de32f831fe053a56819	Bacteria	Verrucomicrobiota	Verrucomicrobiae	Chthoniobacterales	Chthoniobacteraceae	Candidatus_Udaeobacter
57aad78a155889bc64fa3527cde427c9	Bacteria	Actinobacteriota	Actinobacteria	Streptomycetales	Streptomycetaceae	Streptomyces
3a96ed982ad97b6ebbcf02abfb12240c	Bacteria	Bacteroidota	Bacteroidia	Cytophagales	Spirosomaceae	Dyadobacter
3d072ea695acdcb1e62dca354eef4a11	Bacteria	Bacteroidota	Bacteroidia	Flavobacteriales	Flavobacteriaceae	Flavobacterium
653b75d594b48462861692568c005d43	Bacteria	NA	NA	NA	NA	NA
3d3fad0125425040f390d4c6910bf4ec	Bacteria	Bacteroidota	Bacteroidia	Sphingobacteriales	Sphingobacteriaceae	Pedobacter
1095807a6f7f94c665a0df49af23f051	Bacteria	Planctomycetota	Phycisphaerae	Tepidisphaerales	NA	NA
4da499a447fcb6d98c8e607d5a256346	Bacteria	Chloroflexi	Ktedonobacteria	NA	NA	NA
47bce82f76549810b78c339428d06f40	Bacteria	Bacteroidota	Bacteroidia	Sphingobacteriales	Sphingobacteriaceae	Mucilaginibacter
6a5a6069f9be7a0e86b118e97e098c98	Bacteria	Gemmatimonadota	Longimicrobia	Longimicrobiales	Longimicrobiaceae	Longimicrobium
74cbf9926dec4347f9e461fdc6b44cc2	Bacteria	Gemmatimonadota	Gemmatimonadetes	Gemmatimonadales	Gemmatimonadaceae	NA
a3c22cd480607b66a773f4b7ca84c2b3	Bacteria	Proteobacteria	Alphaproteobacteria	Rhodospirillales	Rhodospirillaceae	NA
f580ebe948758d4bb2b04b0a0eb02610	Bacteria	Bacteroidota	Bacteroidia	Flavobacteriales	Flavobacteriaceae	Flavobacterium
37b5570f50e1d0ef666366d842aedde7	Bacteria	Proteobacteria	Gammaproteobacteria	Pseudomonadales	Pseudomonadaceae	Pseudomonas
f67075c146b0693b7c3477bc2c124f75	Bacteria	Patescibacteria	Saccharimonadia	Saccharimonadales	NA	NA
518d37c1c63c1f28b5ff7e3b661e080e	Bacteria	Proteobacteria	Gammaproteobacteria	Burkholderiales	NA	NA
402ae329c1bd774e49832506432f888f	Bacteria	Proteobacteria	Alphaproteobacteria	Sphingomonadales	Sphingomonadaceae	Porphyrobacter
5c0dc61ecccc108ff19ba926d2b5c346	Bacteria	Gemmatimonadota	Gemmatimonadetes	Gemmatimonadales	Gemmatimonadaceae	Gemmatimonas
3ec5d807b8260cb4df4680f67e411e7c	Bacteria	Bacteroidota	Bacteroidia	Sphingobacteriales	Sphingobacteriaceae	Mucilaginibacter
90f9c91a73309e7d5555d57bf39aba26	Bacteria	Proteobacteria	Gammaproteobacteria	Xanthomonadales	Rhodanobacteraceae	Rhodanobacter
b76f4c4cb07a101c474f45d651efce75	Bacteria	Verrucomicrobiota	Verrucomicrobiae	Chthoniobacterales	Chthoniobacteraceae	Candidatus_Udaeobacter
67575ad300e3977823e437a862c7d0b2	Bacteria	Acidobacteriota	Holophagae	NA	NA	NA
386e64cf886129d3968569629330cb25	Bacteria	Myxococcota	Polyangia	Polyangiales	Phaselicystidaceae	Phaselicystis
[truncated: 3,359 more rows]
