# Supplementary material for: Crop rotation significantly influences the composition of soil, rhizosphere, and root microbiota in canola (Brassica napus L.)
Source: Environ Microbiome. 2023 May 9;18:40. doi: 10.1186/s40793-023-00495-9 (PMC10169384; doi:10.1186/s40793-023-00495-9)
Supplement: Supplementary file 15 — Additional file 15. Taxonomy of each ITS ASV. [file 40793_2023_495_MOESM15_ESM.xlsx]

## Sheet: ITS ASV taxonomy
ASV	Kingdom	Phylum	Class	Order	Family	Genus
0006e5982793d91d8a6174545717aebb	Fungi	Basidiomycota	Tremellomycetes	Tremellales	Bulleribasidiaceae	Dioszegia
004e99c9b62503d7f639eef5f3e47cca	Fungi	NA	NA	NA	NA	NA
0077e342d3a46e3b13313711ccf401b0	Fungi	NA	NA	NA	NA	NA
009d439aa663e80ba3a62d46d544dc04	Fungi	NA	NA	NA	NA	NA
00c8f415d05bc54916e00da40455efb3	Fungi	NA	NA	NA	NA	NA
00db634da27c03379f397d7d98826680	Fungi	Ascomycota	Leotiomycetes	Helotiales	NA	NA
00dfb5679c774c257a62ac075cb8373e	Fungi	Glomeromycota	Glomeromycetes	Glomerales	Glomeraceae	Septoglomus
00eb698534047b1f0ba24dafe57f8e1a	Fungi	Ascomycota	Leotiomycetes	Helotiales	NA	NA
00fce95680e53c4c944bb75b37fbb24e	Fungi	Ascomycota	Sordariomycetes	Sordariales	Lasiosphaeriaceae	Podospora
01002b5e388599a251f7f3dbf5ac8b56	Fungi	NA	NA	NA	NA	NA
012bcbcf12f3d2831d9276e4c1d42a36	Fungi	NA	NA	NA	NA	NA
014829038a15d90442c0e421f3774ac1	Fungi	NA	NA	NA	NA	NA
014a4931331b8eae32d2bc1cb0aef488	Fungi	Basidiomycota	Agaricomycetes	NA	NA	NA
014c5aa4cd7b42d9ad24c860c5c8afd0	Fungi	Basidiomycota	Agaricomycetes	NA	NA	NA
0196157941d335335773ec2a6e679d6f	Fungi	Ascomycota	Sordariomycetes	Glomerellales	Plectosphaerellaceae	Lectera
02088bdb5f17235ac01e0a31c2a5f3e9	Fungi	Basidiomycota	Tremellomycetes	Cystofilobasidiales	NA	NA
0208bca7bd2fb37a1546412ce46c3eee	Fungi	Ascomycota	NA	NA	NA	NA
02128ef899c42f281b98d636b42de615	Fungi	Ascomycota	Dothideomycetes	Pleosporales	Phaeosphaeriaceae	Parastagonospora
024605c7a2043da33d55a8c8d3883343	Fungi	Chytridiomycota	Spizellomycetes	Spizellomycetales	Spizellomycetaceae	Kochiomyces
024e98c56f9a60ec792a20efd5a84851	Fungi	NA	NA	NA	NA	NA
025e9f8070cfa905aa869508c3797e82	Fungi	Ascomycota	Sordariomycetes	Hypocreales	Cordycipitaceae	Cordyceps
02757ce4774213d475b5c1c7ec28afca	Fungi	Ascomycota	Dothideomycetes	Capnodiales	Teratosphaeriaceae	Capnobotryella
0279c16c266ea1fd619dec27814fc7be	Fungi	Ascomycota	Sordariomycetes	Chaetosphaeriales	Chaetosphaeriaceae	NA
028b7eff3c96dfbd2694dabf735b230a	Fungi	NA	NA	NA	NA	NA
028bd97338705233c85b0fe2aceb71ab	Fungi	NA	NA	NA	NA	NA
02bbf4594530b828a0a06fb9a3a2bc73	Fungi	NA	NA	NA	NA	NA
02bc9c59089ce30d60f47dd52e095ed5	Fungi	Ascomycota	Leotiomycetes	Helotiales	Helotiaceae	Tetracladium
02c948e8333641ed8c0c3f93033abdb6	Fungi	NA	NA	NA	NA	NA
031743df5cb36de680f1535eb63ab0f6	Fungi	Basidiomycota	Agaricomycetes	Cantharellales	Ceratobasidiaceae	NA
0393fe781bf35f8fe275dc1349128b57	Fungi	NA	NA	NA	NA	NA
0399fa6d09bf43841675f5a05263236c	Fungi	Basidiomycota	Agaricomycetes	NA	NA	NA
03a49379a3ae08b02ba2921c8f1fd779	Fungi	Ascomycota	Eurotiomycetes	Eurotiales	Aspergillaceae	Penicillium
03b29dff6e621c92226c45977755b063	Fungi	Ascomycota	Dothideomycetes	Pleosporales	Phaeosphaeriaceae	Phaeosphaeria
03eb6f39354862eb67c1c26ad205cce8	Fungi	Ascomycota	Dothideomycetes	Pleosporales	Didymellaceae	Neoascochyta
03eef0f1b584d6c69a0c8ff6ea24631f	Fungi	Basidiomycota	Agaricostilbomycetes	Agaricostilbales	Kondoaceae	Kondoa
040a792278f1d6ead460c95d75390bda	Fungi	Basidiomycota	Agaricomycetes	Agaricales	NA	NA
042c1b4572024d6a15920728eaf79b77	Fungi	Ascomycota	Dothideomycetes	Capnodiales	Mycosphaerellaceae	Septoria
043823aaa787eadc0758aadbf3585c57	Fungi	Ascomycota	Dothideomycetes	Pleosporales	Sporormiaceae	Preussia
043ae75a27859a46ede1bbd40689f14c	Fungi	Basidiomycota	Tremellomycetes	Filobasidiales	Filobasidiaceae	Naganishia
045f91e7328cdf2cf6a3c8cfcbf36ad5	Fungi	Ascomycota	Sordariomycetes	NA	NA	NA
04643c1544a2dbe5d732988eeb31ff93	Fungi	NA	NA	NA	NA	NA
046dc73f606314ce140fe673456a44ac	Fungi	Glomeromycota	Glomeromycetes	Glomerales	Claroideoglomeraceae	Claroideoglomus
047f0a479f1a609fac2ce5435d5e12b9	Fungi	Ascomycota	Sordariomycetes	Hypocreales	Stachybotryaceae	Striatibotrys
04e57ffd25fbc410477f9344290cdf37	Fungi	NA	NA	NA	NA	NA
051cacf2fe338117fbfc3947e9be8b38	Fungi	Basidiomycota	Agaricomycetes	Cantharellales	Ceratobasidiaceae	NA
0536f5824fe7e41d07624df9841ff2db	Fungi	Basidiomycota	Agaricomycetes	Agaricales	Psathyrellaceae	Psathyrella
053cdcb3c5a372da579ee0a1e2464e9e	Fungi	Ascomycota	Dothideomycetes	Pleosporales	Didymellaceae	NA
0543e125b8a465896566ebf8bcbb93b3	Fungi	Ascomycota	Leotiomycetes	Erysiphales	Erysiphaceae	Erysiphe
058233db053e986777feaf69bb210e90	Fungi	Basidiomycota	Cystobasidiomycetes	Cystobasidiales	Cystobasidiaceae	Cystobasidium
059c8446cd45293d68e870935c9a5108	Fungi	NA	NA	NA	NA	NA
05c9b07362de583f5ae4dcb47095246a	Fungi	Ascomycota	Dothideomycetes	Pleosporales	Didymellaceae	Neoascochyta
06a54bcb1a4d8e6091d92e2b6d9b91f3	Fungi	NA	NA	NA	NA	NA
06c2617f246e0383fb14a862d8ab32d1	Fungi	Basidiomycota	Tremellomycetes	Filobasidiales	Filobasidiaceae	Naganishia
06ecf822583f12b0c16766bae4663bbd	Fungi	NA	NA	NA	NA	NA
06eec3bda98c94a2d16b51b3abe97584	Fungi	Basidiomycota	Microbotryomycetes	NA	NA	NA
071481153eb03b86291129d980654325	Fungi	Basidiomycota	Tremellomycetes	Cystofilobasidiales	Mrakiaceae	Mrakia
0736a88749ac1a12daaa145358aa1ec6	Fungi	Ascomycota	Leotiomycetes	Helotiales	NA	NA
0737fd6f13bf7b6bb5870a88f7a87566	Fungi	Ascomycota	Leotiomycetes	Helotiales	Hyaloscyphaceae	Cistella
0739dddcc8c809e25b21c8be3b60a1bf	Fungi	NA	NA	NA	NA	NA
074f18c70b967da3552696b3b84cb943	Fungi	Basidiomycota	Agaricomycetes	Agaricales	Bolbitiaceae	Conocybe
076d4e82f9abed2212a57f87a5cc6888	Fungi	Ascomycota	Sordariomycetes	Sordariales	Lasiosphaeriaceae	Schizothecium
079240a1ba113328cf31bd0c39964cfb	Fungi	Mortierellomycota	Mortierellomycetes	Mortierellales	Mortierellaceae	Mortierella
079f34c60020adfcb45993f42f6def58	Fungi	NA	NA	NA	NA	NA
07d4ebbd6e0166ab25bd3fb22da3914e	Fungi	Basidiomycota	Agaricomycetes	NA	NA	NA
07e524313202bfee2256a54158152f8f	Fungi	NA	NA	NA	NA	NA
0812a32cddb038920ee269b0244c3aaa	Fungi	Basidiomycota	Tremellomycetes	NA	NA	NA
081f78e12dd33f2f5651dfc301ad7873	Fungi	Ascomycota	Dothideomycetes	Pleosporales	NA	NA
082ff00facd57699cd1b1364f7138a39	Fungi	NA	NA	NA	NA	NA
083d8b4f20b6249141f33a1d41149159	Fungi	NA	NA	NA	NA	NA
0856b9917ce80c605498ae05a01f31fb	Fungi	Basidiomycota	Microbotryomycetes	Sporidiobolales	Sporidiobolaceae	Rhodotorula
08a36030bba3c0663652dbbc021dc98f	Fungi	Basidiomycota	Agaricomycetes	Polyporales	Xenasmataceae	Phlebiella
08a3eeeb485d31545f77412f17001355	Fungi	NA	NA	NA	NA	NA
08fa0ee7bbe3d4f4b6e75c0b5bd0a53a	Fungi	Ascomycota	NA	NA	NA	NA
0903a25f5a002f1b8558b9a30955b69f	Fungi	Ascomycota	Sordariomycetes	Sordariales	Lasiosphaeriaceae	Cercophora
0918b823492fcfc5f2c61ff96f954b0b	Fungi	Basidiomycota	Tremellomycetes	Filobasidiales	Filobasidiaceae	Goffeauzyma
09528ceef308d45f1f4bb42a20a187b2	Fungi	NA	NA	NA	NA	NA
095365056cb1bb556abc65e4922eea62	Fungi	NA	NA	NA	NA	NA
095509aa3126b40e900a7e762f0d51f9	Fungi	NA	NA	NA	NA	NA
09585e9be0e5ae220973d56924e81931	Fungi	Ascomycota	Leotiomycetes	Helotiales	Helotiaceae	Crocicreas
096e9679e41a1a49671893bc9d7d6e78	Fungi	Basidiomycota	Agaricomycetes	Cantharellales	Ceratobasidiaceae	NA
09cd6b87b0f3d932b137b3d385728cf8	Fungi	NA	NA	NA	NA	NA
09df28438aa91e8496834fe4ebfe5a10	Fungi	Ascomycota	Leotiomycetes	Helotiales	Vibrisseaceae	Phialocephala
09e4f6cbf74ecffce533b524c1244a42	Fungi	NA	NA	NA	NA	NA
0a1cc2af7cbd4f8b0224b07840991196	Fungi	Basidiomycota	Agaricomycetes	Agaricales	Bolbitiaceae	Conocybe
0a23f299f3536eef6b277004abf6d7f6	Fungi	NA	NA	NA	NA	NA
0a6c8d96e16115acf07c23c525eefd15	Fungi	NA	NA	NA	NA	NA
0acfc9e44fe890c5f292d451dbeb06d5	Fungi	Ascomycota	Leotiomycetes	Helotiales	NA	NA
0ada2b2924f0c99cc7e0360132780aeb	Fungi	NA	NA	NA	NA	NA
0ae567746b7709e088d539589cf714cd	Fungi	NA	NA	NA	NA	NA
0afc56f7bd9dee00c18bb687bd7fb0be	Fungi	NA	NA	NA	NA	NA
0b017af9fbd461041ee1c4b1ddef60b9	Fungi	NA	NA	NA	NA	NA
0b0ea189686e9bd4aafa2cbfd8613fb8	Fungi	Ascomycota	Orbiliomycetes	Orbiliales	Orbiliaceae	NA
0b3218b34bf98793f7e3af0ae58cf45a	Fungi	NA	NA	NA	NA	NA
0b4ce64fbc1c8c96999fcc2bf2b0d96d	Fungi	Ascomycota	Pezizomycetes	NA	NA	NA
0b6e3bea44e4c35abe2db497684f98e5	Fungi	Ascomycota	Leotiomycetes	Helotiales	Helotiaceae	Crocicreas
0b6e7bfb448349fde94be2d2ed6986f2	Fungi	Ascomycota	Sordariomycetes	Hypocreales	NA	NA
0b701706ea080a1a8fd91d77fab33341	Fungi	Ascomycota	Leotiomycetes	Helotiales	NA	Cadophora
0ba7e6e287507f246329e17dc4582ea2	Fungi	Ascomycota	Dothideomycetes	Pleosporales	Pleomassariaceae	Tumularia
0bd4483f0acece5767474e3c5e583fb0	Fungi	NA	NA	NA	NA	NA
0beb24fd74e4d11848e69adef9a10d9a	Fungi	NA	NA	NA	NA	NA
0c177a98056929e0f51e03e4bfbbb40c	Fungi	Basidiomycota	Tremellomycetes	Tremellales	Trimorphomycetaceae	Saitozyma
0c3079c7ee6e1c3b72d06d5bedd221bb	Fungi	Basidiomycota	Agaricomycetes	NA	NA	NA
0c4c7c9b96ec0f78d7dcccdf0155d626	Fungi	NA	NA	NA	NA	NA
0c752c4df80091de81d51d0e233a7926	Fungi	NA	NA	NA	NA	NA
0c7c719be34ea831646e90037162ed05	Fungi	NA	NA	NA	NA	NA
0c858213abd92b874f98b2b4a66e8ac7	Fungi	NA	NA	NA	NA	NA
0cbd876b61aca5a0622a694cb766d9eb	Fungi	Ascomycota	Dothideomycetes	Pleosporales	Didymellaceae	NA
0d1f6f410e9658a45a724b5d54868063	Fungi	NA	NA	NA	NA	NA
0d4be5756c5e0e7abc555161e9d3d248	Fungi	Basidiomycota	NA	NA	NA	NA
0d817f2e964b35604e56ec494c1ed3ff	Fungi	NA	NA	NA	NA	NA
0dafb91e91ea4a3274698251c19c31c6	Fungi	Ascomycota	Sordariomycetes	Sordariales	Lasiosphaeriaceae	Schizothecium
0db4fc40008dbd93fdcb5fa9200fa81b	Fungi	NA	NA	NA	NA	NA
0dd0eb58faa21416686d5eed0027b546	Fungi	Basidiomycota	Agaricomycetes	Cantharellales	Ceratobasidiaceae	NA
0dd4c5eae36153fdb4f6d350fd115160	Fungi	NA	NA	NA	NA	NA
0de2f7fde5ebe802639b52c7c3c80acf	Fungi	NA	NA	NA	NA	NA
0e05902c5dcf7a2ddf358a8df3770b72	Fungi	Ascomycota	Dothideomycetes	NA	NA	NA
0e0d0482238bbef5eefe8368b66f7030	Fungi	NA	NA	NA	NA	NA
0e0d7a07aca2b7023217094fd631a0d5	Fungi	NA	NA	NA	NA	NA
0e4056b8582836642b6db1659df29044	Fungi	Ascomycota	Sordariomycetes	NA	NA	NA
0e40bdfb5478a451b7ee38ee47200c5a	Fungi	Mortierellomycota	Mortierellomycetes	Mortierellales	Mortierellaceae	Mortierella
0e50544567826ba9f775ebbc61e331bb	Fungi	Chytridiomycota	Spizellomycetes	Spizellomycetales	Spizellomycetaceae	Spizellomyces
0ea5c2ee5582a4be735fa4be81878995	Fungi	Ascomycota	Sordariomycetes	Hypocreales	Nectriaceae	Fusicolla
0ec6d580aaa7f239b22174ca84d9c96f	Fungi	Ascomycota	Sordariomycetes	Hypocreales	Nectriaceae	Gibberella
0f4335a6ac94ff4d40af796db4f83f67	Fungi	NA	NA	NA	NA	NA
0f477639362fa64308be30b3e44e213e	Fungi	NA	NA	NA	NA	NA
0f8e23ead8abaf1b32dbbbf59db77254	Fungi	Basidiomycota	Tremellomycetes	Tremellales	Bulleribasidiaceae	Vishniacozyma
0f9cc799f0eaba438d4ac1365d77c2d1	Fungi	NA	NA	NA	NA	NA
0fb39a7ce22e248ceafe1806b25f022a	Fungi	NA	NA	NA	NA	NA
0fd060efd16079ab93454be459808f85	Fungi	Ascomycota	Sordariomycetes	Hypocreales	Stachybotryaceae	NA
0ff3606e6d441fe5f3f14d4194bf46d2	Fungi	Ascomycota	Sordariomycetes	Coniochaetales	Coniochaetaceae	NA
10134f64d069c622775b8c245ef711ab	Fungi	Ascomycota	Pezizomycetes	Pezizales	Ascobolaceae	NA
102ee890d094d13137717de192026c66	Fungi	Basidiomycota	Agaricomycetes	NA	NA	NA
1050e8285d92fda875d887cb22db8a73	Fungi	Basidiomycota	Agaricomycetes	Agaricales	Psathyrellaceae	Psathyrella
106bc7fce14596987015645ff7ac9328	Fungi	NA	NA	NA	NA	NA
107e283c10856ecb3bcb1a71ba0e264f	Fungi	NA	NA	NA	NA	NA
1094fb9700d5233823fe1af3d7ff6a74	Fungi	NA	NA	NA	NA	NA
10a61fd8fbcebc894e300dae15134a21	Fungi	NA	NA	NA	NA	NA
10bbbd633f49e1187544d002db8ca0de	Fungi	Ascomycota	Sordariomycetes	Sordariales	Lasiosphaeriaceae	Schizothecium
10ce934600ffa260717f323364d4ecc7	Fungi	Mortierellomycota	Mortierellomycetes	Mortierellales	Mortierellaceae	Mortierella
11195fa43b16cf4aa6fa42139c7a831e	Fungi	Basidiomycota	Tremellomycetes	Filobasidiales	Filobasidiaceae	Filobasidium
11292fcec03e5030e7451b080aa0c8a1	Fungi	Ascomycota	Dothideomycetes	Pleosporales	Phaeosphaeriaceae	Phaeosphaeria
112a1daae41666c9227df9a262f90919	Fungi	Basidiomycota	Agaricomycetes	Trechisporales	Hydnodontaceae	NA
11480b50edb32e0f969a48ff3fed3e02	Fungi	NA	NA	NA	NA	NA
1194485e20b537ee43b7d94002f95bfa	Fungi	Basidiomycota	Agaricomycetes	NA	NA	NA
11cf497e9215912ded7c5938a991d2c2	Fungi	NA	NA	NA	NA	NA
11e1acbdd63b470d83f56dcfc0d8a4c5	Fungi	NA	NA	NA	NA	NA
11f13e19c5257517221eced743c589c1	Fungi	NA	NA	NA	NA	NA
120541241d5ead9ce247256fa9a735de	Fungi	Ascomycota	Sordariomycetes	Xylariales	Microdochiaceae	Microdochium
120ccdf3927621610f80238fcc764278	Fungi	NA	NA	NA	NA	NA
122306e0edc51f696656fca60eaebbf5	Fungi	Basidiomycota	Agaricomycetes	Trechisporales	Hydnodontaceae	Trechispora
1240a6db16565eef362137938d2c977b	Fungi	NA	NA	NA	NA	NA
124b14ecd2d741b88a50b631187c924d	Fungi	Basidiomycota	Agaricomycetes	Agaricales	NA	NA
125351944045118670cc442eaa53ad4a	Fungi	NA	NA	NA	NA	NA
127b7fe602c860382136595e6a2744ca	Fungi	Ascomycota	Sordariomycetes	Sordariales	Lasiosphaeriaceae	Schizothecium
128f746b37d60b4801f75066bf7a905c	Fungi	Basidiomycota	Agaricomycetes	Polyporales	Xenasmataceae	Phlebiella
12974d3d5b6b0686991ed4d9bea25fc2	Fungi	Ascomycota	Dothideomycetes	Pleosporales	NA	Pseudorobillarda
12bc42b3a05b3a7ccb931f734239840a	Fungi	NA	NA	NA	NA	NA
12c64f357d15595d07ba1bdaaea0fd16	Fungi	Ascomycota	Dothideomycetes	Pleosporales	Pleosporaceae	Comoclathris
12d0d607a39f00e2c5321c0355124443	Fungi	Chytridiomycota	Rhizophlyctidomycetes	Rhizophlyctidales	Rhizophlyctidaceae	Rhizophlyctis
12f2d1c8b791786ffa7e4784240c584a	Fungi	Ascomycota	Dothideomycetes	Pleosporales	Phaeosphaeriaceae	Chaetosphaeronema
131fa0c3c1522bce084d8b885b6a0146	Fungi	NA	NA	NA	NA	NA
13205ef9992b107509b313c2a221ff9c	Fungi	NA	NA	NA	NA	NA
1328c60578e945eb69df658d4bd3c9e0	Fungi	NA	NA	NA	NA	NA
13399037ee76caee97b3d056c292ca1a	Fungi	Ascomycota	Dothideomycetes	Pleosporales	Pleosporaceae	NA
134d5769fa916260ff083758d7198c67	Fungi	Ascomycota	NA	NA	NA	NA
135ff765b903b40a4670f4c2500ae5e3	Fungi	NA	NA	NA	NA	NA
138a8a1612026d79051f6d56b67a92dc	Fungi	NA	NA	NA	NA	NA
138bad161ae81293bc1819cea9f428e1	Fungi	NA	NA	NA	NA	NA
13923e809247e9ce52c37456062e9da1	Fungi	Basidiomycota	Agaricomycetes	NA	NA	NA
13bc2a849e86a4b9cbcdf769c0c2f450	Fungi	NA	NA	NA	NA	NA
13e7b8a06495a2a02960d987f52945c4	Fungi	Ascomycota	Dothideomycetes	Dothideales	NA	Selenophoma
13f34977df1cd9f2c6ce207c550349b6	Fungi	NA	NA	NA	NA	NA
13f44bacae2cc82dd8d05996ad4d9b35	Fungi	NA	NA	NA	NA	NA
13f67b52b9ef5ed37a6ada064177ba4a	Fungi	Basidiomycota	Agaricomycetes	Agaricales	Tricholomataceae	NA
13fd278d39ad2e6edffb050cb33b4d16	Fungi	NA	NA	NA	NA	NA
1423ccf1e5fb09cc6b4e4950cf7c4b8a	Fungi	NA	NA	NA	NA	NA
148bf1613f1e070e4b6ece58a22d90a6	Fungi	Ascomycota	Sordariomycetes	Hypocreales	NA	NA
14bc1879eee458a4853b69f52d5ebcae	Fungi	Basidiomycota	Agaricomycetes	Cantharellales	Ceratobasidiaceae	Waitea
151196f9101265e9604d47a3800bf8f6	Fungi	Ascomycota	Sordariomycetes	Hypocreales	NA	Acremonium
1516a693f0f8ffe3ea83b2fd07544baa	Fungi	NA	NA	NA	NA	NA
1521d81ae244b508acd6779911595ff3	Fungi	Ascomycota	NA	NA	NA	NA
15266b73ab7f805f8b3a4573a790eaa7	Fungi	Ascomycota	NA	NA	NA	NA
15738972678f59aac0f31603f0f742fc	Fungi	Basidiomycota	Agaricomycetes	NA	NA	NA
15b02c12e72ab3600a95a8e2d812620f	Fungi	NA	NA	NA	NA	NA
15c49ad5706300011171f36bd12675d5	Fungi	NA	NA	NA	NA	NA
15c835c3951b6fc1a8e3f898cc4163b6	Fungi	Ascomycota	NA	NA	NA	NA
15d252495eace214662dda9a8007b79a	Fungi	NA	NA	NA	NA	NA
15e281206ea51768a72c6c43d3be1d3b	Fungi	Ascomycota	Leotiomycetes	Helotiales	Helotiaceae	Crocicreas
15fbe3cfb0cae774199d4fa32b68bbfc	Fungi	Ascomycota	NA	NA	NA	NA
15fd97fcbb4e43458f6ebac7848869bd	Fungi	Basidiomycota	Agaricomycetes	Agaricales	Bolbitiaceae	Conocybe
16077c4de3bfb5399278dc49041fd588	Fungi	NA	NA	NA	NA	NA
16208e3fffa389148c5092164d81bfcd	Fungi	Basidiomycota	Tremellomycetes	Tremellales	Bulleribasidiaceae	Vishniacozyma
16286992b93ac7e2ddbb7d9b28be2fa8	Fungi	Ascomycota	Leotiomycetes	Helotiales	NA	NA
164e4745d83860306344499d43b98bac	Fungi	NA	NA	NA	NA	NA
166aa566325f2c6b0ef61dba4ef8ff1b	Fungi	Ascomycota	Orbiliomycetes	Orbiliales	Orbiliaceae	Dactylella
16c86fd3709b1b1592c4908a35b68d1a	Fungi	Basidiomycota	Tremellomycetes	Tremellales	Bulleribasidiaceae	Hannaella
16cd4b9c7bc7a10b0cc4e51270869a42	Fungi	NA	NA	NA	NA	NA
16d6006a621eb82b5554f4e1096f28e1	Fungi	Ascomycota	Sordariomycetes	Sordariales	Sordariaceae	Neurospora
16eb2b7cacce066ee62478381bd54759	Fungi	NA	NA	NA	NA	NA
175d726f878f565e3401a1fbeef88ee5	Fungi	Ascomycota	NA	NA	NA	NA
1776ee7317eec6fb926eb6e4626331a0	Fungi	NA	NA	NA	NA	NA
17aa494bac03aaf14877814dea8cd8a7	Fungi	Basidiomycota	Microbotryomycetes	NA	Chrysozymaceae	Udeniozyma
17b0b369358f3f01e2ca24417319aff9	Fungi	Ascomycota	Sordariomycetes	Hypocreales	Stachybotryaceae	Striatibotrys
17c929ec64bfe11114d6406f3c21131f	Fungi	Basidiomycota	Tremellomycetes	Filobasidiales	Piskurozymaceae	Solicoccozyma
17d0c69d56075b2310ff973ef025aa09	Fungi	NA	NA	NA	NA	NA
17de32758f5dd54a182686499895a48d	Fungi	NA	NA	NA	NA	NA
180dd6d70bcc361d24ae6a4dbe61ac39	Fungi	NA	NA	NA	NA	NA
1812528bd3f97a77a582f35e860b8623	Fungi	Ascomycota	Sordariomycetes	Hypocreales	Clavicipitaceae	Paecilomyces
181aeb0aaee0dab67ecabcadcb528419	Fungi	Ascomycota	Pezizomycetes	Pezizales	Ascobolaceae	NA
181e9774235110ac50eddd8f2003bfcc	Fungi	Ascomycota	Sordariomycetes	Sordariales	NA	NA
1866a27ef14932f37cd90fd0c32a31ef	Fungi	NA	NA	NA	NA	NA
187f5c2bc675f5ba8d382241a69afa0b	Fungi	Basidiomycota	Agaricostilbomycetes	Agaricostilbales	Chionosphaeraceae	NA
18919f4844996ac0a4bb8cb7ca2ff8a5	Fungi	Basidiomycota	Cystobasidiomycetes	Cystobasidiales	Cystobasidiaceae	Cystobasidium
18a817f98a914f4c9c46fe6ed0341cf4	Fungi	NA	NA	NA	NA	NA
18acb545d81e8709e5ce196f4a1687d5	Fungi	Ascomycota	Sordariomycetes	Sordariales	Lasiosphaeriaceae	Cladorrhinum
18c2cb192652838b48f0932ba37f9fce	Fungi	NA	NA	NA	NA	NA
18d6de2af9e584096cf324fb1a4249f5	Fungi	Chytridiomycota	Rhizophlyctidomycetes	Rhizophlyctidales	Rhizophlyctidaceae	Rhizophlyctis
18ed9bd3251b47d89a67257c56389bd6	Fungi	Ascomycota	Sordariomycetes	Hypocreales	Ophiocordycipitaceae	NA
18f57129c28a3d94450e3bb9b69e4cae	Fungi	Ascomycota	Sordariomycetes	Sordariales	Lasiosphaeriaceae	NA
19123128be6102e9ce7b625e77b62523	Fungi	NA	NA	NA	NA	NA
191edf82c352effad57427d0ed3f7d1d	Fungi	NA	NA	NA	NA	NA
196007820441c5ed2c682ce4dd5e6368	Fungi	Mortierellomycota	Mortierellomycetes	Mortierellales	Mortierellaceae	Mortierella
198cc50042aa822d78fdd5dff1fe82d1	Fungi	Ascomycota	Sordariomycetes	Hypocreales	Bionectriaceae	Clonostachys
19916d4c46e77dac54fcb014e02d46dd	Fungi	Olpidiomycota	Olpidiomycetes	Olpidiales	NA	NA
19991f85312e5eb834ff2d73184886ef	Fungi	Ascomycota	Sordariomycetes	Sordariales	Lasiosphaeriaceae	Schizothecium
19a30bed88864826e56f6391253a3c27	Fungi	NA	NA	NA	NA	NA
19a79294d34dad4efcabb5aadab23fce	Fungi	NA	NA	NA	NA	NA
19a88e967bf5df29f2c6ece9aeda6ac6	Fungi	Ascomycota	Dothideomycetes	Pleosporales	NA	NA
19bcf9269cdd42be8878678e9cb4efac	Fungi	Ascomycota	Dothideomycetes	Pleosporales	Sporormiaceae	Preussia
19be12601e5fbf8e2cf34206764a9228	Fungi	Basidiomycota	Agaricomycetes	Agaricales	Bolbitiaceae	Bolbitius
19df38eecbe174edcca1a359489925a5	Eukaryota	Viridiplantae	Spermatophyta	Brassicales	Brassicaeae	g_Brassica
1a0c574c023768f7632342286105c800	Fungi	NA	NA	NA	NA	NA
1a13e50c3e36301a05aaef4f25f09c34	Fungi	Ascomycota	Sordariomycetes	Microascales	Microascaceae	NA
1a3aabab682e456eaa2ff377a260e6bc	Fungi	NA	NA	NA	NA	NA
1a562d5765198b35311bcf946bb9fd71	Fungi	Mortierellomycota	Mortierellomycetes	Mortierellales	Mortierellaceae	Mortierella
1aaf855717eb1aeaf75b096b20a9fc99	Fungi	NA	NA	NA	NA	NA
1ad303172a042bfe46a33b62cb626a8f	Fungi	NA	NA	NA	NA	NA
1addd1b811bd46425737f81831ccd412	Fungi	Ascomycota	Dothideomycetes	Capnodiales	Teratosphaeriaceae	Capnobotryella
1ae11e2f30b501d20d8545ecfff9a1b9	Fungi	Ascomycota	Dothideomycetes	Pleosporales	Pleosporaceae	Curvularia
1aed39f078496fbc593706864cd7d9e4	Fungi	Ascomycota	Dothideomycetes	Pleosporales	Phaeosphaeriaceae	Chaetosphaeronema
1aee9f350161b051ecce9d10e5d04d00	Fungi	Chytridiomycota	Spizellomycetes	Spizellomycetales	Spizellomycetaceae	Kochiomyces
1af1a6483043bfda2387dc4522faf86b	Fungi	NA	NA	NA	NA	NA
1af1b9386f2f021172ab5b44b753a519	Fungi	Ascomycota	Sordariomycetes	Hypocreales	Nectriaceae	Nectria
1b3e67b6ca59e21005546ab560206adf	Fungi	Ascomycota	Leotiomycetes	Helotiales	Helotiaceae	NA
1b49d5c69fa6ecc98f28315149d69134	Fungi	Basidiomycota	Agaricomycetes	NA	NA	NA
1b584a56abb6eb36aa80865d1028e81f	Fungi	Ascomycota	Sordariomycetes	Hypocreales	Cordycipitaceae	Beauveria
1b5a53912908b5f2bd190190ec7438e1	Fungi	NA	NA	NA	NA	NA
1b78f79957deb2135108334528373005	Fungi	Ascomycota	Dothideomycetes	Pleosporales	NA	NA
1ba1970d7cc185353776bc0229260588	Fungi	Ascomycota	Sordariomycetes	Sordariales	Lasiosphaeriaceae	Podospora
1bea80a0aab6504a3ee75d87d1b124b9	Fungi	NA	NA	NA	NA	NA
1bf20c912f473442faea32301a91327e	Fungi	NA	NA	NA	NA	NA
1c6aeddfb1ad942590f01b24078dbef0	Fungi	Ascomycota	Eurotiomycetes	Chaetothyriales	Trichomeriaceae	Knufia
1c7fb11c103dc6ad8d7cdc02103f528e	Fungi	Ascomycota	Dothideomycetes	Capnodiales	Cladosporiaceae	Cladosporium
1c84389e720b3efbebf18fc31a9f78d8	Fungi	Basidiomycota	Agaricomycetes	NA	NA	NA
1cbf7e5beb0796682357cffc3376b5ce	Fungi	Ascomycota	Sordariomycetes	NA	NA	NA
1ce221e25752949128240db4f1801a34	Fungi	NA	NA	NA	NA	NA
1ceb843af6058038c2c3cccf59473652	Fungi	Ascomycota	Leotiomycetes	Helotiales	Hyaloscyphaceae	Cistella
1cef24929d07e4750dd6bded3349d300	Fungi	NA	NA	NA	NA	NA
1cf1cb437cc31cff8f9edd250015c94e	Fungi	Mortierellomycota	Mortierellomycetes	Mortierellales	Mortierellaceae	Mortierella
1d0af8fc2828fc693c0bd7ddfd132d9d	Fungi	Ascomycota	Arthoniomycetes	Lichenostigmatales	Phaeococcomycetaceae	Phaeococcomyces
1d15469bb1c73641d129da2fb2647c75	Fungi	Ascomycota	Sordariomycetes	Hypocreales	NA	NA
1d5363c8dee7321101445d7500cc04da	Fungi	NA	NA	NA	NA	NA
1d577a52a32ab98d7ec5bd49b5de6b35	Fungi	NA	NA	NA	NA	NA
1d74f6621681d574568a0f6187e587c2	Fungi	Basidiomycota	Agaricomycetes	Agaricales	Bolbitiaceae	Agrocybe
1da4ff526493950f093afd9d7e14b7af	Fungi	NA	NA	NA	NA	NA
1db8e2a3bf88611a04e5882d96c43be2	Fungi	Basidiomycota	Agaricomycetes	Agaricales	Psathyrellaceae	Coprinellus
1ddb50a419c0c0938fb5c5103602659c	Fungi	Ascomycota	Sordariomycetes	Hypocreales	Ophiocordycipitaceae	Ophiocordyceps
1e0219a4caf9de05de7dbe2ac82025c8	Fungi	Basidiomycota	Agaricomycetes	Cantharellales	Ceratobasidiaceae	Thanatephorus
1e19ce80becde35bb6adc77f447dd633	Fungi	Glomeromycota	Paraglomeromycetes	Paraglomerales	Paraglomeraceae	Paraglomus
1e5663d30f9101ff51b0799d78105310	Fungi	NA	NA	NA	NA	NA
1e8e78cf6b4dd300abb1445437ee1041	Fungi	Basidiomycota	Pucciniomycetes	Platygloeales	Eocronartiaceae	Eocronartium
1ea9f05d82302408411506b59eff9851	Fungi	NA	NA	NA	NA	NA
1ead897fd26b51e2171a12df17e0570f	Fungi	NA	NA	NA	NA	NA
1ed1b7f8b6d1b4986a3520790a70fec6	Fungi	NA	NA	NA	NA	NA
1ed21783cd971fff2cafc5e7efe62968	Rhizaria	Cercozoa	NA	NA	NA	NA
1ed90bf6cb9c024686a2c5f078758f5a	Fungi	Ascomycota	Sordariomycetes	Hypocreales	Clavicipitaceae	Metarhizium
1ee72b827d953335b4b5957e1c1c8e25	Unassigned	NA	NA	NA	NA	NA
1f0f218e8735e1cb65d379bb4174ab8e	Fungi	Basidiomycota	Agaricomycetes	Trechisporales	Hydnodontaceae	Trechispora
1f1fca6170ae991642764ce2666991ba	Fungi	Ascomycota	Dothideomycetes	Pleosporales	NA	NA
1f379e22d9e2686e1860b6fe235e09da	Fungi	Chytridiomycota	NA	NA	NA	NA
1f683e29368e4986c9e8eccec1b55ea2	Fungi	NA	NA	NA	NA	NA
1f70c8265ee9271c8a1e354104b68005	Fungi	NA	NA	NA	NA	NA
1fa6c361acdca6fba6e5d49086e915f4	Fungi	Basidiomycota	Tremellomycetes	Filobasidiales	Filobasidiaceae	Naganishia
1faf0af785ab1c1958d7c70b44a04b4a	Fungi	Ascomycota	Eurotiomycetes	Chaetothyriales	Herpotrichiellaceae	Phialophora
1fd8c048331ee383af03e303124e72e1	Fungi	Mortierellomycota	Mortierellomycetes	Mortierellales	NA	NA
202890f2d249c913230d0158379049da	Fungi	Basidiomycota	Agaricomycetes	NA	NA	NA
203d005ac8ca2fc77161cdb7d2e0fe51	Fungi	NA	NA	NA	NA	NA
20568012e37ba1d25b56c68dfb952468	Fungi	Ascomycota	Sordariomycetes	Sordariales	Lasiosphaeriaceae	Schizothecium
207c1cb45b1b635db2ca05520579d805	Fungi	NA	NA	NA	NA	NA
209766c0bbe67190e13182ed7a504656	Fungi	Ascomycota	Sordariomycetes	Sordariales	NA	NA
20beb64a942237e6b50ba87285aec474	Fungi	NA	NA	NA	NA	NA
20bffb1097a4bdc045ef7667e1d384e8	Fungi	Basidiomycota	Agaricomycetes	Agaricales	Bolbitiaceae	Conocybe
20ca80f6116a737a9070004e5253d3bc	Fungi	Basidiomycota	Agaricomycetes	Agaricales	NA	NA
20e3b805938478f4d0d6fee8e5da855d	Fungi	Ascomycota	Leotiomycetes	Helotiales	NA	NA
20f828cb63c5b35adff07986b7487893	Fungi	NA	NA	NA	NA	NA
215d67e05adf52b839d932a5ba3b2077	Fungi	Ascomycota	Sordariomycetes	Sordariales	Lasiosphaeriaceae	Apodus
217c98c24b09007550ae5c35aafd669a	Fungi	NA	NA	NA	NA	NA
219ef883682d37b1ebfd3e246185186b	Fungi	NA	NA	NA	NA	NA
21bcf4cc8771d6597f03e7fdb4be5092	Fungi	NA	NA	NA	NA	NA
21dc40a852dbc04604d3e80d88ed254f	Fungi	Basidiomycota	Agaricomycetes	Agaricales	Entolomataceae	Clitopilus
21e36c6b1612ef637c8fdf2c4cd48e99	Fungi	NA	NA	NA	NA	NA
21e720cd12f5327358d47f2ee71116cc	Fungi	Ascomycota	Sordariomycetes	Sordariales	Lasiosphaeriaceae	Schizothecium
21fc4d3c8a40470fbf46fc271ab1c43d	Fungi	NA	NA	NA	NA	NA
2204144848255cbff669150706357e87	Fungi	NA	NA	NA	NA	NA
22383c081e139726dba5cb2d0bfcc48e	Fungi	NA	NA	NA	NA	NA
224fdc388190401b7d0a19ad51babb82	Fungi	Ascomycota	Leotiomycetes	Helotiales	Helotiaceae	Tetracladium
22721d52668f8c02d31d8ac6581c056c	Fungi	Basidiomycota	Agaricomycetes	Cantharellales	Ceratobasidiaceae	NA
22c1fbec76c001d0531165b08fb2a7ce	Fungi	Ascomycota	Sordariomycetes	NA	NA	NA
22c9d50669be39480bd65ea71347168b	Fungi	Ascomycota	Sordariomycetes	Hypocreales	NA	NA
22ca910ea258e56383fdd54fd123e71d	Fungi	Mortierellomycota	Mortierellomycetes	Mortierellales	Mortierellaceae	Mortierella
22f91d2a26f975dd27124a9fd074bda2	Fungi	NA	NA	NA	NA	NA
230be403c53216944c5aa450f585eb56	Fungi	NA	NA	NA	NA	NA
233cc72bc3cc267c8381cc2bfb01d70a	Fungi	Ascomycota	Dothideomycetes	Pleosporales	Phaeosphaeriaceae	Neosetophoma
2393905b6e3b43d7abf7cb9dcd43c7c4	Fungi	Chytridiomycota	Rhizophlyctidomycetes	Rhizophlyctidales	Rhizophlyctidaceae	Rhizophlyctis
23c8997c32ad7af015415f2d4d2a6afa	Fungi	Ascomycota	Sordariomycetes	Sordariales	Lasiosphaeriaceae	NA
23f29926c8a1e77f5f97f6e7623064c5	Fungi	NA	NA	NA	NA	NA
23faf666ad6c94dbb8e5db58e0d80560	Fungi	Ascomycota	Sordariomycetes	Sordariales	Lasiosphaeriaceae	Podospora
24163dc7928d0e3f5213927294aaf13b	Fungi	NA	NA	NA	NA	NA
244625ef699de905f017211f9f34962a	Fungi	NA	NA	NA	NA	NA
2476297936df044171c1965d7d40e2ab	Fungi	NA	NA	NA	NA	NA
2478d9c43912c93848e329426aa12347	Fungi	Ascomycota	Sordariomycetes	Sordariales	Chaetomiaceae	Humicola
247ba7fff6bb9e17e29eec8a32077106	Fungi	Ascomycota	Leotiomycetes	Helotiales	NA	NA
249caf34e4ea7be470d0999ce5213cb3	Fungi	Ascomycota	Dothideomycetes	Pleosporales	Pleosporaceae	Alternaria
24b5dfd6c4eef5c2d5b4065b84ffaac3	Fungi	Ascomycota	Sordariomycetes	Sordariales	Lasiosphaeriaceae	Schizothecium
24e5a2acde88632a20b5ce3799e52027	Fungi	Basidiomycota	Agaricomycetes	NA	NA	NA
24e74d80a14c45a5cf5d90ec5a781cc7	Fungi	Ascomycota	Sordariomycetes	Hypocreales	Nectriaceae	Fusarium
24f2937df02d94172776b2c86ea89ff2	Fungi	Basidiomycota	Agaricomycetes	NA	NA	NA
24fa01bc52e3d51883446df698948a75	Fungi	Basidiomycota	Agaricomycetes	NA	NA	NA
250f128d80904c11695ed3a4c50da019	Fungi	Basidiomycota	Agaricomycetes	Trechisporales	Hydnodontaceae	NA
253f437cb1cf629fd6c53a691fc895e2	Fungi	Olpidiomycota	Olpidiomycetes	Olpidiales	Olpidiaceae	Olpidium
2553022b6e185e422a438007094bf37c	Fungi	Ascomycota	Eurotiomycetes	Eurotiales	Aspergillaceae	Penicillium
256091672b65e2977f33014bba562bb1	Fungi	NA	NA	NA	NA	NA
256503ee458ab0602ba8ab8fcbee5a03	Fungi	NA	NA	NA	NA	NA
25659cf9b575c0e6fe170b0e0460abd7	Fungi	Mortierellomycota	Mortierellomycetes	Mortierellales	Mortierellaceae	Mortierella
2572208bcff26ddedab8dd7b30e91dd2	Fungi	Basidiomycota	Agaricomycetes	Cantharellales	Ceratobasidiaceae	NA
25c1558478db9662bad356854de98e93	Fungi	Mortierellomycota	Mortierellomycetes	Mortierellales	Mortierellaceae	Mortierella
25c72175163b109f13e37c117a82a0ba	Fungi	NA	NA	NA	NA	NA
25f3b02e57b91e7d17d52ccc432da944	Fungi	NA	NA	NA	NA	NA
25ff32da923c186dc435ee902dcec336	Fungi	Ascomycota	Sordariomycetes	Sordariales	Lasiosphaeriaceae	Schizothecium
2618ac235ef84e9b889a341d2546b3f5	Fungi	NA	NA	NA	NA	NA
264de388d8bf843c85b2339857d9ce04	Fungi	Ascomycota	Sordariomycetes	Sordariales	Lasiosphaeriaceae	Apodus
265063b27b82adc284304d698c5f05e3	Fungi	NA	NA	NA	NA	NA
268a2ae557041c8c7a2ab1565fbc8b0e	Fungi	Ascomycota	Sordariomycetes	Sordariales	Lasiosphaeriaceae	Schizothecium
268db928e07a62e85b5240811783fb5e	Fungi	Basidiomycota	Agaricomycetes	Cantharellales	Ceratobasidiaceae	NA
2693f3b18aa7f7b87e35f71300da6f8f	Fungi	NA	NA	NA	NA	NA
2699add5d5b002c957a0c012da6b5f6f	Fungi	NA	NA	NA	NA	NA
26da46effb1cf80d8f9801c7b021699e	Fungi	Ascomycota	Dothideomycetes	Pleosporales	Torulaceae	Torula
26dcf5b98f188b091da96f995b01d25f	Fungi	NA	NA	NA	NA	NA
2739a5e8542cc6d57516a4652dd74c3d	Fungi	Basidiomycota	Agaricomycetes	Agaricales	Psathyrellaceae	Coprinellus
27878c4772753dab512118a60ad5170d	Fungi	Ascomycota	Sordariomycetes	Hypocreales	Nectriaceae	Fusarium
2787b42c23a96cb05a3c9f540139acba	Fungi	Ascomycota	Dothideomycetes	NA	NA	NA
2796e80babd70263a323ad83cfb56c09	Fungi	Ascomycota	Leotiomycetes	Helotiales	Hyaloscyphaceae	Cistella
279e91b955d7b011cc865740cf88eef7	Fungi	NA	NA	NA	NA	NA
27b187f56274599d9a15108b47da760a	Fungi	NA	NA	NA	NA	NA
27b87699ac4c1716ded2feaac260d2c4	Fungi	NA	NA	NA	NA	NA
27cce0a9409a8505266db35002a46c4a	Fungi	Basidiomycota	Tremellomycetes	Cystofilobasidiales	Cystofilobasidiaceae	Cystofilobasidium
28253a936f00e6d30e2cd878fb3a8e1b	Fungi	Basidiomycota	Tremellomycetes	Tremellales	NA	NA
282f994bb109e680d380eff122d869e7	Fungi	Ascomycota	Sordariomycetes	Hypocreales	Nectriaceae	Fusarium
286811cee70314cf01e15c5b1042d1c7	Fungi	Mortierellomycota	Mortierellomycetes	Mortierellales	NA	NA
2899f8f17dd9167c70315c0287cae6a1	Fungi	NA	NA	NA	NA	NA
291786f27aec3b0fa997162c1e048843	Fungi	Basidiomycota	Agaricostilbomycetes	Agaricostilbales	Chionosphaeraceae	Kurtzmanomyces
293c17686aad4851bf8f2554eee96e47	Fungi	Ascomycota	Sordariomycetes	Sordariales	Lasiosphaeriaceae	Apodus
298eeb88f720911f4d0c4470e2bf1ed5	Fungi	Ascomycota	Sordariomycetes	Hypocreales	Nectriaceae	Gibberella
29b89506c83750178d0a5ecad747932c	Fungi	Basidiomycota	Agaricomycetes	Auriculariales	NA	NA
29da4f394c5c9a7396da048d72ee298f	Fungi	Ascomycota	Sordariomycetes	Hypocreales	Clavicipitaceae	Pochonia
29e0b0422241be0d615985d109b80370	Fungi	Basidiomycota	Agaricomycetes	Cantharellales	Ceratobasidiaceae	NA
29e9dbd7fdacac865dc889dff38eea81	Fungi	Ascomycota	Dothideomycetes	Pleosporales	Phaeosphaeriaceae	NA
29f534e70d061bd32af3747e97374f0a	Fungi	Ascomycota	Dothideomycetes	Pleosporales	NA	NA
2a01766a6a45d5e335d01c1f20c01bba	Fungi	Ascomycota	Sordariomycetes	Hypocreales	Bionectriaceae	Clonostachys
2a244aa03d7dc8ea1c29f0d184293dfc	Fungi	Ascomycota	Orbiliomycetes	Orbiliales	Orbiliaceae	NA
2a9b27b9c86022a7b246563c80cca943	Fungi	Ascomycota	Eurotiomycetes	Chaetothyriales	NA	NA
2a9f30408059a9788a2277f92bf77be3	Fungi	Ascomycota	Eurotiomycetes	Eurotiales	Aspergillaceae	Penicillium
2ad873f3649d001d474667f1386de1ca	Fungi	Ascomycota	Sordariomycetes	Hypocreales	Nectriaceae	Fusarium
2ada98f50bd767e818ac1b1f2449170b	Fungi	Ascomycota	Eurotiomycetes	Eurotiales	Aspergillaceae	Penicillium
2af9b1f2e15cd36f73a13249e74ea272	Fungi	NA	NA	NA	NA	NA
2b11e1beba9a986a82504f646f6e3876	Fungi	Ascomycota	Dothideomycetes	Capnodiales	Teratosphaeriaceae	Devriesia
2b13eac0d40f4507dafda604a851dc03	Fungi	Basidiomycota	Agaricomycetes	Cantharellales	Ceratobasidiaceae	NA
2b1548844a45a964bbaa798b7a132e99	Fungi	NA	NA	NA	NA	NA
2b28e65b31ee78dd15bb9077c83c32a0	Fungi	NA	NA	NA	NA	NA
2b2fe801704177df72a58c03289b7eda	Fungi	Ascomycota	Sordariomycetes	Hypocreales	Nectriaceae	NA
2b46b170eb89989f23e7fdf184fff28b	Fungi	Ascomycota	Sordariomycetes	Sordariales	Lasiosphaeriaceae	NA
2b4d3a605494f5a715ae4ade88dd6d6f	Fungi	Basidiomycota	Agaricomycetes	Auriculariales	Auriculariaceae	Auricularia
2b6fba364f6f0081443885454f056096	Fungi	NA	NA	NA	NA	NA
2b8549d903c78c88c8a577d0e94bc701	Fungi	NA	NA	NA	NA	NA
2b85b251ff3031f5fd60a56c17913851	Fungi	Ascomycota	Sordariomycetes	Sordariales	Lasiosphaeriaceae	Cladorrhinum
2bc06920fa4d824bc7ffcd8075d02661	Fungi	Ascomycota	NA	NA	NA	NA
2c23d7d90e2d9922c0d484c5864335b1	Fungi	Basidiomycota	Microbotryomycetes	NA	Chrysozymaceae	Sampaiozyma
2c634e899a3ff159b6ec3df4219f9a98	Fungi	Basidiomycota	Agaricomycetes	NA	NA	NA
2ca616eb7447d42a3a62111778653571	Fungi	NA	NA	NA	NA	NA
2cb85a903a082362ca363f3883662869	Fungi	NA	NA	NA	NA	NA
2cbc19eba77c6022dc1bdd6eab999232	Fungi	Ascomycota	Leotiomycetes	Helotiales	NA	NA
2cc0278f85d61e63d9b73ac8c3711fd1	Fungi	Basidiomycota	Agaricomycetes	Cantharellales	Ceratobasidiaceae	NA
2cc773f2164fa5fdd1a0dda429516f97	Fungi	NA	NA	NA	NA	NA
2cd2575f1a784929755d99dcaa351f19	Fungi	Ascomycota	Sordariomycetes	Hypocreales	Clavicipitaceae	Metarhizium
2ce18952259f3d3c12acec80edbda942	Fungi	Ascomycota	Sordariomycetes	Sordariales	Lasiosphaeriaceae	Cladorrhinum
2d01e5f6a986433dd410c62e136d30ec	Fungi	Basidiomycota	Agaricomycetes	Agaricales	Bolbitiaceae	Conocybe
2d180959ac8dec273b4ea8e7b665e3c1	Fungi	Basidiomycota	Agaricomycetes	Agaricales	Psathyrellaceae	Psathyrella
2d84d0e15af5ed400271b314e74f3af2	Fungi	NA	NA	NA	NA	NA
2dcbcf36226f5bf47afd1117112e72dd	Fungi	Basidiomycota	Agaricomycetes	Agaricales	Entolomataceae	Entoloma
2e189479f6acff864076a22a27d181c6	Fungi	Ascomycota	Orbiliomycetes	Orbiliales	Orbiliaceae	Dactylella
2e21fe6de3857ac00999c848240f13e5	Fungi	NA	NA	NA	NA	NA
2e29610e631030402ee4d45f2f33fa08	Fungi	Olpidiomycota	Olpidiomycetes	Olpidiales	NA	NA
2e379f5406cdc340ff1eef24b1b41fa5	Fungi	NA	NA	NA	NA	NA
2e6bbe9362cf4a84c1ace7c509274f77	Fungi	Basidiomycota	Microbotryomycetes	Sporidiobolales	Sporidiobolaceae	Sporobolomyces
2ea38931e84c96573232f60e941ff21c	Fungi	NA	NA	NA	NA	NA
2ea6b4dc7f58d53723a7b8c0721eb43d	Fungi	Basidiomycota	Tremellomycetes	Tremellales	Bulleribasidiaceae	Vishniacozyma
2eb6b6511d3af345f4d5121791bbb3a7	Fungi	Ascomycota	Pezizomycetes	Pezizales	Ascobolaceae	NA
2ec5b7ab847b68a2cb1bca5587a3c2a7	Fungi	NA	NA	NA	NA	NA
2edd0df4f29e63ec80115fbef5f1ee6e	Fungi	NA	NA	NA	NA	NA
2eef8358e50bf1457438792d9fe14038	Fungi	Ascomycota	Dothideomycetes	Pleosporales	Periconiaceae	Periconia
2f4d68b60c1b36c7287f52ec26396bdf	Fungi	Basidiomycota	Agaricomycetes	Agaricales	Entolomataceae	Clitopilus
2f58b7775f6795b26806e13ac7be1e2e	Fungi	Basidiomycota	Tremellomycetes	Tremellales	Bulleribasidiaceae	Vishniacozyma
2f64e20d10de033604af22af2099339f	Fungi	Ascomycota	Eurotiomycetes	Onygenales	NA	Chrysosporium
2f65435bdcf743cd16cd02453c58c9a0	Fungi	Ascomycota	Leotiomycetes	Helotiales	NA	NA
2f7b84b956eb87f6fb81f874eb3b63b3	Fungi	Ascomycota	Sordariomycetes	Sordariales	Lasiosphaeriaceae	NA
2f8309bf7695d9bb5506f0c3fabc99f0	Fungi	Ascomycota	Dothideomycetes	Pleosporales	Sporormiaceae	Sporormiella
2fc2020ec15806dd392d799253a0066b	Fungi	Basidiomycota	Tremellomycetes	Tremellales	Bulleribasidiaceae	Vishniacozyma
2ffb6a84ac7bb6fd4188506690a5cef3	Fungi	Ascomycota	Dothideomycetes	Pleosporales	Sporormiaceae	Sporormia
306053332c00faa3423cc0a12be34868	Fungi	NA	NA	NA	NA	NA
307ad98a9ca5ec0767197f7331b79a2e	Fungi	NA	NA	NA	NA	NA
30875bd9be5ca3181ee9a7d901a15381	Fungi	Basidiomycota	Tremellomycetes	Holtermanniales	NA	Holtermanniella
315f6f09f9420f34babfcf46059e858e	Fungi	Basidiomycota	Agaricomycetes	NA	NA	NA
316eb678f01e1e1fa4a2dd8abf93d763	Fungi	NA	NA	NA	NA	NA
3170fef6b8cc9d1a7db4b9b254081fe1	Fungi	Ascomycota	Eurotiomycetes	Chaetothyriales	Herpotrichiellaceae	Exophiala
31710f04c1d3def7bfea4ec1a43757f0	Fungi	Ascomycota	Dothideomycetes	Capnodiales	Mycosphaerellaceae	Mycosphaerella
318047912296000bc6bd8772c3397f3c	Fungi	Basidiomycota	Agaricomycetes	Agaricales	Bolbitiaceae	Panaeolus
31a3ece028e672590d68a9e31253c142	Fungi	Basidiomycota	Agaricomycetes	Agaricales	Psathyrellaceae	Psathyrella
31fe6c16ca3f08881d21e4ec9df733e1	Fungi	NA	NA	NA	NA	NA
32003a1e2578bde9df344385fb04380f	Fungi	Basidiomycota	Agaricomycetes	Agaricales	Bolbitiaceae	Panaeolus
3201969c25b35862234f6844ce05e0da	Fungi	Ascomycota	Sordariomycetes	Sordariales	Lasiosphaeriaceae	Cercophora
32064b9d0d190e2afc871a42b33a19a1	Fungi	NA	NA	NA	NA	NA
32243ab2355de30db97423c40b994c0a	Fungi	NA	NA	NA	NA	NA
323a5d1c04def7dff6804c20ef9eef16	Fungi	Basidiomycota	Agaricomycetes	Agaricales	NA	NA
32775211f35115ab04a6399e9b501040	Fungi	Ascomycota	Dothideomycetes	Pleosporales	NA	Chalastospora
3291062fb63f057136d15fa8913d9da1	Fungi	NA	NA	NA	NA	NA
329f974b91cdc3266ac2f662d4ba8743	Fungi	NA	NA	NA	NA	NA
32e3f74bc38fada7cef0846bfb41d9ec	Fungi	Basidiomycota	Pucciniomycetes	Platygloeales	Eocronartiaceae	Eocronartium
32f64436bf7893be75930e8e89a59ac9	Fungi	Ascomycota	Pezizomycetes	NA	NA	NA
3305e3fb93e0b69aea8f1b0e20889936	Fungi	Basidiomycota	Agaricomycetes	Agaricales	Bolbitiaceae	Conocybe
331a15332601ba3b42fc20fd8a4aac99	Fungi	NA	NA	NA	NA	NA
33221b1b84e3d35df84e5b8d9cca3101	Fungi	Basidiomycota	Agaricomycetes	Cantharellales	Ceratobasidiaceae	NA
3358585ea73627ebd373a4eff65d38d8	Fungi	NA	NA	NA	NA	NA
335cfceda3dd57623918448831e97c86	Fungi	NA	NA	NA	NA	NA
339b4070568e937ce7a65116834e4834	Fungi	NA	NA	NA	NA	NA
339b99190df12731990de1582ef80e0a	Fungi	NA	NA	NA	NA	NA
33adac43d1106225f6f44a857f3b681b	Fungi	Ascomycota	Sordariomycetes	Hypocreales	Nectriaceae	Ilyonectria
33aee129c1db4f9e4c598e159a2978c2	Fungi	NA	NA	NA	NA	NA
33b73c0d1e4e5979c6ea7373c6f7c3ea	Fungi	Basidiomycota	Agaricomycetes	Hymenochaetales	Schizoporaceae	Hyphodontia
33c475cf6512ca8a0164b8328cf9fc42	Fungi	Ascomycota	Sordariomycetes	Hypocreales	Hypocreaceae	Trichoderma
33f9523ede7a3ff9ec8f51f93f5e4c70	Fungi	Ascomycota	Sordariomycetes	Hypocreales	Bionectriaceae	Clonostachys
340e7846d7c65a7a0d76bfc752465dce	Fungi	Ascomycota	Sordariomycetes	Hypocreales	Bionectriaceae	Clonostachys
343e7d5c36a1aa33e0541636be635084	Fungi	Ascomycota	Dothideomycetes	Pleosporales	Sporormiaceae	Preussia
3455014952cfa17dc4b8c726d5e10ffe	Fungi	Ascomycota	Sordariomycetes	Sordariales	Lasiosphaeriaceae	Apodus
34554d5c360108bc9b7aa94235220d0c	Fungi	Basidiomycota	Agaricomycetes	NA	NA	NA
3464b82ada38226bb4c289e67bc0481d	Fungi	NA	NA	NA	NA	NA
3495f828548c97fae48fff947ae03eac	Fungi	Basidiomycota	Cystobasidiomycetes	NA	NA	NA
3496170d4198c9d28f771b17a7116439	Fungi	NA	NA	NA	NA	NA
34bc67d7e13617caa56df8ec6bebf3ac	Fungi	Ascomycota	Saccharomycetes	Saccharomycetales	NA	Candida
34d5a0367b1fc5f12f0c456c51accc01	Fungi	Ascomycota	Sordariomycetes	Hypocreales	Clavicipitaceae	Metarhizium
34ff6d8c506afca14f365de76f65c654	Fungi	Basidiomycota	Agaricomycetes	Agaricales	Stephanosporaceae	NA
352575b6d14049069ede3a492ecbd05f	Fungi	Basidiomycota	Agaricomycetes	Agaricales	Bolbitiaceae	Conocybe
3531b5cb358428350eae23c1343e1822	Fungi	NA	NA	NA	NA	NA
354182409faf554bfc037f5cebeca215	Fungi	NA	NA	NA	NA	NA
3579bd9a7985dc76cb4d728f2bc3b291	Fungi	Ascomycota	Dothideomycetes	Pleosporales	Didymellaceae	Leptosphaerulina
359d8cdcffa80b22acf6c18c0fb0f352	Fungi	Mortierellomycota	Mortierellomycetes	Mortierellales	Mortierellaceae	Mortierella
35ac2b93a02f1e3a864ec6d2cd95f61c	Fungi	Basidiomycota	Microbotryomycetes	NA	NA	NA
35c284c626e357999cf4bc3cdaabf230	Fungi	Ascomycota	Sordariomycetes	Glomerellales	Plectosphaerellaceae	Verticillium
35cfbabfce77b04a41721fae73fb934a	Fungi	Basidiomycota	Agaricomycetes	NA	NA	NA
35e792d1c3ac204871c4627834236f86	Fungi	NA	NA	NA	NA	NA
35ecd15663780c905b48197636514978	Fungi	Ascomycota	Dothideomycetes	Capnodiales	Mycosphaerellaceae	Mycosphaerella
3634a6e3374bab20f98fccb4997c1b06	Fungi	Glomeromycota	NA	NA	NA	NA
36401de57aab5eb5b56481bbd4fbf9a6	Fungi	NA	NA	NA	NA	NA
3679483cc63b403d987b6581566a9507	Fungi	NA	NA	NA	NA	NA
3686fef3ab7fbc523f693bc79d6e8791	Fungi	Ascomycota	Sordariomycetes	Sordariales	Lasiosphaeriaceae	Cladorrhinum
36bc424afb20fbd2291ba98d88a7de36	Fungi	NA	NA	NA	NA	NA
36dd5d8016b6a3b10b1c33bf3b99e098	Rhizaria	Cercozoa	NA	NA	NA	NA
370a92b157af7f87dc3b0ed85490a95d	Fungi	NA	NA	NA	NA	NA
373503cec539d5e0203d81a98fa2aed8	Fungi	Basidiomycota	Agaricomycetes	Agaricales	Bolbitiaceae	Panaeolus
373ed7fa2bcba8e56d59af439b6405e5	Fungi	Basidiomycota	Tremellomycetes	Tremellales	Bulleribasidiaceae	Dioszegia
3743e777a5f4df385a828f3b4221fcb5	Fungi	NA	NA	NA	NA	NA
37b8aa7ae5f359c35a1659e962e0e2fc	Fungi	NA	NA	NA	NA	NA
37c9a1fbcd947fb90f5a33b8e22b6d1b	Fungi	Basidiomycota	NA	NA	NA	NA
37cf422800e27991bd4c9fec631901c5	Fungi	Ascomycota	Dothideomycetes	NA	NA	NA
37d4476836b0456aa90b76f8daff6c26	Fungi	Ascomycota	Eurotiomycetes	Chaetothyriales	Herpotrichiellaceae	NA
380a7617500b293d534723e8978669a4	Fungi	Ascomycota	Eurotiomycetes	Chaetothyriales	Herpotrichiellaceae	Cladophialophora
3832d4e763596c467cd317caf2b3a81e	Fungi	Basidiomycota	Agaricomycetes	NA	NA	NA
385acf6e796bb5c39d166d87d9663974	Fungi	Basidiomycota	Agaricomycetes	NA	NA	NA
386ce08a658b9fe57c8170199299e1d5	Fungi	NA	NA	NA	NA	NA
3887efc9bb7a5ddf6e83dfad5ce6012a	Fungi	NA	NA	NA	NA	NA
38ee87adeab1d7fb4d115d6d994fa15b	Fungi	NA	NA	NA	NA	NA
38f2f7be6893e89910281671c7659720	Fungi	NA	NA	NA	NA	NA
38f454ee15687b8962291e71fa17dd76	Fungi	Ascomycota	Dothideomycetes	Capnodiales	Teratosphaeriaceae	Constantinomyces
38fc122bc08cccc26cc7b726b800dc82	Fungi	Basidiomycota	Agaricomycetes	Cantharellales	Ceratobasidiaceae	NA
390df9db42423f19a7cb621c795c0adf	Fungi	NA	NA	NA	NA	NA
3917f174da40c50fe5c284a987200447	Fungi	Ascomycota	Leotiomycetes	Helotiales	NA	NA
3935e3ae2a748b03abb1941040f86d60	Fungi	Basidiomycota	Tremellomycetes	Tremellales	Bulleribasidiaceae	Vishniacozyma
396481358eb4a22aa171183778ac7c95	Fungi	Ascomycota	Pezizomycetes	Pezizales	Ascobolaceae	NA
396a00580e77596ab5f3d262b88502e1	Fungi	Ascomycota	Leotiomycetes	Helotiales	Hyaloscyphaceae	Cistella
398e9f4177a5aa14670a075e5ba00386	Fungi	NA	NA	NA	NA	NA
3991e00019616a923fe14fcd25b48108	Fungi	Ascomycota	Sordariomycetes	Hypocreales	Stachybotryaceae	NA
39a9b6ff0f417242003149486eb59f1d	Fungi	NA	NA	NA	NA	NA
39bd7068ca43a24d6609cec779f17b78	Fungi	NA	NA	NA	NA	NA
39d4c8a064711ac248cc4747699a364f	Fungi	Ascomycota	Sordariomycetes	Coniochaetales	Coniochaetaceae	NA
39e00f2c5092e9ad7f275cfd4f8be0b9	Fungi	Ascomycota	Sordariomycetes	Sordariales	Lasiosphaeriaceae	NA
39e5d75c907371384e8d707dd9d1c29e	Fungi	Basidiomycota	Agaricomycetes	Agaricales	Bolbitiaceae	Conocybe
39eb5280e529afdbfa3f9dd83162ef7c	Fungi	Basidiomycota	Tremellomycetes	Tremellales	Cuniculitremaceae	Kockovaella
39ee06f25ab717dacc0e373009bbf1be	Fungi	Ascomycota	Dothideomycetes	Pleosporales	Cucurbitariaceae	Pyrenochaetopsis
3a1126aaf1af111681247c8fb032ee1f	Fungi	Ascomycota	Dothideomycetes	Pleosporales	Phaeosphaeriaceae	Chaetosphaeronema
3a1923b5dac88a9d422bbe5059657215	Fungi	Mortierellomycota	Mortierellomycetes	Mortierellales	Mortierellaceae	Mortierella
3a403d6123e600e4b8b31075c1df59e9	Fungi	NA	NA	NA	NA	NA
3a77a842078c080098cb4eceec8932f9	Fungi	Ascomycota	Eurotiomycetes	Chaetothyriales	Chaetothyriaceae	NA
3a7f46b0349097aee98c31e26aae1237	Fungi	Ascomycota	Dothideomycetes	Pleosporales	Leptosphaeriaceae	Leptosphaeria
3a97fb01e424a853909cdbf702638cbd	Fungi	Chytridiomycota	Spizellomycetes	Spizellomycetales	Spizellomycetaceae	Spizellomyces
3ad579bfde2787a72ccedc17b2f207a8	Fungi	NA	NA	NA	NA	NA
3aec645025ebf4167d4daf29b70b8a27	Fungi	Ascomycota	Sordariomycetes	Sordariales	Lasiosphaeriaceae	NA
3afb233b7066017de47e8a1e3dc30cb7	Fungi	NA	NA	NA	NA	NA
3b3eb4067d3063fc7726df25a9dd8c1b	Fungi	Basidiomycota	Agaricomycetes	NA	NA	NA
3b5140413ff9454828258dd6b9a43cff	Fungi	Basidiomycota	Cystobasidiomycetes	Cystobasidiales	Cystobasidiaceae	Occultifur
3b732c2d460d794ced7282446bd30002	Fungi	NA	NA	NA	NA	NA
3b8181da1565ae92b2e6db484f9f98d9	Fungi	NA	NA	NA	NA	NA
3b8d9c69918d136598d82710f50331e3	Fungi	NA	NA	NA	NA	NA
3baaa1a55f67a004e5bdf88baecff544	Fungi	Ascomycota	Sordariomycetes	Hypocreales	Nectriaceae	Gibberella
3bbc6a09dc270723088ca2b5706c8f11	Fungi	NA	NA	NA	NA	NA
3bc5cc9e481b4451c44daf44ac5cefe4	Fungi	Ascomycota	Sordariomycetes	Sordariales	Lasiosphaeriaceae	NA
3bcfa125a60a005c53f2617d2fd98ca0	Fungi	Basidiomycota	Agaricomycetes	Agaricales	Psathyrellaceae	Coprinellus
3bd0bf37acae0b3165fbc05fe8daf97c	Fungi	Ascomycota	Dothideomycetes	Pleosporales	NA	Chalastospora
3bdc0eb421bfe6d85988bb8b734f78e9	Fungi	NA	NA	NA	NA	NA
3bfe0a79d9883876a5f0998efb116e79	Fungi	Ascomycota	Sordariomycetes	Sordariales	NA	NA
3c1ba8c435534c977cbb17d55ed40299	Fungi	Chytridiomycota	NA	NA	NA	NA
3c2243f205989ddd67d633b32874ad09	Fungi	NA	NA	NA	NA	NA
3c7395473dbfde7e74a81f2acc2fcdd2	Fungi	Chytridiomycota	Rhizophydiomycetes	Rhizophydiales	NA	Operculomyces
3ccef7fce5b2e646b4670e966a0609ef	Fungi	Ascomycota	Sordariomycetes	Microascales	NA	NA
3ce1866017f16127e9458856991ee6cf	Fungi	Basidiomycota	Agaricomycetes	NA	NA	NA
3ce958cc68cfcedacc04341ed2eee9fd	Fungi	NA	NA	NA	NA	NA
3d439e2b485e49220b429ec42bf6bd2e	Fungi	Ascomycota	Dothideomycetes	Pleosporales	NA	Pseudorobillarda
3d6746b4d9b039728074b918217d7a80	Fungi	Basidiomycota	Agaricomycetes	Agaricales	NA	NA
3ddcad2f7528a78dab4ef48d9203b9ae	Fungi	Ascomycota	Eurotiomycetes	Eurotiales	Aspergillaceae	Penicillium
3de54cbaaf233fa76b70f6cc1e37dd1d	Fungi	NA	NA	NA	NA	NA
3e06bfc97430eea921cd2d5bd36e66aa	Fungi	NA	NA	NA	NA	NA
3e54b72343fb776d0ed4c97763fdcac0	Fungi	Ascomycota	Dothideomycetes	Pleosporales	Phaeosphaeriaceae	Phaeosphaeria
3e55f9af280983a0b36449d932941c87	Fungi	NA	NA	NA	NA	NA
3ea1671aea6f2f445402d27ab29aa831	Fungi	Basidiomycota	Agaricomycetes	NA	NA	NA
3ea44c8ee889d55ad17000a3ae5af99c	Fungi	NA	NA	NA	NA	NA
3ed5304e32f69016cf4a72f6e09ccbb2	Fungi	Ascomycota	Eurotiomycetes	Chaetothyriales	Herpotrichiellaceae	NA
3ee35807f656f1d1d8642ded125989c9	Fungi	Ascomycota	Eurotiomycetes	Eurotiales	Aspergillaceae	Penicillium
3f076f640019e95f3b89dc79b3ca58a2	Rhizaria	Cercozoa	NA	NA	NA	NA
3f0de784444978e2a49ed50f8bf108d7	Fungi	Olpidiomycota	Olpidiomycetes	Olpidiales	Olpidiaceae	Olpidium
3f375ca44feee954603bd95733f8cbbd	Fungi	Ascomycota	Dothideomycetes	Pleosporales	Pleosporaceae	Alternaria
3f3b9cebcdf31c01d831757949fe7928	Fungi	NA	NA	NA	NA	NA
3f4edfc32d161218b5362124dab480ea	Fungi	NA	NA	NA	NA	NA
3f5a7c17437ac27cf32e41c130b5ff51	Fungi	Ascomycota	Dothideomycetes	Pleosporales	Phaeosphaeriaceae	Parastagonospora
3f645cac8d2f007dd71aeff320b06071	Fungi	Ascomycota	Dothideomycetes	Pleosporales	Sporormiaceae	NA
3f8635ca3f38b128fb4eb61ecf99377c	Fungi	NA	NA	NA	NA	NA
3f8ad759b3bbb5ffc58bb94892a71623	Fungi	Ascomycota	Eurotiomycetes	Eurotiales	Aspergillaceae	Aspergillus
3fbce62b3cb6b201de0e0c9a4aed9bb3	Fungi	Ascomycota	NA	NA	NA	NA
3fe8786b3efa28ebf6b6c01ef6f4bfe5	Fungi	Basidiomycota	Agaricomycetes	NA	NA	NA
3ffe1c40605986de9e44f8690f28984e	Fungi	NA	NA	NA	NA	NA
400105d1b0635b207070664b5b4dd6f1	Fungi	NA	NA	NA	NA	NA
400e95355b71e4d4abb3e3802453d3f2	Fungi	Ascomycota	Sordariomycetes	Hypocreales	NA	NA
401214722d9692c5989d215695506cc7	Fungi	Ascomycota	Sordariomycetes	Sordariales	Lasiosphaeriaceae	Apodus
4027aedc70c07b6c2d03ab49489d32c2	Fungi	Chytridiomycota	NA	NA	NA	NA
4028c93c8eaa56eff79f22d0b0ca1ffa	Fungi	NA	NA	NA	NA	NA
405ca15cb8ba45ea1bfb6427a0fa5c9c	Fungi	NA	NA	NA	NA	NA
407003285bbcb7b834dff91ab743d5e7	Fungi	Ascomycota	Sordariomycetes	Coniochaetales	Coniochaetaceae	NA
4072f680e6e6e5805978a3d7626b58ab	Fungi	NA	NA	NA	NA	NA
40735b72ec30fb3a49172306729e8e09	Fungi	NA	NA	NA	NA	NA
407540a927a97c7054bf547d091c8e0a	Fungi	Ascomycota	Dothideomycetes	Capnodiales	Mycosphaerellaceae	Zymoseptoria
408439fe262201baecc16480ce7e37ea	Fungi	NA	NA	NA	NA	NA
40cd0f5b7ed9ba34b87b0200b991ce4e	Fungi	Basidiomycota	Cystobasidiomycetes	Cystobasidiales	Cystobasidiaceae	Cystobasidium
40e133c88a8467c8b25b8be29defcc71	Fungi	Mortierellomycota	Mortierellomycetes	Mortierellales	Mortierellaceae	Mortierella
40e14f01fae21f4906346dff4e6bd25c	Fungi	Ascomycota	Dothideomycetes	Pleosporales	Lentitheciaceae	Keissleriella
40f000b67575a94a8bac5174f2800c55	Fungi	NA	NA	NA	NA	NA
40f346aa09dcb202b5966a8c0a1c38ae	Fungi	Ascomycota	Leotiomycetes	Thelebolales	Pseudeurotiaceae	Pseudogymnoascus
413136fe2d03cd090965a1bdc10b6cc0	Fungi	Basidiomycota	Tremellomycetes	Cystofilobasidiales	Mrakiaceae	Itersonilia
4152560f0eaf40cad491f913933b83f4	Fungi	NA	NA	NA	NA	NA
415dcb865783ee77662932ebec18dea2	Fungi	Basidiomycota	Microbotryomycetes	NA	Chrysozymaceae	Udeniozyma
417481488e020714d3a1a7054fbaccc3	Fungi	Ascomycota	Eurotiomycetes	Eurotiales	Aspergillaceae	Penicillium
41793ea347f9d8dbc07136030fa6c92d	Fungi	NA	NA	NA	NA	NA
4181c505e448bac5a60515ff35b800ce	Fungi	Ascomycota	Dothideomycetes	Capnodiales	Mycosphaerellaceae	Septoria
418aedec1089ae1231bcd26d0df647ba	Fungi	Basidiomycota	Tremellomycetes	Tremellales	Bulleribasidiaceae	Vishniacozyma
4241968edafbc535ef01bc1ca1373271	Fungi	Ascomycota	Dothideomycetes	NA	NA	NA
42448538ae2659a2f7668294c37dbf16	Fungi	NA	NA	NA	NA	NA
424dca10dd3e902375747b866867cd24	Fungi	Basidiomycota	Agaricomycetes	Agaricales	Psathyrellaceae	Coprinopsis
42596f02bb8d6831ba16be2ba074546a	Fungi	NA	NA	NA	NA	NA
4286bd9af1292e0f717ef9f082d795d4	Fungi	NA	NA	NA	NA	NA
42acb9f730325b7532df7d8ba95323fd	Fungi	NA	NA	NA	NA	NA
42dca24601a2ccb70820addbf5258a00	Fungi	Basidiomycota	Agaricomycetes	Agaricales	Stephanosporaceae	NA
42eb745c7c7b2699d1e6cee9959be2f5	Fungi	Ascomycota	Sordariomycetes	Hypocreales	Hypocreaceae	Trichoderma
42ed4d417550285aaeed3ab4564755aa	Fungi	Ascomycota	Sordariomycetes	Hypocreales	Nectriaceae	Gibberella
432966c5099c444daac35667ce1a8ef3	Fungi	Chytridiomycota	Chytridiomycetes	NA	NA	NA
4332d40e3eb6141faeb23e1b2bf530e6	Fungi	Basidiomycota	Agaricomycetes	Agaricales	Psathyrellaceae	Coprinopsis
4360403cd3e59f847933844e89565fb8	Fungi	Ascomycota	Sordariomycetes	Hypocreales	Bionectriaceae	Clonostachys
4361fee479e05430d999a383db288c0c	Fungi	Ascomycota	Eurotiomycetes	Chaetothyriales	Herpotrichiellaceae	Cladophialophora
43c68840eec049fba2ce8bc230b5f6d4	Fungi	Ascomycota	Sordariomycetes	Sordariales	NA	Conlarium
44391651fb4673f7eb4d91f351419e1e	Fungi	Ascomycota	Dothideomycetes	Pleosporales	Leptosphaeriaceae	Leptosphaeria
444203f1f248287f952c04901f5a80fd	Fungi	Ascomycota	Leotiomycetes	Helotiales	Hyaloscyphaceae	Microscypha
44b52beb286de79acd9360c7c11acc31	Fungi	Ascomycota	Dothideomycetes	NA	NA	NA
44c9a432ab118a36fa912f86a8e7ce31	Fungi	Basidiomycota	Agaricomycetes	NA	NA	NA
44cf4a55235927d11f0a00c9cc20ff3e	Fungi	NA	NA	NA	NA	NA
44e07845efde3acebd1f00a288e70236	Fungi	NA	NA	NA	NA	NA
4510e8a914fe82af4e3ada55ed781580	Fungi	Chytridiomycota	NA	NA	NA	NA
4514aba39ec120a5391dc6f298f94f24	Fungi	Basidiomycota	NA	NA	NA	NA
451e42e7d08a5f1b5b9e94400314559c	Fungi	Mortierellomycota	Mortierellomycetes	Mortierellales	Mortierellaceae	Mortierella
4532a519af39a9233303522a7b301946	Fungi	NA	NA	NA	NA	NA
458465c18edb8d82d04e6ea672e1973c	Fungi	Mortierellomycota	Mortierellomycetes	Mortierellales	Mortierellaceae	Mortierella
458746aebe322908714cf18a5a323f51	Fungi	Chytridiomycota	Spizellomycetes	Spizellomycetales	Spizellomycetaceae	Spizellomyces
459a24e368851a776e834fd9b58998eb	Fungi	NA	NA	NA	NA	NA
45a704a3c651cda97f992a4435208a83	Fungi	Basidiomycota	Agaricomycetes	Auriculariales	Exidiaceae	NA
45b9285d172d631eddb343ff1e979f18	Fungi	Ascomycota	NA	NA	NA	NA
45dad8385543762a33db08ff8fee4a58	Fungi	Ascomycota	Pezizomycetes	NA	NA	NA
45ec05c60e0a46f16d9f61da8f0505c8	Fungi	Ascomycota	Sordariomycetes	Sordariales	Lasiosphaeriaceae	NA
466f3a7dece6b405545de0736dcbe30f	Fungi	NA	NA	NA	NA	NA
4676261347d2c23d5b5faca5f26b9c85	Fungi	NA	NA	NA	NA	NA
46a9185c1da300da647001ad1d75de74	Fungi	NA	NA	NA	NA	NA
46d27c0da2964178665402a98af543c9	Fungi	Ascomycota	Dothideomycetes	Pleosporales	Phaeosphaeriaceae	Chaetosphaeronema
46fa0776dea611192d66a838b9a82d29	Fungi	NA	NA	NA	NA	NA
470548282f0be3c4396dc21d5428d9fb	Fungi	Mortierellomycota	Mortierellomycetes	Mortierellales	Mortierellaceae	Mortierella
4715a4ff0b6f6d0df00c4bc3c7b72398	Fungi	NA	NA	NA	NA	NA
472913a912c3b3e7b5623f7f37f85a26	Fungi	Basidiomycota	Agaricomycetes	Agaricales	Bolbitiaceae	Conocybe
472e3342d4ab7a1780e95f78284610c3	Fungi	NA	NA	NA	NA	NA
4735e36d2c0a93aa1159b6eb7a28454d	Fungi	NA	NA	NA	NA	NA
4740ac8556d9433dff14c37d15ca1fda	Fungi	Ascomycota	Sordariomycetes	Chaetosphaeriales	Chaetosphaeriaceae	Chloridium
47448cc8081a4d59aadfcb96eb50a5c8	Fungi	Basidiomycota	Agaricomycetes	Agaricales	NA	NA
47631e9b3bdac0916d4184bfb354274d	Fungi	Ascomycota	Sordariomycetes	Hypocreales	Stachybotryaceae	NA
47662ecddf38eb58237bad180274740a	Fungi	NA	NA	NA	NA	NA
4766739e11c220860f18308919b66909	Fungi	Ascomycota	Sordariomycetes	Pleurotheciales	Pleurotheciaceae	Pleurotheciella
47748463a62fafffa3b4326c80268fe9	Fungi	Ascomycota	Sordariomycetes	Sordariales	Lasiosphaeriaceae	Schizothecium
47c8dabc9364e0383de5dd5ff013e6b7	Fungi	Ascomycota	Sordariomycetes	Sordariales	Lasiosphaeriaceae	Podospora
47d66e8dcc2bc6798061405bd9e32bba	Fungi	Ascomycota	NA	NA	NA	NA
48439250fc6941523b57cd3bd779ee04	Fungi	NA	NA	NA	NA	NA
484ea0737a07966cf6a3ff4486481a9a	Fungi	Ascomycota	Leotiomycetes	Thelebolales	Pseudeurotiaceae	Pseudogymnoascus
485217dc600fa2a7cf4557138df3a661	Fungi	Basidiomycota	Agaricomycetes	Cantharellales	Ceratobasidiaceae	NA
489af3f40d8da6f65c0b6af8869f9698	Fungi	Ascomycota	Leotiomycetes	Helotiales	NA	NA
489ed8f676bda0994f0ed858bbfc2431	Fungi	Ascomycota	Dothideomycetes	Pleosporales	Leptosphaeriaceae	Leptosphaeria
48af477ac89fdbbda4f1749989c3636f	Fungi	NA	NA	NA	NA	NA
48b129c0a59f6656ab23648407188dbb	Fungi	Basidiomycota	Agaricomycetes	Agaricales	Psathyrellaceae	Psathyrella
48ddbaac51811ef62c16a76a4b7eed0e	Fungi	Ascomycota	Sordariomycetes	Sordariales	Lasiosphaeriaceae	Cercophora
48f0ec043274248e9cff26ecafa05674	Fungi	Basidiomycota	Agaricomycetes	Cantharellales	Ceratobasidiaceae	Thanatephorus
492790ec8ce6b077d8e95efe92dee618	Fungi	Ascomycota	Dothideomycetes	Pleosporales	Leptosphaeriaceae	NA
492def5bc756d22dbf551c3208b1f7d2	Fungi	NA	NA	NA	NA	NA
494b0845f3fa12e411218f65a65fb899	Fungi	NA	NA	NA	NA	NA
496189fe7f3de8e74fa102e1f6d75124	Fungi	NA	NA	NA	NA	NA
4980ccf58ed5d9760f79ecd88ddd9998	Fungi	Ascomycota	Sordariomycetes	NA	NA	NA
499d0434052e3955f323a0801ca6ee24	Fungi	Mortierellomycota	Mortierellomycetes	Mortierellales	Mortierellaceae	Mortierella
49a3a23ccccbb7bbfacb0b7df3a853c2	Fungi	Ascomycota	Sordariomycetes	Coniochaetales	Coniochaetaceae	Coniochaeta
49c71d16ace96f8a1bf193949024a475	Fungi	Ascomycota	Dothideomycetes	Pleosporales	Lentitheciaceae	Darksidea
49d5e598dfd5ec549a0df843851c22fd	Fungi	Ascomycota	Leotiomycetes	Helotiales	Helotiaceae	Glarea
4a36ee02274780ed061ef7066a779bad	Fungi	NA	NA	NA	NA	NA
4a556a47339e145516d952337e7edb58	Fungi	Ascomycota	Sordariomycetes	Hypocreales	NA	Stilbella
4acb4accabc46407cfa2e062891769a8	Fungi	Ascomycota	Sordariomycetes	Hypocreales	Nectriaceae	Fusarium
4aecdfaf6e892007cf69079f66f920cb	Fungi	NA	NA	NA	NA	NA
4b86f63bbf43758ad5347e63baf9aa97	Fungi	Ascomycota	Dothideomycetes	Pleosporales	Phaeosphaeriaceae	Phaeosphaeria
4baaf27f417c356c7fbc5f699b81d057	Fungi	Ascomycota	Leotiomycetes	Helotiales	Hyaloscyphaceae	Lachnum
4bad66eecace16f53b6271b891189814	Fungi	NA	NA	NA	NA	NA
4bfe433f48f73e43b61f3fac649b3279	Fungi	Ascomycota	Sordariomycetes	Hypocreales	Nectriaceae	Fusicolla
4c4a330aa3be18c75bf43f189268bb9b	Fungi	NA	NA	NA	NA	NA
4c56d9f90bf7311e9fa8abf821a46a4a	Fungi	Glomeromycota	Paraglomeromycetes	Paraglomerales	Paraglomeraceae	Paraglomus
4c585dc8cd36c59fdd0d437a4a173635	Fungi	NA	NA	NA	NA	NA
4c69163e182352d0be7a9e4859b438c4	Fungi	Ascomycota	Leotiomycetes	Helotiales	NA	NA
4c6af36eca64c85a4e847fef670368ec	Fungi	NA	NA	NA	NA	NA
4c7f796bb347b8f7bee28b293a06964c	Fungi	Ascomycota	Eurotiomycetes	Eurotiales	Aspergillaceae	Penicillium
4c8ce9491978be08c49e97d572b40d87	Fungi	NA	NA	NA	NA	NA
4c9060c2ea39ba7983dee2c2bc212d56	Fungi	Mortierellomycota	Mortierellomycetes	Mortierellales	Mortierellaceae	Mortierella
4ca4ce5e945a53528743c6830696c45c	Fungi	Ascomycota	Leotiomycetes	Helotiales	NA	NA
4d0facb56c223e436f7cadebcd26f56b	Fungi	Ascomycota	NA	NA	NA	NA
4d14720f97ee2147d0541e5a2f757067	Fungi	Basidiomycota	Agaricomycetes	NA	NA	NA
4d645d7238cd2e0619246e790a8a3845	Fungi	Ascomycota	Sordariomycetes	Xylariales	Microdochiaceae	Microdochium
4d86536fa0044604974968e0f45007d3	Fungi	Olpidiomycota	Olpidiomycetes	Olpidiales	Olpidiaceae	Olpidium
4dc7965fc1f60553cbd114ecfc9e8ae0	Fungi	Ascomycota	Sordariomycetes	Hypocreales	Clavicipitaceae	Collarina
4dd44641ebb207b84c57b707b8049b05	Fungi	Basidiomycota	Agaricomycetes	Agaricales	Tricholomataceae	Calyptella
4ddb9c6ce21be9b5a9644ccbb77f04e7	Fungi	Ascomycota	Sordariomycetes	Sordariales	Lasiosphaeriaceae	Cladorrhinum
4dddddc04cee266661fda840a4c21198	Fungi	Olpidiomycota	Olpidiomycetes	Olpidiales	NA	NA
4ddf9e92c20a35eb23e90fe59b026a95	Fungi	NA	NA	NA	NA	NA
4e297190f7a66341d30a229509be5ea3	Fungi	NA	NA	NA	NA	NA
4e2dc334ec5382e055c8858b28783bb5	Fungi	Ascomycota	Sordariomycetes	Sordariales	Lasiosphaeriaceae	NA
4e4dba47bdaf4627aaf58a17dc8afc83	Fungi	Basidiomycota	Agaricomycetes	NA	NA	NA
4e540ee9b173983f3092ac4b1760fa30	Fungi	Ascomycota	Dothideomycetes	Pleosporales	Melanommataceae	NA
4e69c38f091b0cc137eeef2d3887c68d	Fungi	Ascomycota	Dothideomycetes	Capnodiales	NA	NA
4e7a2450dcc0ac3681dfbba0b0033341	Fungi	Ascomycota	Sordariomycetes	Sordariales	Sordariaceae	NA
4e8b58c82c80b13ffa8e73061f1e09e6	Fungi	Basidiomycota	Agaricomycetes	Agaricales	Entolomataceae	Clitopilus
4e9009122be7f6102fde1ea79800fe7d	Fungi	Ascomycota	Sordariomycetes	Hypocreales	NA	NA
4ec63cd01d9d4bff6836796e135bb2d8	Fungi	Ascomycota	Dothideomycetes	Pleosporales	Sporormiaceae	Preussia
4ecefebfee91d1c92b5cbab245111e1d	Fungi	Ascomycota	Leotiomycetes	Helotiales	Sclerotiniaceae	Sclerotinia
4ed16f3f032ae2b88ae5fec7a40aecf1	Fungi	Mortierellomycota	Mortierellomycetes	Mortierellales	Mortierellaceae	Mortierella
4eebd247bb04133850c456f5a6e5b0df	Fungi	NA	NA	NA	NA	NA
4f133cb0e4dee13eab53cff10fa09b3f	Fungi	NA	NA	NA	NA	NA
4f5510b64f30f64ef4e2bac1e46c991c	Fungi	Ascomycota	Sordariomycetes	Sordariales	Lasiosphaeriaceae	Schizothecium
4f6a9d3bb578559af17d45b1b4655ce8	Fungi	Ascomycota	Leotiomycetes	Helotiales	NA	NA
4f701bf50affe7abeb9ee9095b0e0039	Fungi	NA	NA	NA	NA	NA
4f7925342deb23c988e73a14de7a106b	Fungi	NA	NA	NA	NA	NA
4f7c7dfd0696104b7fe4d5885b68d8ce	Fungi	Ascomycota	Leotiomycetes	Helotiales	NA	NA
4f982847195ab67f4210df0afaf75069	Fungi	Ascomycota	Eurotiomycetes	Chaetothyriales	Herpotrichiellaceae	Exophiala
4f9af2af197b2400031f1fdfbda64d79	Fungi	Mortierellomycota	Mortierellomycetes	Mortierellales	Mortierellaceae	Mortierella
4f9cafe3d920bdb49a5232fb048ffbd6	Fungi	Ascomycota	Sordariomycetes	Sordariales	Lasiosphaeriaceae	NA
4fbc52aaaec1f85f96b8a0c9e7dd87fb	Fungi	Basidiomycota	Agaricomycetes	NA	NA	NA
4fbde85e131a534ec674bb37dbab5d79	Fungi	Ascomycota	Dothideomycetes	Capnodiales	Teratosphaeriaceae	Constantinomyces
4fd194fd12b1a3de747525ffe041b2b7	Fungi	Basidiomycota	Agaricomycetes	NA	NA	NA
4fe1a6b0ebd74c71939775d3e1cc03ba	Fungi	NA	NA	NA	NA	NA
5014db889ea4b90447373b02389207ad	Fungi	Ascomycota	Pezizomycetes	Pezizales	Pyronemataceae	NA
5031ff57a64f800b577bbce49d1d8f6f	Fungi	Basidiomycota	Agaricomycetes	NA	NA	NA
50550899cc6cbc402e72e6fef535652a	Fungi	NA	NA	NA	NA	NA
506400aeb2835e2a6f7cbd8e53d27959	Fungi	NA	NA	NA	NA	NA
507b52b0d01115456314804e53d5bf66	Fungi	Basidiomycota	Agaricomycetes	NA	NA	NA
508c2397a5f824e1463aa0f89751463a	Fungi	Ascomycota	Leotiomycetes	Helotiales	Helotiaceae	Tetracladium
5092d8dd92d686761038d3225ae79e0f	Fungi	NA	NA	NA	NA	NA
50a02e9e71dc28b6bfae069d0c32dda4	Fungi	Ascomycota	Eurotiomycetes	Chaetothyriales	NA	NA
50c3d18c7e93502998c6d94b21dfd7b1	Fungi	NA	NA	NA	NA	NA
50fab50bc0d4b7dba614d2ef1ba4c6e2	Fungi	Ascomycota	Sordariomycetes	Hypocreales	Nectriaceae	NA
51321cb062c368d75622e59542faf459	Fungi	Basidiomycota	Agaricomycetes	Agaricales	Entolomataceae	Clitopilus
515b9d0e9356ced82e41f55c3c7f1738	Fungi	Ascomycota	Leotiomycetes	Helotiales	NA	NA
515f421f719c0f996df9e32e21a3972e	Fungi	NA	NA	NA	NA	NA
51ccb4f90038a9109d10e2d0e58c2726	Fungi	Basidiomycota	Agaricomycetes	Cantharellales	Ceratobasidiaceae	NA
51d2192f062c53def55f348c7b8e18cd	Fungi	NA	NA	NA	NA	NA
51ec968076fadc596ac239cf1ef7af6a	Fungi	Ascomycota	Sordariomycetes	Sordariales	Lasiosphaeriaceae	Schizothecium
522b37d3e32e488599412beddaa1c106	Fungi	Ascomycota	Leotiomycetes	Helotiales	NA	NA
525a1f936629f82c679e9ea8850e6e83	Fungi	Ascomycota	Dothideomycetes	Pleosporales	NA	NA
52827f94f7a822915e004e661a1dfc36	Fungi	NA	NA	NA	NA	NA
529570735e69454d87b600495380ebd5	Fungi	Ascomycota	Sordariomycetes	Coniochaetales	Coniochaetaceae	NA
5297e0d0337d25c3c22704464aae434a	Fungi	NA	NA	NA	NA	NA
5298b7bffcb7b7570c997152d4e35951	Fungi	NA	NA	NA	NA	NA
529e9647d362022baa7f63a66d5e4d09	Fungi	NA	NA	NA	NA	NA
52a378a6fe81025c430ee976759ca39c	Fungi	Basidiomycota	Microbotryomycetes	NA	Chrysozymaceae	Sampaiozyma
52acc49f17eff6eabbdfa17495a44a24	Fungi	NA	NA	NA	NA	NA
52f874f52fda0456a4b411d1099946d6	Fungi	NA	NA	NA	NA	NA
530c662b00f1e50a7e7fa6d596a261f6	Fungi	Ascomycota	NA	NA	NA	NA
530d32585d622c20c15e8487e605ff52	Fungi	NA	NA	NA	NA	NA
53270cdc5f212c06066c8dd83814d472	Fungi	NA	NA	NA	NA	NA
535f9d26a1f603b442d8ad22257a1384	Fungi	Ascomycota	Dothideomycetes	Pleosporales	Didymosphaeriaceae	Pseudopithomyces
536f72edaf2766e7382e876f89977bdf	Fungi	NA	NA	NA	NA	NA
538d7fa86d09fbe58ea9f559bcfeb116	Fungi	NA	NA	NA	NA	NA
53eaf62a30dabef55c59965ae0f8dc51	Fungi	Basidiomycota	Agaricomycetes	Cantharellales	Ceratobasidiaceae	Thanatephorus
540e18f333973950bdd3914a889ee352	Fungi	NA	NA	NA	NA	NA
54532ac14811e271e1429791492983e3	Fungi	NA	NA	NA	NA	NA
545f18e55fe8b4a88f3a3b2c3f1565e3	Fungi	Ascomycota	Sordariomycetes	Sordariales	Lasiosphaeriaceae	Cercophora
547a1a67a0bc5d4c371e6f886be13bcd	Fungi	NA	NA	NA	NA	NA
548f9e8479e97a8f8585c889e508075f	Fungi	Ascomycota	Dothideomycetes	Pleosporales	NA	NA
54a74906b41e2ad60df6c62c89657982	Fungi	NA	NA	NA	NA	NA
54bf3074f3202699fc935a0473c0754b	Fungi	Ascomycota	NA	NA	NA	NA
54f9eba157021f2667bf2046fa9fbff9	Fungi	Basidiomycota	Agaricomycetes	Agaricales	Bolbitiaceae	Conocybe
55280c03cf4ede1e680b4467f7c70201	Fungi	Ascomycota	NA	NA	NA	NA
552d40c6f7f1d0d980abbc0b066e65f3	Fungi	Basidiomycota	Agaricostilbomycetes	Agaricostilbales	Kondoaceae	Kondoa
55446f95d49e8e960810639f4c786135	Fungi	Ascomycota	Leotiomycetes	Helotiales	Helotiaceae	Crocicreas
5563f34a501a603980a12e3f40415533	Fungi	Basidiomycota	Agaricomycetes	Agaricales	Psathyrellaceae	Coprinellus
5594e20da8256b5e1eb31895a54914b8	Fungi	Basidiomycota	Tremellomycetes	Tremellales	Bulleribasidiaceae	Vishniacozyma
559f16a7246ae03a9878e386afa3fc58	Fungi	Basidiomycota	Agaricomycetes	Hymenochaetales	Schizoporaceae	Hyphodontia
56774df45ec3de7eef3aaeb1b692afdb	Fungi	NA	NA	NA	NA	NA
5691d9d7eaf213913531d6227263d36c	Fungi	Ascomycota	Sordariomycetes	Hypocreales	Stachybotryaceae	Xepicula
56c13e892ae85dcd5294f000551be501	Fungi	NA	NA	NA	NA	NA
56c4c12604b042825f55e4098600cbb4	Fungi	NA	NA	NA	NA	NA
56d140f3e10bec70732e30aebb988440	Fungi	NA	NA	NA	NA	NA
56e7200121109e490ff0c051a85571dc	Fungi	Basidiomycota	Agaricomycetes	Agaricales	Bolbitiaceae	Conocybe
56e7594f46a3370d347c8cb4bd70a80d	Fungi	Chytridiomycota	NA	NA	NA	NA
571acce2f6d85841138a8178d13c57e0	Fungi	NA	NA	NA	NA	NA
571cddac6b6fc5b5efec7f315b34c6ff	Fungi	Ascomycota	Eurotiomycetes	Chaetothyriales	NA	NA
572b938abd062e290eb84d91f084b969	Fungi	NA	NA	NA	NA	NA
5749647afe5d4d2495501000e7eedffe	Fungi	NA	NA	NA	NA	NA
578f4fda64529d42f338e38fd35881aa	Fungi	NA	NA	NA	NA	NA
57a63b0eae4bed46c76b8d21c19ad50a	Fungi	Ascomycota	Sordariomycetes	Hypocreales	Stachybotryaceae	Myrothecium
57baaa595846959130f1334fe547a923	Fungi	Ascomycota	Sordariomycetes	Sordariales	Lasiosphaeriaceae	Apodus
57cb47abbd9fa83345abe8aaf6a5897c	Fungi	NA	NA	NA	NA	NA
57d1bad2c32c118c909c8b6edb3662c9	Fungi	NA	NA	NA	NA	NA
57fed97a6fa866987e0a083a72ff836d	Fungi	Glomeromycota	Glomeromycetes	Glomerales	Claroideoglomeraceae	Claroideoglomus
5820aa7adb9aed74219ff7459dfb60f9	Fungi	Basidiomycota	Agaricomycetes	Agaricales	Bolbitiaceae	Panaeolus
58279b96ce90713e74019293f07a243f	Fungi	Ascomycota	Dothideomycetes	Pleosporales	Phaeosphaeriaceae	Neosetophoma
5832c37cd64b557f50882f7bbda8c39b	Fungi	NA	NA	NA	NA	NA
5851e8e21fa00bb4a0f254d2c4be317d	Fungi	Ascomycota	Sordariomycetes	Sordariales	Lasiosphaeriaceae	Schizothecium
58a0bc30704fda07b0a1bbe5150c9df9	Fungi	NA	NA	NA	NA	NA
58adeae8feb83815ced11657316c3305	Fungi	Basidiomycota	Cystobasidiomycetes	NA	NA	NA
58c2cb227640d742b74bbfae2f3593ef	Fungi	NA	NA	NA	NA	NA
58f261c4bcbc48de7125083a430b7155	Fungi	Basidiomycota	Microbotryomycetes	Leucosporidiales	Leucosporidiaceae	Leucosporidium
58fc78ab7767d3138444520f612e308c	Fungi	NA	NA	NA	NA	NA
596db44085ac4f04aa398ec756b857c1	Fungi	Mortierellomycota	Mortierellomycetes	Mortierellales	Mortierellaceae	Mortierella
5977a403003fd619b6e2fbe91462171c	Fungi	Entomophthoromycota	Basidiobolomycetes	Basidiobolales	Basidiobolaceae	Basidiobolus
59999ffb530cc956618adbe403ab862f	Fungi	Ascomycota	Sordariomycetes	Sordariales	Lasiosphaeriaceae	Echria
59e000dded8dc9bbf597d44bd9de4776	Fungi	Basidiomycota	Agaricomycetes	Auriculariales	Exidiaceae	NA
5a528be8a4d9d6a8fc6c84e98eaf6097	Fungi	NA	NA	NA	NA	NA
5a59ba3366b4d779d129b3185ecbc61c	Fungi	NA	NA	NA	NA	NA
5a72fc7c912ec246f554a897f01867bf	Fungi	NA	NA	NA	NA	NA
5aa411c060c2a715f1346e3489111a6c	Fungi	Basidiomycota	Agaricomycetes	NA	NA	NA
5ae2b036319b662fd3f4aebcdc499544	Fungi	NA	NA	NA	NA	NA
5b07b7917dd159c3c07ebbfecb6b8726	Fungi	Mortierellomycota	Mortierellomycetes	Mortierellales	Mortierellaceae	Mortierella
5b29e67afc1f82daf2f46eb574d82368	Fungi	Ascomycota	Leotiomycetes	Helotiales	Vibrisseaceae	Phialocephala
5b375d1fa1808275e134508c71e8e368	Fungi	Ascomycota	Sordariomycetes	Sordariales	Lasiosphaeriaceae	Schizothecium
5b40d77bd14a12be36e101354b50573d	Fungi	Ascomycota	Sordariomycetes	Diaporthales	Diaporthaceae	Diaporthe
5b6b8efb69a31bfb759ed206129e7f00	Fungi	Rozellomycota	NA	NA	NA	NA
5b8a3b1c5b822f0f09cb8a96d2b7d9d0	Fungi	Basidiomycota	Agaricomycetes	NA	NA	NA
5b90dfefff440d17db51cc71943e292e	Fungi	Ascomycota	Sordariomycetes	Sordariales	Lasiosphaeriaceae	NA
5ba4e858c1b07d44f5fac41c9a5d43a3	Fungi	Ascomycota	Sordariomycetes	Hypocreales	NA	Trichothecium
5bb02465a9837cbf6167d63e9fe679cd	Eukaryota	Viridiplantae	Spermatophyta	Brassicales	Brassicaeae	g_Brassica
5c0b7f6f07d2bd24a268aba3664fb7bd	Fungi	NA	NA	NA	NA	NA
5c5e4ff08672f34248062ac1557b1cc5	Fungi	Ascomycota	Dothideomycetes	Pleosporales	Lophiostomataceae	Sigarispora
5ca7759c61d9f40192a23cfe813199e4	Fungi	Ascomycota	Sordariomycetes	Hypocreales	Nectriaceae	NA
5ca77ddfba70da06c6bddbf7b5330e9e	Fungi	NA	NA	NA	NA	NA
5cab999e85668b0498a23714654499c0	Fungi	Ascomycota	Leotiomycetes	NA	NA	NA
5cba847001d6a01f66e4e37b8c8345ab	Fungi	NA	NA	NA	NA	NA
5cc8a0bc5df3700c9347e19ad0ffaa0f	Fungi	NA	NA	NA	NA	NA
5ce42902deab3bb4532133e11559d340	Fungi	Basidiomycota	Agaricomycetes	Cantharellales	Ceratobasidiaceae	Thanatephorus
5d2f2242a41e841ce7b91d7018f397a7	Fungi	Chytridiomycota	Rhizophydiomycetes	Rhizophydiales	NA	Operculomyces
5d5670a38e00862ed71a505bf2b9621b	Fungi	NA	NA	NA	NA	NA
5d62644f118d8881c3554b1398a82f94	Fungi	NA	NA	NA	NA	NA
5d86d7619533108557a3b22a0d741d45	Fungi	Ascomycota	NA	NA	NA	NA
5d8c3a4d5a0de4f9ee0c8d6f54db9719	Fungi	NA	NA	NA	NA	NA
5ded4c533fb519efeefbd1b49840c6b7	Fungi	NA	NA	NA	NA	NA
5df88103cdf16b5d87d5749015f1a9fe	Fungi	Ascomycota	Sordariomycetes	Hypocreales	NA	Acremonium
5e088c06139cb2dc9996a8af2970b0e7	Fungi	Basidiomycota	Agaricomycetes	NA	NA	NA
5e3b129b95ea6e6f0ff7e9098fdb5ff1	Fungi	NA	NA	NA	NA	NA
5e5b88888232380e98cc57c2efb793e1	Fungi	Basidiomycota	Agaricomycetes	Cantharellales	Ceratobasidiaceae	NA
5e728cec0937fafc0f3389579d1b5ed6	Fungi	Ascomycota	NA	NA	NA	NA
5e813d886cca3dc7eacc402d9c9b596b	Fungi	Basidiomycota	Agaricomycetes	Auriculariales	NA	NA
5ef56da79eff30b9176199e11805f683	Fungi	NA	NA	NA	NA	NA
5efaaf674ad6e6a9e77f9354f2d50a48	Fungi	NA	NA	NA	NA	NA
5f0ff7b18adcc9c3fe0ced784129f2b2	Fungi	NA	NA	NA	NA	NA
5f2f4e81fc8c76cc799d71c06694aeea	Fungi	Ascomycota	Sordariomycetes	Sordariales	Chaetomiaceae	NA
5f3835f6495e96e591d879f1d3919720	Fungi	Ascomycota	Leotiomycetes	Helotiales	Helotiaceae	Tetracladium
5f692562fa38e6bdcb1a1595370d4e19	Fungi	NA	NA	NA	NA	NA
5fa029ff4a212c550fe7af522649f59a	Fungi	NA	NA	NA	NA	NA
5fc00802c63c6a560746e1144e4006e5	Fungi	Ascomycota	Pezizomycetes	Pezizales	Ascobolaceae	NA
5fd8b8c0e8888e3c5212e0d57354c33a	Fungi	NA	NA	NA	NA	NA
5fd9a3ff4d0d78ec0787e4160bfab7d9	Fungi	Ascomycota	Dothideomycetes	Pleosporales	Lentitheciaceae	Keissleriella
5fe06c9c684b82f1a8fdf0de36765c31	Fungi	Ascomycota	NA	NA	NA	NA
5fecf0eeae912a20eaac091d07d6b48c	Fungi	NA	NA	NA	NA	NA
600d8c984f1a26490443a5e714a818b2	Fungi	Ascomycota	Pezizomycetes	NA	NA	NA
6028872d6f98250bfb1672b344368b6e	Fungi	Basidiomycota	Agaricomycetes	NA	NA	NA
6048f1c4630b2c5067b4280d4bd44f48	Fungi	NA	NA	NA	NA	NA
60574389d6e7785428b98b2354d17d2d	Fungi	NA	NA	NA	NA	NA
606124648e0b54d9fa2df8df20c6e59d	Fungi	NA	NA	NA	NA	NA
6074e11f806f697a0e743b971132f2e2	Fungi	Basidiomycota	Agaricomycetes	NA	NA	NA
6085da7eaf9e912e68afa8d7b0d80f7a	Fungi	Mortierellomycota	Mortierellomycetes	Mortierellales	Mortierellaceae	Mortierella
6097fe194d592fa3be2832585a1e0d87	Fungi	Ascomycota	Leotiomycetes	Helotiales	NA	NA
60cc7b7125931ab15d65184782b53914	Fungi	Basidiomycota	Agaricomycetes	Cantharellales	Ceratobasidiaceae	Thanatephorus
60d39e3a9412916465b559e13b1fcda5	Fungi	Basidiomycota	Agaricomycetes	Agaricales	Psathyrellaceae	Psathyrella
610eeb7b995c5a23e18c85e36ed13112	Fungi	Basidiomycota	Agaricomycetes	Cantharellales	Ceratobasidiaceae	NA
6141e098000b209efdd05d5628dbcc4c	Fungi	Ascomycota	Sordariomycetes	Xylariales	Apiosporaceae	Arthrinium
61617902ae555c15895ffb19f9336d39	Fungi	NA	NA	NA	NA	NA
61699b79d0bfb2f31247906c5214b724	Fungi	Basidiomycota	Agaricomycetes	Agaricales	Entolomataceae	Entoloma
6192849a666b36f576028a93a538f60a	Fungi	NA	NA	NA	NA	NA
6198b3413b42cae1766e169cf37633d2	Fungi	Basidiomycota	Tremellomycetes	Tremellales	Bulleribasidiaceae	Vishniacozyma
61bc42f0287d4f48c2a33a85ee775e90	Fungi	Basidiomycota	Agaricomycetes	NA	NA	NA
623fbb7fc10baf2f9a809ee5c7deba8a	Fungi	Basidiomycota	Agaricomycetes	Trechisporales	NA	NA
626dead21e4de4a0c368e9af289fdd75	Fungi	NA	NA	NA	NA	NA
6277b3c6b0b59b10856fa31dc367833d	Fungi	Basidiomycota	Agaricomycetes	NA	NA	NA
62a030e57536b4a37e399565b300c757	Fungi	NA	NA	NA	NA	NA
62aacf3bda3cb76184a34b2e5c06afa9	Fungi	Ascomycota	Sordariomycetes	Hypocreales	Stachybotryaceae	Striatibotrys
6307af3d71fba061dc5b77d6e420bd3c	Fungi	NA	NA	NA	NA	NA
6313874d9a29ab0ddd326067166b6c69	Fungi	Basidiomycota	Agaricomycetes	NA	NA	NA
63224345457e26dfcca6df5c2ba908b0	Fungi	NA	NA	NA	NA	NA
6352c97ae31be205f679acebb1f1029b	Fungi	NA	NA	NA	NA	NA
637ad9307f9eb67f8847d5da7a776999	Fungi	Ascomycota	Eurotiomycetes	Chaetothyriales	Herpotrichiellaceae	NA
637ec4fd068cda8024878afed1bc6f97	Fungi	Basidiomycota	Agaricomycetes	Cantharellales	Ceratobasidiaceae	Ceratobasidium
6403fb7fbd341aefde2a547829651257	Fungi	NA	NA	NA	NA	NA
643a293642c547c2e3b13c3753a47a10	Fungi	Ascomycota	Leotiomycetes	Helotiales	NA	Cadophora
643e35a52a19e535dab7f67cf5bc4011	Fungi	Ascomycota	Sordariomycetes	Hypocreales	Bionectriaceae	Valsonectria
646fc26d9333e891abf094e254d69751	Fungi	Basidiomycota	Agaricomycetes	Agaricales	Psathyrellaceae	Coprinellus
647baa0708db63fbdf9769219500ae92	Fungi	NA	NA	NA	NA	NA
6484051d332687a1d2d86aaa4f674455	Fungi	NA	NA	NA	NA	NA
649dba062fe6af6d1688e2777333b643	Fungi	NA	NA	NA	NA	NA
64a2b4cdf1a6fa0508aa78cd1dc59a83	Fungi	NA	NA	NA	NA	NA
64ad709c57e9888a55df3f5b469bc25a	Fungi	Basidiomycota	Agaricomycetes	Atheliales	Atheliaceae	Athelia
64bc3ef475e569b0efb706b49c693439	Fungi	NA	NA	NA	NA	NA
654937327ad7ee7b66b397c76fc3cd79	Fungi	Basidiomycota	NA	NA	NA	NA
654ed75b12658d2fc92f9cd8d3c71c65	Fungi	Ascomycota	Leotiomycetes	Thelebolales	Thelebolaceae	Thelebolus
6554096e0c6cd68ffb674ea45e743618	Fungi	Basidiomycota	Agaricomycetes	NA	NA	NA
6563855cf0020c6e61a41d8eff0558c0	Fungi	Ascomycota	Sordariomycetes	NA	NA	NA
657526bf1094baa80559fb392c0290f0	Fungi	NA	NA	NA	NA	NA
6579700f5d69af4fc67ffaa6d8d036b7	Fungi	Basidiomycota	Agaricomycetes	Cantharellales	NA	Sistotrema
65bcf9961cb859c4bf4950c129b7e97c	Fungi	Chytridiomycota	Spizellomycetes	Spizellomycetales	Spizellomycetaceae	Spizellomyces
65c3ef5a8b473ae2b430feecc855d313	Fungi	NA	NA	NA	NA	NA
65c6ddfa67435c9d2a9e7ad0fc9d2480	Fungi	Basidiomycota	Agaricomycetes	Agaricales	Typhulaceae	Typhula
6606106cc52aedc161f85f6d8b269812	Fungi	Basidiomycota	Agaricomycetes	Agaricales	Marasmiaceae	Tetrapyrgos
663b8646031b2fd3dd7ec0266a892281	Fungi	Ascomycota	Sordariomycetes	Hypocreales	Nectriaceae	Fusicolla
66522e1e56d6b7c81444794e2d251a66	Fungi	Basidiomycota	Agaricomycetes	Cantharellales	NA	Minimedusa
6694b7cfcb20a6c0f094e68b671eceb0	Fungi	NA	NA	NA	NA	NA
66bf3309c264fe28848dd6b699400390	Fungi	Ascomycota	Sordariomycetes	NA	NA	NA
66d1809860f4f2dc94ce762e8b40a28c	Fungi	Ascomycota	Sordariomycetes	Sordariales	Lasiosphaeriaceae	Cladorrhinum
66e029653182767c80ba29216df71254	Fungi	NA	NA	NA	NA	NA
66fd5e1890e1b52720ef6703dd97f03a	Fungi	NA	NA	NA	NA	NA
67672031238c57b74bf2dfcf3724a44a	Fungi	NA	NA	NA	NA	NA
676a1c5593eb2d18e918ca80fe82905a	Fungi	Basidiomycota	Agaricomycetes	Agaricales	Psathyrellaceae	Coprinellus
677e2382adfff5ff7e1fa2a00237b11f	Fungi	Ascomycota	Sordariomycetes	Pleurotheciales	Pleurotheciaceae	Pleurotheciella
67970bdeb56ca5013695dfcaf7328fc1	Fungi	NA	NA	NA	NA	NA
67c726d16bf99b33fb2407f041843e9b	Fungi	NA	NA	NA	NA	NA
67df6931a0e7babebd623d3d6263bf1a	Fungi	Basidiomycota	Agaricomycetes	Agaricales	Entolomataceae	Entoloma
67f029a42c052785b2759360b8321948	Fungi	Ascomycota	Dothideomycetes	Pleosporales	NA	NA
681e57152935c0f32463c04c2d44bfe0	Fungi	Ascomycota	Pezizomycetes	Pezizales	Pezizaceae	NA
684669058da3039f55d4e2dc13d8c35d	Fungi	Ascomycota	Sordariomycetes	Hypocreales	NA	Stilbella
6848e24d39d6b374e43892a9826bbd4a	Fungi	NA	NA	NA	NA	NA
68762b472030e92a3a11dd5d47e26eb4	Fungi	Mortierellomycota	Mortierellomycetes	Mortierellales	Mortierellaceae	Mortierella
68982a12eda007d7c6b16df05ca07e6f	Fungi	Ascomycota	Sordariomycetes	Sordariales	Chaetomiaceae	Chaetomium
68d770aedab8554b26dd561512cc1809	Fungi	NA	NA	NA	NA	NA
68e96c46a92e878c9934ece5bb6d4dde	Fungi	NA	NA	NA	NA	NA
68f23fa7282a8ab873a7c1d2307d14cb	Fungi	Mortierellomycota	Mortierellomycetes	Mortierellales	Mortierellaceae	Mortierella
691c056cc844e9717a0ff5194179ee43	Fungi	NA	NA	NA	NA	NA
6933138c03ed3d18a46a668c810495c2	Fungi	Ascomycota	Dothideomycetes	Pleosporales	Leptosphaeriaceae	Leptosphaeria
6948ef1a323edf69f33ec431da913e44	Fungi	Ascomycota	Leotiomycetes	Helotiales	NA	NA
6952d220a26e5c4f42fdb95a560a571d	Fungi	Basidiomycota	Agaricomycetes	NA	NA	NA
695418003f3f85a4aecbe046370e9dfa	Fungi	NA	NA	NA	NA	NA
698823fbad90d73a2cbe815475a54f81	Fungi	Ascomycota	Sordariomycetes	Hypocreales	Clavicipitaceae	Pochonia
69ad2f62cbfd1c4d779e57f3f6cc10fe	Fungi	NA	NA	NA	NA	NA
69ae0a5ebc833b9bb40c546cb2c8a769	Fungi	Ascomycota	NA	NA	NA	NA
69ffba9450e578614ed802a38abb9507	Fungi	NA	NA	NA	NA	NA
6a259e8c621c815c461500ddaaf510c9	Fungi	Ascomycota	Leotiomycetes	Helotiales	NA	NA
6a2930373b2a22e24656c3675efe0870	Fungi	NA	NA	NA	NA	NA
6a64982fcbc38e622b2c076f250f4443	Fungi	NA	NA	NA	NA	NA
6a9a368665785b7eb429bcf01d484663	Fungi	Ascomycota	Leotiomycetes	Helotiales	Hyaloscyphaceae	Calycina
6aa9b7f8a46a79df6db7fb896a68bc0f	Fungi	NA	NA	NA	NA	NA
6b14364b23f55d7245618a555e0e1488	Fungi	Ascomycota	Dothideomycetes	Pleosporales	Phaeosphaeriaceae	Phaeosphaeria
6b1e45155cf8daa8e68822f5386ae4cf	Fungi	Ascomycota	Sordariomycetes	Hypocreales	Hypocreaceae	Trichoderma
6b2ff434273c55e588b5bcba020f9e2b	Fungi	Basidiomycota	NA	NA	NA	NA
6b4eaa64bf4e6c82488b06fcdb589afe	Fungi	Ascomycota	Sordariomycetes	Sordariales	Lasiosphaeriaceae	Cladorrhinum
6b7f461171d58942da31cdd0231cbe5b	Fungi	Ascomycota	Leotiomycetes	Thelebolales	Pseudeurotiaceae	Pseudogymnoascus
6b8e836158e9ed0d18eb39ee4b7e8aeb	Fungi	NA	NA	NA	NA	NA
6b9512c8f66f54e8e6e2c4d543abe19f	Fungi	NA	NA	NA	NA	NA
6c417129076cdf06e6126c70652036db	Fungi	Basidiomycota	Agaricomycetes	NA	NA	NA
6c43c669a9b31d7f95ce18bbc282151f	Fungi	Ascomycota	Dothideomycetes	Pleosporales	Phaeosphaeriaceae	Phaeosphaeria
6cb8550d493b26fc87b9e46ccb7897e1	Fungi	NA	NA	NA	NA	NA
6cc3aef1d84a6a2377299364d53b99da	Fungi	Basidiomycota	Agaricomycetes	Cantharellales	Ceratobasidiaceae	Ceratobasidium
6ccd6c2b9fbe470a42cc1f8e25afe14a	Fungi	NA	NA	NA	NA	NA
6ce2c380c56df5d24b568304d1a48386	Fungi	Ascomycota	NA	NA	NA	NA
6ce7604e712f963bbd0ae0f6b7a3cf5e	Fungi	Ascomycota	Dothideomycetes	Pleosporales	Pleosporaceae	Alternaria
6d3280b1be55bf6a66bccd41a4d92d57	Fungi	Ascomycota	Sordariomycetes	Hypocreales	Nectriaceae	Fusarium
6d6f2a83c2893373b349273a80f48336	Fungi	NA	NA	NA	NA	NA
6d7d00c6b47b8ae99f0ad681e0e2ebe9	Fungi	Ascomycota	NA	NA	NA	NA
6d826154c00d4aa769dd6a0500901ba7	Fungi	Chytridiomycota	NA	NA	NA	NA
6d9665413ba56b56e99788f2d638ba83	Fungi	Basidiomycota	Agaricomycetes	NA	NA	NA
6d999cf59a9768ab073269a4cd21459e	Fungi	NA	NA	NA	NA	NA
6dc40e6a63f5513e3531fc98c1a6f62e	Fungi	NA	NA	NA	NA	NA
6dd238dfb697cf203d31bc17c8c3f8df	Fungi	Ascomycota	Leotiomycetes	Helotiales	NA	NA
6e234efbb680f14a08bd5a9771f4911d	Fungi	NA	NA	NA	NA	NA
6e28b81c23b3829d00c7462f6af46762	Fungi	Ascomycota	Sordariomycetes	Sordariales	Lasiosphaeriaceae	Podospora
6e358779b36761a44ddaaf834f7184a0	Fungi	Basidiomycota	Agaricomycetes	Agaricales	Bolbitiaceae	Conocybe
6e62434c92f30b109df298b5e96e4895	Fungi	NA	NA	NA	NA	NA
6e8dedb426952aa94c446cdfefc3b583	Fungi	NA	NA	NA	NA	NA
6e90e92b5bca734a766783c034565c9f	Fungi	Ascomycota	NA	NA	NA	NA
6e9ecf5f2c064ff5b4473d10d3c8eb90	Fungi	Basidiomycota	Agaricomycetes	Agaricales	Psathyrellaceae	Coprinellus
6eac6cc80ee251fa1b6bddbfe90cccd7	Fungi	Ascomycota	Sordariomycetes	Hypocreales	NA	Sarocladium
6eb081c1689b4e684a025fa44abde705	Fungi	Basidiomycota	Agaricomycetes	NA	NA	NA
6ed4a823d1c76ab1a99e81324be7c524	Fungi	Glomeromycota	Glomeromycetes	Glomerales	Glomeraceae	NA
6ee1e2f9fec049f23f4602a095f69587	Fungi	Ascomycota	Sordariomycetes	Sordariales	Lasiosphaeriaceae	Cladorrhinum
6eff9ba1be1373d0dd5dd998a36a57fe	Fungi	Ascomycota	Dothideomycetes	Pleosporales	Lentitheciaceae	Pleurophoma
6f068dfe3bd606694b52a955ca5a408f	Fungi	NA	NA	NA	NA	NA
6f0e32f9f1a160bfc17cdfcb7ce64509	Fungi	Basidiomycota	Agaricomycetes	Auriculariales	NA	NA
6f20210c2132be73bd36885ebb6bc9a3	Fungi	NA	NA	NA	NA	NA
6f3167f3848b60f8c53a239194d1ce85	Fungi	Ascomycota	Eurotiomycetes	Chaetothyriales	Trichomeriaceae	Knufia
6f4362803bc4714db9548fa0229ea537	Fungi	NA	NA	NA	NA	NA
6f5a5b7eb528d608e2ef282401c0f29f	Fungi	Ascomycota	Leotiomycetes	Helotiales	NA	NA
6f68bfc8cf12562c0721c4319151546e	Fungi	NA	NA	NA	NA	NA
6f9e53f4637a8271e413ca6df13396bd	Fungi	Ascomycota	Leotiomycetes	Helotiales	Hyaloscyphaceae	Trichopeziza
6faf5fecbf37c0fc19e5495902032d70	Fungi	Ascomycota	Sordariomycetes	Hypocreales	Clavicipitaceae	Metarhizium
6fe1b80d37e16e60a642b8b865cea5f6	Fungi	NA	NA	NA	NA	NA
6fe8efcf5e5c928e4122c0bedbaa4abf	Fungi	Basidiomycota	Agaricomycetes	NA	NA	NA
700fe4b6b85e354247b2f67bde951e6f	Fungi	Ascomycota	Sordariomycetes	NA	NA	NA
702a7edf2efcfa7d76dacc744da4f8c6	Fungi	NA	NA	NA	NA	NA
708dd16789788b069f317f5c0279ed0d	Fungi	Ascomycota	Dothideomycetes	Pleosporales	Phaeosphaeriaceae	Leptospora
70a2d66be61300d3a6e8c075c37328e9	Fungi	Mortierellomycota	Mortierellomycetes	Mortierellales	Mortierellaceae	Mortierella
70cf10970c1061fdf96f2b0c5efff648	Fungi	NA	NA	NA	NA	NA
70fc7ecd3f2a3259c3e77eac71aab243	Fungi	NA	NA	NA	NA	NA
71374666831aaea822b7309ed0fcea88	Eukaryota	Viridiplantae	Spermatophyta	Brassicales	Brassicaeae	g_Brassica
714bbb271f0b8fb34489fe9f5688cd7a	Fungi	NA	NA	NA	NA	NA
71531017031bdf53db6c634b159116b1	Fungi	Mortierellomycota	Mortierellomycetes	Mortierellales	Mortierellaceae	Mortierella
71599c1a685e95447b0e7d7a25343868	Fungi	Ascomycota	Eurotiomycetes	Chaetothyriales	NA	NA
715a098d23d7b8f387e9dcee6abf4e50	Fungi	Ascomycota	Leotiomycetes	Helotiales	NA	NA
71787e4f536cc5b86366769328819c6f	Fungi	Mortierellomycota	Mortierellomycetes	Mortierellales	Mortierellaceae	Mortierella
71b6ad36657bd572397bc341bedc572b	Fungi	NA	NA	NA	NA	NA
71c49febf99dd8e78f13461490ba2e3e	Fungi	Basidiomycota	Agaricomycetes	Cantharellales	Ceratobasidiaceae	Thanatephorus
71ea7d25f768119262c8325f37933144	Fungi	NA	NA	NA	NA	NA
71f7cb69d2e848590a18559412147afe	Fungi	Ascomycota	Sordariomycetes	Hypocreales	Hypocreaceae	Trichoderma
72017be05c58385151b153d2bbef41be	Fungi	NA	NA	NA	NA	NA
720aafe4ca3b9c435298fcc592c2193f	Fungi	Ascomycota	Eurotiomycetes	Chaetothyriales	Herpotrichiellaceae	Cladophialophora
725829bff7dfc4432e42886639e292ab	Fungi	Basidiomycota	Agaricomycetes	Cantharellales	Ceratobasidiaceae	Thanatephorus
7283483deeddd4e9a70d08b4127cc579	Fungi	Ascomycota	Sordariomycetes	Sordariales	Lasiosphaeriaceae	NA
72b243556a619fd88744cbb27e2afa3d	Fungi	Kickxellomycota	Kickxellomycetes	Kickxellales	Kickxellaceae	Ramicandelaber
72efb04498ba1c41130daf8865aa2944	Fungi	Ascomycota	NA	NA	NA	NA
72fbc48db6a704ac61d55df54879c366	Fungi	Ascomycota	Sordariomycetes	Sordariales	Lasiosphaeriaceae	Schizothecium
7313b3fe10ff4d7039c800b4b49cadf3	Fungi	Ascomycota	Leotiomycetes	Helotiales	Helotiaceae	Cyathicula
731a779ecb755007172f70e2beabd2b9	Fungi	Basidiomycota	NA	NA	NA	NA
731ee286a921258223d9e8456c09a203	Fungi	NA	NA	NA	NA	NA
733813a4985584ca4fd521697673a51c	Fungi	Glomeromycota	Glomeromycetes	Glomerales	Glomeraceae	NA
733b0ae71bbe4e53de02b0e298fc987d	Fungi	NA	NA	NA	NA	NA
7341f1e374953814028780a2f3203a57	Fungi	Ascomycota	Sordariomycetes	Sordariales	Lasiosphaeriaceae	NA
735dc6d346ff5c414c838102c25b254b	Fungi	Ascomycota	Sordariomycetes	Sordariales	Lasiosphaeriaceae	Schizothecium
7367d66f33a098f126ea771560fcf46d	Fungi	Ascomycota	Sordariomycetes	NA	NA	NA
7377e114d117305b9c5916413b4f3261	Fungi	NA	NA	NA	NA	NA
73b139ef4ca0a4e3bdf57bb8a6c7c2e9	Fungi	NA	NA	NA	NA	NA
73c09f68732ca7b7f0bbc5d919043801	Fungi	Basidiomycota	Agaricomycetes	Agaricales	Cortinariaceae	NA
73eac0fdd857c0de4bd0463ca592221d	Fungi	Ascomycota	Sordariomycetes	Hypocreales	NA	Acremonium
73fff0dce9941886c80067b405a8d056	Fungi	Mortierellomycota	Mortierellomycetes	Mortierellales	Mortierellaceae	Mortierella
74295167fbf0e315a56cf3b11d764849	Fungi	Ascomycota	NA	NA	NA	NA
74480e022c66381453601e4bc95ee67e	Fungi	Basidiomycota	Microbotryomycetes	Leucosporidiales	NA	NA
7484ceac74f80ec84aff5c5687897acc	Fungi	Basidiomycota	Agaricomycetes	Agaricales	Pleurotaceae	Nematoctonus
749ac0cc6bd9c4cc75aeea0ff167f279	Fungi	NA	NA	NA	NA	NA
74b1b779191fe2efac1115bd0265cfc0	Fungi	Basidiomycota	Agaricomycetes	Thelephorales	Thelephoraceae	Tomentellopsis
74cb9570bc6bfbe93fde266fde67ccc9	Fungi	Ascomycota	Leotiomycetes	Helotiales	NA	NA
74cc57755643c662c90741c7f95f31b4	Fungi	Ascomycota	Sordariomycetes	Sordariales	Lasiosphaeriaceae	Schizothecium
74ce69bdc1c43623b9200e6a24af206c	Fungi	Ascomycota	Arthoniomycetes	Lichenostigmatales	Phaeococcomycetaceae	Phaeococcomyces
74e6896beb700e636f8058f1cc643738	Fungi	Ascomycota	Sordariomycetes	Hypocreales	NA	Sarocladium
751585bbbcb1565c27cd43c957419459	Fungi	Ascomycota	Sordariomycetes	Sordariales	Lasiosphaeriaceae	NA
751968656f4a333eef3df350994c6763	Fungi	NA	NA	NA	NA	NA
753090aaa16d8bfb32784fc437c10483	Fungi	Ascomycota	Eurotiomycetes	Eurotiales	Aspergillaceae	Penicillium
75316c6138bff75a221034263816f006	Fungi	NA	NA	NA	NA	NA
753c4929a4d10b11978e12f0ac69b6a3	Fungi	Mortierellomycota	Mortierellomycetes	Mortierellales	Mortierellaceae	Mortierella
75ab499dc3ac1923cc783e1024b3aae8	Fungi	Basidiomycota	Agaricomycetes	NA	NA	NA
75d556307b504c7b2a6b50669f7938a4	Fungi	NA	NA	NA	NA	NA
75de3e73324a78153366898dc56040c9	Fungi	Glomeromycota	Glomeromycetes	Glomerales	Glomeraceae	Funneliformis
75e269b81c1da611b9ce07cfedd8c4a4	Fungi	Ascomycota	Pezizomycetes	Pezizales	Pezizaceae	NA
76861ed0f707e5ac55a168b4c7a450d9	Fungi	Basidiomycota	Agaricomycetes	Agaricales	Bolbitiaceae	Conocybe
768e1be0555ede59cb0d86cefe8ccb4a	Fungi	NA	NA	NA	NA	NA
76a3242d7c7c3f530fc9e5c9718066a7	Fungi	Ascomycota	Leotiomycetes	Helotiales	Rutstroemiaceae	NA
76ba94957cfd03f75bd4bf54ad9d6b58	Fungi	NA	NA	NA	NA	NA
7714ff67547eaf595067cc338c4c633e	Fungi	Ascomycota	Leotiomycetes	Thelebolales	Thelebolaceae	Thelebolus
77255674e69c491ac362748cbf88073e	Fungi	NA	NA	NA	NA	NA
7796e1414a0a6f400d155af4b4c8463c	Fungi	Basidiomycota	Agaricomycetes	NA	NA	NA
77997530d2c297b0a22e76d83ec5edaa	Fungi	Basidiomycota	Agaricomycetes	NA	NA	NA
77d1fcc87922f7cbe6e0d423c4489c79	Fungi	NA	NA	NA	NA	NA
77ea9a585645bbf1c6ef2750df597d6d	Fungi	Ascomycota	Pezizomycetes	Pezizales	Ascobolaceae	NA
78098de4a7f48781ba28911453374882	Fungi	Ascomycota	Orbiliomycetes	Orbiliales	Orbiliaceae	Dactylella
780cfb38782b881034dbf04f2f24311f	Fungi	Ascomycota	Dothideomycetes	Pleosporales	Didymellaceae	Epicoccum
780f089266d7e81b170d8fdd43db8b03	Fungi	Ascomycota	Sordariomycetes	Sordariales	Lasiosphaeriaceae	Schizothecium
785b36136cc3325e2fbc4919db3c98c6	Fungi	Mortierellomycota	Mortierellomycetes	Mortierellales	Mortierellaceae	Mortierella
787548f509fafdccc2738a490325e7a1	Fungi	Ascomycota	Dothideomycetes	NA	NA	NA
7883d8f748d56e830fa29cf6b9cbd2d1	Fungi	NA	NA	NA	NA	NA
78bf3cbbc7d1810cf85f72c1830074f8	Fungi	Mortierellomycota	Mortierellomycetes	Mortierellales	Mortierellaceae	Mortierella
7915927d21893d1dd546358748788bc1	Fungi	Ascomycota	Dothideomycetes	Pleosporales	Phaeosphaeriaceae	Neosetophoma
7927aa15fc5fd0de4ac9eacc940e68ad	Fungi	Ascomycota	Eurotiomycetes	Eurotiales	Aspergillaceae	Penicillium
7936ce7f011ab238aa75492f973b2106	Fungi	Ascomycota	Sordariomycetes	Hypocreales	NA	Acremonium
793ade4f726e5a1ad92883e6e029d7ce	Fungi	Basidiomycota	Agaricomycetes	Agaricales	Bolbitiaceae	Conocybe
79415abb47a815a0d97b45a602626a11	Fungi	Ascomycota	Eurotiomycetes	Eurotiales	Aspergillaceae	Penicillium
797851bc934f793339b6669cc1f0e332	Fungi	Basidiomycota	Agaricomycetes	Agaricales	NA	NA
79fb5a721069d4e9be3bf8d4a0952617	Fungi	Ascomycota	Eurotiomycetes	Chaetothyriales	Herpotrichiellaceae	Phialophora
7a18456d5ac0ac5ae62047ac7d3f7323	Fungi	Ascomycota	Eurotiomycetes	Eurotiales	Trichocomaceae	Sagenomella
7a288f1bbd65bf29cb54110d102b55f1	Fungi	NA	NA	NA	NA	NA
7a30e899c591264d89dbd36f85d70771	Fungi	NA	NA	NA	NA	NA
7a53f680975e6d829baf8624961302a8	Fungi	NA	NA	NA	NA	NA
7a7b8428d5ccea50a95ade6a11ed3d41	Fungi	NA	NA	NA	NA	NA
7a7e3af9c10656e48f0f3332187b1958	Fungi	Ascomycota	Sordariomycetes	Hypocreales	NA	Acremonium
7a9d83054ebdabd356271e4801260285	Fungi	NA	NA	NA	NA	NA
7ac176cf741ccd5b008039d3152c0300	Fungi	Ascomycota	Pezizomycetes	Pezizales	Ascobolaceae	NA
7ad01df86912f971f676b089facbc6c4	Fungi	NA	NA	NA	NA	NA
7ae43335dd6e824fb9d66eea8b8ff486	Fungi	NA	NA	NA	NA	NA
7b05913bca73e892d760322477cc7150	Fungi	Basidiomycota	Agaricomycetes	NA	NA	NA
7b0a2751f3df3051cc593ff1457b4c26	Fungi	NA	NA	NA	NA	NA
7b2ed3e8a7d8f610b08e7092406db180	Fungi	Ascomycota	Eurotiomycetes	Chaetothyriales	Herpotrichiellaceae	Exophiala
7b3cf7f4465b13ff8a350d2741fa7657	Fungi	Ascomycota	Leotiomycetes	Thelebolales	Pseudeurotiaceae	Pseudogymnoascus
7b3fa1e6b3c590f6e4f7fbe6b64d562c	Fungi	Mortierellomycota	Mortierellomycetes	Mortierellales	Mortierellaceae	Mortierella
7b82b8955a47491d10350a96254e606e	Fungi	Basidiomycota	Tremellomycetes	Tremellales	Bulleribasidiaceae	Dioszegia
7b8b8766ca2039389d85f4b0bae760d9	Fungi	Ascomycota	Orbiliomycetes	Orbiliales	Orbiliaceae	Arthrobotrys
7b94398666f098d8f6f1c2a2e547a345	Fungi	NA	NA	NA	NA	NA
7b95e8caaf8085e5c18806dbacc2a1d4	Fungi	Ascomycota	Saccharomycetes	Saccharomycetales	NA	Candida
7bba7391284045c7e4731fe09c5be4ba	Fungi	NA	NA	NA	NA	NA
7bd166742b095ccf5e6b46905026e2fe	Fungi	Chytridiomycota	Rhizophlyctidomycetes	Rhizophlyctidales	Rhizophlyctidaceae	Rhizophlyctis
7bdbf0e1222157a813c5206acb832e0d	Fungi	Ascomycota	Dothideomycetes	Pleosporales	Trematosphaeriaceae	Trematosphaeria
7be9b2a2fbbffb88ba209d6272df01f6	Fungi	Ascomycota	Dothideomycetes	Pleosporales	Lophiostomataceae	Sigarispora
7bf26c41067d35003d423b2b0cc26e89	Fungi	NA	NA	NA	NA	NA
7c36c90f01ec468275fd3a1a221cebff	Fungi	Basidiomycota	Agaricomycetes	Agaricales	Entolomataceae	Entoloma
7c5ae23a36e6fc86096574bc012ef214	Fungi	Ascomycota	Sordariomycetes	Hypocreales	NA	NA
7c67f44243d6a78ff3c3b4a7108c40de	Fungi	Basidiomycota	Tremellomycetes	Tremellales	Bulleribasidiaceae	Vishniacozyma
7c8425517a7f7435530e3ce81e0a87ef	Fungi	Ascomycota	Sordariomycetes	Sordariales	Lasiosphaeriaceae	Schizothecium
7cafc2033a44b50a9c1b15191a0e47c0	Fungi	NA	NA	NA	NA	NA
7cb4c4dd7fb1234aaa21164bbbfec7a5	Fungi	NA	NA	NA	NA	NA
7cd27bb15b25cd74271c8b9f204a0d70	Fungi	Mortierellomycota	Mortierellomycetes	Mortierellales	Mortierellaceae	Mortierella
7d115b3bb6287b12d2623797fcad25bc	Fungi	NA	NA	NA	NA	NA
7d1c0a9372f8717907dd3357d23deba0	Fungi	Basidiomycota	Agaricomycetes	NA	NA	NA
7d1d771952f5f100283349654ce2f95a	Fungi	Basidiomycota	Agaricomycetes	Cantharellales	Ceratobasidiaceae	Thanatephorus
7d268a940498a01dd31c8be3f7df6665	Fungi	NA	NA	NA	NA	NA
7d7558e6bc70df6fc8b4efe946b87ef1	Fungi	NA	NA	NA	NA	NA
7d9f163f3e747f34e61f948d79b46a05	Fungi	Ascomycota	Sordariomycetes	Sordariales	Lasiosphaeriaceae	Cladorrhinum
7da6c5d661bcd5215585acbf2bbc2cca	Fungi	Basidiomycota	Agaricomycetes	Cantharellales	Ceratobasidiaceae	NA
7dabdfaa0b5b2850dcf16ec60b69c00e	Fungi	NA	NA	NA	NA	NA
7dc4fc3f0eabd4c587a62e6311703fcb	Fungi	Ascomycota	Eurotiomycetes	Eurotiales	Aspergillaceae	Penicillium
7ddaa4707f5a704c3f41a1d9fdf7ea82	Fungi	NA	NA	NA	NA	NA
7ddcd30f7381387ad0db9254a0c0819c	Fungi	Ascomycota	Leotiomycetes	Helotiales	Helotiaceae	Crocicreas
7dfd6241572f38ff973152865fad0f76	Fungi	Ascomycota	Sordariomycetes	NA	NA	NA
7e3ee07f1f23005930f791fa17b837da	Fungi	Basidiomycota	Agaricomycetes	Thelephorales	Thelephoraceae	Tomentellopsis
7e8c3112aea8f19309b61f8f3e8741cd	Fungi	Ascomycota	Dothideomycetes	Pleosporales	Pleomassariaceae	NA
7e92beed05cb144744fc34bc1de86c33	Fungi	Basidiomycota	Agaricomycetes	Agaricales	Entolomataceae	Clitopilus
7ea109fcef751d9aea98687101f76a5c	Fungi	Ascomycota	Dothideomycetes	Pleosporales	Sporormiaceae	Preussia
7eb4a469aa2ec0775c67ac514e1153cf	Fungi	Ascomycota	Sordariomycetes	Sordariales	Lasiosphaeriaceae	Cladorrhinum
7efb4f0131f739c2ac7827323437d071	Fungi	NA	NA	NA	NA	NA
7f563e978d16291449a55be5a799a733	Fungi	Basidiomycota	Agaricomycetes	Cantharellales	Ceratobasidiaceae	Thanatephorus
7f81567a3bb9eb00f057f3305cd657a8	Fungi	Mortierellomycota	Mortierellomycetes	Mortierellales	Mortierellaceae	Mortierella
7f868d616b6756b5331b4715b23bec76	Fungi	Basidiomycota	Tremellomycetes	Tremellales	NA	NA
7f92420be0cddfedab43f07e7ac2f012	Fungi	NA	NA	NA	NA	NA
7f9f88e279f637d32920d39b8911e68e	Fungi	Chytridiomycota	NA	NA	NA	NA
7fa39fff8be43810f8677988f7ee0f08	Fungi	Ascomycota	Sordariomycetes	NA	NA	NA
7fb449b9a317c4b18d09531ca97b8d92	Fungi	Ascomycota	Eurotiomycetes	Chaetothyriales	Herpotrichiellaceae	Exophiala
7fbb93d82e4abea98be2b43aa3e311fd	Fungi	Ascomycota	Dothideomycetes	Capnodiales	Cladosporiaceae	Cladosporium
7fc682cab34f0b32665f58bab8106c85	Fungi	Mortierellomycota	Mortierellomycetes	Mortierellales	Mortierellaceae	Mortierella
7fe3035fbc0af8c76cca6f8dfe6cf1ed	Fungi	Ascomycota	Dothideomycetes	Pleosporales	Phaeosphaeriaceae	Parastagonospora
7fe61ed9ad1c9658d0558cd833d8d899	Fungi	NA	NA	NA	NA	NA
7fec0981b9ed46be9704228ffbe2e941	Fungi	NA	NA	NA	NA	NA
8015cd8a2ec08eddfc6c99f03e6bb06f	Fungi	NA	NA	NA	NA	NA
803e9a7639e21715c3d9d2128758b3c9	Fungi	Ascomycota	Eurotiomycetes	Chaetothyriales	Cyphellophoraceae	Cyphellophora
804a43764498d03c0148907e0b098fd1	Fungi	Ascomycota	Dothideomycetes	Pleosporales	Cucurbitariaceae	Pyrenochaetopsis
811b83e54c20a3a9ed6ccdd4b8f652ac	Fungi	NA	NA	NA	NA	NA
814d6c95ce19495c526d71bfef737c77	Fungi	Basidiomycota	Agaricomycetes	Corticiales	Corticiaceae	NA
815b7d666b7a73b54cc520e811b75504	Fungi	Basidiomycota	Tremellomycetes	Filobasidiales	Filobasidiaceae	Naganishia
815bdbcc29023192d738eb0c00746ba5	Fungi	Ascomycota	NA	NA	NA	NA
815e48d791127609478f629ea5162e10	Fungi	NA	NA	NA	NA	NA
816d245b949bd3c5502deee51ede5822	Fungi	Basidiomycota	Agaricomycetes	NA	NA	NA
817defba747993e802e0e9f1d0477cec	Fungi	Ascomycota	Pezizomycetes	NA	NA	NA
8187d5503e3fa897617d8fd2dba8aa76	Fungi	Basidiomycota	Agaricomycetes	NA	NA	NA
8195a1f70c2870317c4f91b532478d33	Fungi	Ascomycota	Eurotiomycetes	Eurotiales	Aspergillaceae	Penicillium
819adb3be2f9078526bed03814f50742	Fungi	NA	NA	NA	NA	NA
81b40ee49755364b1e9027bcf78475e9	Fungi	NA	NA	NA	NA	NA
820a022aae428fda3fe1cdd8426db800	Fungi	Mortierellomycota	Mortierellomycetes	Mortierellales	Mortierellaceae	Mortierella
820cd9346b7fbd3e368d8a12927305da	Fungi	NA	NA	NA	NA	NA
8215ad83dca46e5997d88ca18ef7dfe3	Fungi	Basidiomycota	Tremellomycetes	Cystofilobasidiales	Cystofilobasidiaceae	Cystofilobasidium
824001b755477197d3f9b072a6e67651	Fungi	NA	NA	NA	NA	NA
8241258965f01ca98fbedafb76b03b09	Fungi	NA	NA	NA	NA	NA
82509e78207fc20549d3eefd7569834c	Fungi	Basidiomycota	Agaricomycetes	Agaricales	Strophariaceae	NA
8253031697442888f985deccf6e283b0	Fungi	Ascomycota	Sordariomycetes	Hypocreales	Nectriaceae	Fusicolla
825d1e362020f57b4fa3f429a936fa6d	Fungi	Basidiomycota	Microbotryomycetes	Sporidiobolales	Sporidiobolaceae	Sporobolomyces
8260620532d2ec49c01ce2c6ca333c9e	Fungi	NA	NA	NA	NA	NA
827479a70d144619e13c4dda10605f0a	Fungi	Ascomycota	Sordariomycetes	Hypocreales	Hypocreaceae	Trichoderma
828d4e038d18c0234882fcbc3c18d554	Fungi	NA	NA	NA	NA	NA
82d050670cc92193b955e9f4bc6960a6	Fungi	NA	NA	NA	NA	NA
82e46050604cd00b9c71e8c6acdb9db2	Fungi	Ascomycota	Eurotiomycetes	Onygenales	Onygenaceae	Auxarthron
82ff282c3569ba8cd1d522065f789c3d	Fungi	Ascomycota	Pezizomycetes	NA	NA	NA
82ffebdf2d4a8621350974cd5d892e39	Fungi	NA	NA	NA	NA	NA
83145f8776f83f14075640c5bc7a17f1	Fungi	Ascomycota	Sordariomycetes	Xylariales	Microdochiaceae	Microdochium
833776994fa609a9c2474e6f2d887f57	Fungi	Ascomycota	Dothideomycetes	NA	NA	NA
834860981138884345ddb35c0060820e	Fungi	NA	NA	NA	NA	NA
8360ea5e24dafa1d95a7c91a1131d7e4	Fungi	Basidiomycota	Agaricomycetes	NA	NA	NA
8364dbeaa8339ea1c9159ed83d5cac98	Fungi	Basidiomycota	Agaricomycetes	Cantharellales	Ceratobasidiaceae	NA
83662ff2441521910a1221e7af7e1655	Fungi	Basidiomycota	Agaricomycetes	Agaricales	Psathyrellaceae	Coprinopsis
837e872dd77fdb9ecc4a8229379c515a	Fungi	Ascomycota	Leotiomycetes	Helotiales	Hyaloscyphaceae	Microscypha
8385c0d52ecd89ea759b8366c2f9d1c0	Fungi	NA	NA	NA	NA	NA
839be4f6d6520f9bdc4240e3d29cbbc9	Fungi	Basidiomycota	Tremellomycetes	Tremellales	Bulleribasidiaceae	Dioszegia
83c71da2cd67e94953c4a6966963ad79	Fungi	Basidiomycota	Tremellomycetes	Filobasidiales	Filobasidiaceae	Filobasidium
83d3e950b6878f17b42082e33c6eb823	Fungi	Basidiomycota	Agaricomycetes	Agaricales	Psathyrellaceae	Coprinellus
83de4cdc62445bfabacb669a405e401c	Fungi	Basidiomycota	NA	NA	NA	NA
83df4206a7760211077aeabf721ca14e	Fungi	NA	NA	NA	NA	NA
83ff14a79a28d3c22e3e7aa0d2ff5a34	Fungi	NA	NA	NA	NA	NA
83ffc07b195e3ce6f265d24c7984907c	Fungi	NA	NA	NA	NA	NA
8417ebb8ea8f8b148d399522174510a2	Fungi	NA	NA	NA	NA	NA
846a4b0ba2efbc990dbbe7f6d1e02eb9	Fungi	Ascomycota	Leotiomycetes	Helotiales	NA	NA
848009391549e8aa572352f69345dd30	Fungi	Basidiomycota	Agaricomycetes	NA	NA	NA
848b8b83e88a37ca81453f09abb79ccb	Fungi	Ascomycota	Dothideomycetes	Pleosporales	Sporormiaceae	Preussia
848bfcfa8f98504be8f277133da697c0	Fungi	NA	NA	NA	NA	NA
8499da89bc9f0bb2c1cd3af048b352e1	Fungi	NA	NA	NA	NA	NA
84ddc86d4fada441caa8efdcd25a82d5	Fungi	Ascomycota	Sordariomycetes	Hypocreales	Hypocreaceae	Trichoderma
84ef085f1563032e5e339acfc5f30811	Fungi	Ascomycota	Sordariomycetes	Hypocreales	Nectriaceae	Ilyonectria
84f36a0c3d4b8ee5ee2caf0aed49cc13	Fungi	Ascomycota	Saccharomycetes	Saccharomycetales	NA	Candida
850142ad2ac657da77e80863b00d5f74	Fungi	NA	NA	NA	NA	NA
8514032d037f300867eb9a8c04114d55	Fungi	NA	NA	NA	NA	NA
851647d23b8e2f9c37c82b1ae942be26	Fungi	Basidiomycota	Agaricomycetes	Agaricales	NA	NA
85737443f5f2e06956c70efe58117ced	Fungi	NA	NA	NA	NA	NA
859cc28fb0c59c7a71013bf82159a012	Fungi	Basidiomycota	Agaricostilbomycetes	Agaricostilbales	Chionosphaeraceae	NA
85c52062b41431da33fd17906de25032	Fungi	Ascomycota	Dothideomycetes	Pleosporales	Didymellaceae	Phoma
85d690e7ad7679447266eb5c8f19bed6	Fungi	NA	NA	NA	NA	NA
85e4adc9d5f6aaddcf66e995762e422d	Fungi	NA	NA	NA	NA	NA
85ece1aca5ebb7b2287b4daf5748930e	Fungi	Mortierellomycota	Mortierellomycetes	Mortierellales	Mortierellaceae	Mortierella
860f687f43907b8a02481061c1b85761	Fungi	Mortierellomycota	Mortierellomycetes	Mortierellales	Mortierellaceae	Mortierella
86120bfeee53f8f34e55cdb63cc08e91	Fungi	NA	NA	NA	NA	NA
864ca2bcae7a36baf15e074ffc439948	Fungi	NA	NA	NA	NA	NA
8665b61daa00d446d687e7b702298f03	Fungi	NA	NA	NA	NA	NA
867cafc369a2e84f98105ea6bd519e79	Fungi	Ascomycota	NA	NA	NA	NA
869d34815a61dd723f88f61041851d80	Fungi	Basidiomycota	Tremellomycetes	Tremellales	Bulleribasidiaceae	Dioszegia
869ee3e9f481933dceb9d308851ff8a6	Fungi	Mortierellomycota	Mortierellomycetes	Mortierellales	Mortierellaceae	Mortierella
86b1878c788f259177386d885e7e9f4e	Fungi	Mortierellomycota	Mortierellomycetes	Mortierellales	Mortierellaceae	Mortierella
86fcbafe3732711036262091338e046d	Rhizaria	Cercozoa	NA	NA	NA	NA
871d2bea83ad52b94af3f20eeeee678b	Fungi	Ascomycota	Pezizomycetes	Pezizales	Ascobolaceae	NA
872efce8878850d174e56e4d1a3a21f6	Fungi	Ascomycota	Eurotiomycetes	Eurotiales	Aspergillaceae	Aspergillus
87680837dec9062155f48078f5d1b2b9	Fungi	Ascomycota	Dothideomycetes	Pleosporales	Sporormiaceae	Preussia
878db5af3359bc1cc35e4a2315c7f9ad	Fungi	Ascomycota	Dothideomycetes	Pleosporales	Leptosphaeriaceae	Leptosphaeria
87a2c7877c61654862010f70a552ef3d	Fungi	NA	NA	NA	NA	NA
87a5548876ff014beeb4821ac7e3833a	Fungi	Basidiomycota	Tremellomycetes	Tremellales	Tremellaceae	Cryptococcus
87d5ae04303e23ce9d4a7202ab76fc20	Fungi	Ascomycota	Dothideomycetes	Pleosporales	NA	NA
87f2a6a3c1acfd54dd4112652ba5df00	Fungi	NA	NA	NA	NA	NA
881dd607ade6fc8d09262fa68b0d9b13	Fungi	NA	NA	NA	NA	NA
884031ec245bc0e6ac17ccf6b5460d09	Fungi	Basidiomycota	Agaricomycetes	Cantharellales	Ceratobasidiaceae	Thanatephorus
884fdde31b1e883dd73b22a56ddd43f2	Fungi	NA	NA	NA	NA	NA
8850f8a39dc81bd1cde72db053bc094b	Fungi	Basidiomycota	Agaricomycetes	Cantharellales	Ceratobasidiaceae	NA
8865a0f88a0134e2a0ce2439712f1b41	Fungi	NA	NA	NA	NA	NA
888f478c0dec5a414f0d2030adc1cb4a	Fungi	Ascomycota	Sordariomycetes	Hypocreales	NA	Sarocladium
88923a2ad99270cdc57261c2cb5ed691	Fungi	Basidiomycota	Microbotryomycetes	Sporidiobolales	Sporidiobolaceae	Rhodotorula
88a6ac57cc7ed8dcb32c4de9d751b3ac	Fungi	NA	NA	NA	NA	NA
8949fb25d787bdb52df3ccc0a1d65152	Fungi	Ascomycota	Leotiomycetes	Helotiales	NA	NA
897a7896006eb6d8ba277919fdc181b3	Fungi	Basidiomycota	Agaricomycetes	Cantharellales	Ceratobasidiaceae	Waitea
8985ee6e5b4efb45188080b0a808153d	Fungi	Ascomycota	Leotiomycetes	Helotiales	Helotiaceae	Glarea
89b1229ee4a99a4e7c63e84749a9a6f1	Fungi	NA	NA	NA	NA	NA
8a0a620434b3f27781fe44a28ea1ef04	Fungi	Ascomycota	Eurotiomycetes	Chaetothyriales	Chaetothyriaceae	NA
8a2479bcd90366954bc5b91a6741860e	Fungi	NA	NA	NA	NA	NA
8a3cd1e5274d3f24125e6304c07389a1	Fungi	NA	NA	NA	NA	NA
8a3eaa5f957eb0704cb2ad7d4c583e10	Fungi	Ascomycota	Sordariomycetes	Hypocreales	NA	Acremonium
8a716846ef6d83af30895763727a781d	Fungi	NA	NA	NA	NA	NA
8a972acb1a414ae88334c8b2c677db3e	Fungi	Basidiomycota	Agaricomycetes	Agaricales	Psathyrellaceae	Psathyrella
8afaf1816faf384d9a45156b5f6ee09b	Fungi	Basidiomycota	Agaricomycetes	Agaricales	Agaricaceae	Coprinus
8b4a6a951fa8a2c18cf408aaf7dd0e9d	Fungi	NA	NA	NA	NA	NA
8b59b0b044de0d63eac2beb018b233e8	Fungi	NA	NA	NA	NA	NA
8baba01625d2f61fef3bea8141a74036	Fungi	Basidiomycota	Cystobasidiomycetes	Cystobasidiales	Cystobasidiaceae	Occultifur
8bac762fe668c18bd960686f5f70f95a	Fungi	Ascomycota	Dothideomycetes	Capnodiales	Cladosporiaceae	Cladosporium
8bc64019766499fc228734eaa4e3e841	Fungi	Basidiomycota	Agaricomycetes	Agaricales	NA	NA
8bf37d38c18e08ff02de5d07477b4b12	Fungi	Ascomycota	Dothideomycetes	Pleosporales	NA	NA
8bfd6767c6b0f75fe344afa4add64ea8	Fungi	Chytridiomycota	NA	NA	NA	NA
8c0acc44cb255ff7abff8e6b30b98338	Fungi	Basidiomycota	Tremellomycetes	Trichosporonales	Trichosporonaceae	Cutaneotrichosporon
8c3394344569941f8e3616d9dbffa6e9	Fungi	Ascomycota	Leotiomycetes	Helotiales	NA	Cadophora
8c468948895074870c3b8551fe19b438	Fungi	NA	NA	NA	NA	NA
8c6d2f67b5ec472f9159d957a8a0caa2	Fungi	NA	NA	NA	NA	NA
8ce0753fe9e4c8e44da925afc0009c14	Fungi	NA	NA	NA	NA	NA
8d5e162012366107611ea6ce80bfaded	Fungi	Ascomycota	Eurotiomycetes	Eurotiales	Aspergillaceae	Penicillium
8d719321ebe7e3fa7715b438a6316170	Fungi	Entomophthoromycota	Basidiobolomycetes	Basidiobolales	Basidiobolaceae	Basidiobolus
8d7909b105f3bfaf1c1eed79baaf5c45	Fungi	NA	NA	NA	NA	NA
8d7b42d8208ca55de0e1edc85bfc683f	Fungi	Ascomycota	NA	NA	NA	NA
8dafe7b729bf0470c38d314df0479f4f	Fungi	Basidiomycota	Agaricomycetes	Polyporales	Fomitopsidaceae	Postia
8dcabc09d38cd13825ed8d643c74376e	Fungi	Ascomycota	Sordariomycetes	Sordariales	Lasiosphaeriaceae	Cladorrhinum
8ddb3a217c328e08380e1a7c961f5bcb	Fungi	Ascomycota	Leotiomycetes	Helotiales	Helotiaceae	Crocicreas
8ddd31d870151e9519de2020c4c93229	Fungi	Ascomycota	Pezizomycetes	Pezizales	Pyronemataceae	NA
8df14ccd4087d3df8defa9a514b31ab4	Fungi	NA	NA	NA	NA	NA
8e062e2124cc5cac74cb2e5cd69a07ff	Fungi	Ascomycota	Leotiomycetes	Helotiales	Hyaloscyphaceae	Pezizella
8e45c43231a0c480e3c0d0638239f229	Fungi	Chytridiomycota	Rhizophlyctidomycetes	Rhizophlyctidales	Rhizophlyctidaceae	Rhizophlyctis
8e4986fde645cb025125aa045f2bdab5	Fungi	NA	NA	NA	NA	NA
8e4b1bbb44150a84c7b75a5201c699f3	Fungi	Basidiomycota	Agaricomycetes	Cantharellales	Ceratobasidiaceae	Thanatephorus
8e7eead1f8307a8f13385c87129fae5f	Fungi	NA	NA	NA	NA	NA
8e912339f9e274eeba013c65de785fb2	Fungi	Ascomycota	Sordariomycetes	Sordariales	Lasiosphaeriaceae	Cladorrhinum
8ecbbe01b660fb0d85ca9c8b8e5ad863	Fungi	Ascomycota	Sordariomycetes	Myrmecridiales	Myrmecridiaceae	Myrmecridium
8ecbc255cfd62aebeb8208364e14dff8	Fungi	Ascomycota	Dothideomycetes	Capnodiales	NA	NA
8ed247c27a3b159e6aa2fcca6bfbcdfe	Fungi	NA	NA	NA	NA	NA
8ee8f621f7dfa1030075f07d4b82a21d	Fungi	NA	NA	NA	NA	NA
8eeb84b26716eec058c87d71b285c8e9	Fungi	NA	NA	NA	NA	NA
8f17d67bdf365f1d4ae5441d1a1dec90	Fungi	Ascomycota	Sordariomycetes	Sordariales	Lasiosphaeriaceae	Cladorrhinum
8f21e77ac92f0493d0ec7ee791ff8b43	Fungi	Ascomycota	Sordariomycetes	Hypocreales	Nectriaceae	Fusarium
8f81837da35410462dd7600bea108455	Fungi	NA	NA	NA	NA	NA
8f92671bdafd74d2409855987414a5d3	Fungi	Ascomycota	Leotiomycetes	Helotiales	NA	NA
8fc14b123e2ec656998068863b5e857b	Fungi	Ascomycota	Dothideomycetes	Pleosporales	Pleosporaceae	Alternaria
8fd36fbdf53995b102e00689d691ead1	Fungi	Ascomycota	Orbiliomycetes	Orbiliales	Orbiliaceae	NA
8ff29cb812bd7f5afd17396d07a6ab09	Fungi	Ascomycota	Dothideomycetes	Pleosporales	Sporormiaceae	Preussia
901fa3de4a674df8e0566718f787de2c	Fungi	Ascomycota	Sordariomycetes	Hypocreales	Clavicipitaceae	Metarhizium
907a7860e491767d31a816c119b16d40	Fungi	Chytridiomycota	NA	NA	NA	NA
90ad1968e99a11b90f6d3e9f627cb8ba	Fungi	Ascomycota	Sordariomycetes	NA	NA	NA
90c774b11b59a7dda5e785ae222a4b67	Fungi	Basidiomycota	Agaricomycetes	NA	NA	NA
90d0b7677c75a9073ca461bccdf1b664	Fungi	Basidiomycota	Agaricomycetes	Cantharellales	Ceratobasidiaceae	NA
913ecc3779b3a1fd09c2b0e8d90ba464	Fungi	NA	NA	NA	NA	NA
914c31d419bf41cc13f81fc0d440cfff	Fungi	Ascomycota	Sordariomycetes	Sordariales	Lasiosphaeriaceae	Schizothecium
914e4c774d83d38a759cfa69ea73a2aa	Fungi	Ascomycota	Sordariomycetes	Hypocreales	NA	NA
916351a9a38e931670b0058f100ceef9	Fungi	Ascomycota	Eurotiomycetes	Chaetothyriales	NA	NA
91675957dadd357a91b3bd862a353126	Fungi	Basidiomycota	Agaricomycetes	Boletales	Coniophoraceae	Coniophora
917d93217272ff18a847ae06f04c732a	Fungi	Ascomycota	Leotiomycetes	Helotiales	Helotiaceae	Tetracladium
91a2b4697ae445f4f1c590367115d341	Fungi	Basidiomycota	Microbotryomycetes	Sporidiobolales	Sporidiobolaceae	Sporobolomyces
91ebefb29ee2cd7e8311249d0b300375	Fungi	Ascomycota	Sordariomycetes	Hypocreales	Nectriaceae	Ilyonectria
91ec979fca940b10e9f02624e1256ed8	Fungi	Ascomycota	Dothideomycetes	Pleosporales	Didymellaceae	Didymella
9200f75c070f76ab5e924aab2278e3cc	Fungi	NA	NA	NA	NA	NA
922e85233300c01321e0056c3a5e5618	Fungi	Mucoromycota	Mucoromycetes	Mucorales	Mucoraceae	Mucor
92425aa61a14da6ff693d519f5be1b88	Fungi	NA	NA	NA	NA	NA
9252ca62515ceb39ebf4b08da70b9efb	Fungi	NA	NA	NA	NA	NA
9260996838b615ae024c8891075d0e35	Fungi	Mortierellomycota	Mortierellomycetes	Mortierellales	Mortierellaceae	Mortierella
92724937fe89c39806dccacec0c3b874	Fungi	Ascomycota	Sordariomycetes	Sordariales	Lasiosphaeriaceae	NA
92d03438dd35b1bcc426e9a1b4d3d9fb	Fungi	Mortierellomycota	Mortierellomycetes	Mortierellales	Mortierellaceae	Mortierella
92d3e1a2b2a5e09173787d4f39e4a9d8	Fungi	Ascomycota	Leotiomycetes	Helotiales	Hyaloscyphaceae	Cistella
9322f64db899e3c7f2a2124939c766f3	Fungi	Basidiomycota	Agaricomycetes	Cantharellales	Ceratobasidiaceae	Waitea
934d062254cd28a61806b5e0088c5fa0	Fungi	NA	NA	NA	NA	NA
935414692843df76726177ad9c1e2ee8	Fungi	Ascomycota	Sordariomycetes	Sordariales	Chaetomiaceae	Humicola
93650a8e726357baf0f990015c555732	Fungi	NA	NA	NA	NA	NA
936d0e6e1061ccca20df6048981e4136	Fungi	NA	NA	NA	NA	NA
9370edb7d582bcb7042c6fbe6eeaf8f6	Fungi	NA	NA	NA	NA	NA
93ecd8365e5733f6482943099fb17952	Fungi	Mortierellomycota	Mortierellomycetes	Mortierellales	Mortierellaceae	Mortierella
9400fdeb8fbbee04144ec843fbad12e1	Fungi	NA	NA	NA	NA	NA
940cc4023e6250940765d2cac213cc4c	Fungi	Basidiomycota	Microbotryomycetes	Sporidiobolales	Sporidiobolaceae	Sporobolomyces
94733fa94f74c0fbb41f9581589fe566	Fungi	Ascomycota	Sordariomycetes	Sordariales	Lasiosphaeriaceae	Schizothecium
94aa478634ca22149f0a99525388ad59	Fungi	NA	NA	NA	NA	NA
94be3cd504bd6e2e8964dc2bb1e5e403	Fungi	Basidiomycota	Agaricomycetes	NA	NA	NA
94d173e7f28ef39fda60bafa09dc5546	Fungi	NA	NA	NA	NA	NA
94d2f38b7f1138c7215f3284dd1d3980	Fungi	Basidiomycota	Tremellomycetes	Tremellales	NA	NA
94dde907b9bad360f1dd4d385aff8a09	Fungi	NA	NA	NA	NA	NA
94e7e8acb5b66b5a814b5e5dafae6145	Fungi	NA	NA	NA	NA	NA
94f228a475429e02fb0d560aa1028310	Fungi	NA	NA	NA	NA	NA
950fe2015fad898b4a305cbc07c75d09	Fungi	NA	NA	NA	NA	NA
951c18a29656ef327a1bc0d39318c368	Fungi	NA	NA	NA	NA	NA
9531dd580e2ea040204ba6fcfe24f725	Fungi	NA	NA	NA	NA	NA
955e78e7ceae37029c470f1520ced273	Fungi	NA	NA	NA	NA	NA
956fcfac384be92251adb83ff5325592	Fungi	NA	NA	NA	NA	NA
958898d2d7d9e8ed488d9f65943a69de	Fungi	Ascomycota	Eurotiomycetes	Chaetothyriales	Herpotrichiellaceae	Exophiala
95e141ac0108c3d7ebfb04bd16fb2c65	Fungi	Chytridiomycota	Spizellomycetes	Spizellomycetales	Powellomycetaceae	Powellomyces
960411e24d81bdcb03b67bbe4ff624d0	Fungi	NA	NA	NA	NA	NA
960eccac3b6e99da966915af9802d47a	Fungi	Ascomycota	Pezizomycetes	NA	NA	NA
96245641816489555a305206a3203fbf	Fungi	Ascomycota	Dothideomycetes	Pleosporales	Lophiostomataceae	NA
963321f80fcc2e4af16473a38854b72a	Fungi	Ascomycota	NA	NA	NA	NA
964354cc9c6d82fba47b400ac9e6e72e	Fungi	Ascomycota	Sordariomycetes	Sordariales	Lasiosphaeriaceae	NA
9650deb40a547bfa954c96f4cb5ac921	Fungi	NA	NA	NA	NA	NA
9652d8a00bd086936dd84232d41f3618	Fungi	Ascomycota	Eurotiomycetes	Chaetothyriales	Herpotrichiellaceae	Cladophialophora
966127410df987fe9a600a35de0310e0	Fungi	NA	NA	NA	NA	NA
96748bada3729dda6e1dc1d151bcfaf7	Fungi	Ascomycota	Sordariomycetes	Sordariales	Lasiosphaeriaceae	NA
9678d06ab998c2fa17fdd83bfffe078a	Fungi	Ascomycota	Eurotiomycetes	Onygenales	Gymnoascaceae	NA
968aa11b1f5a583787af4659bb679115	Fungi	Ascomycota	Dothideomycetes	Pleosporales	Phaeosphaeriaceae	Neosetophoma
968e54e6c0ec2ffec1427128b48abbd3	Fungi	Basidiomycota	Tremellomycetes	Tremellales	Bulleribasidiaceae	Vishniacozyma
96aae9685f4ebfef5241f9173e1cfc31	Fungi	Basidiomycota	NA	NA	NA	NA
96c3fb7c2df2394de67b864f75f666e6	Fungi	NA	NA	NA	NA	NA
96d9975b84297560e351ac40683f4e52	Fungi	Basidiomycota	Agaricomycetes	Cantharellales	Ceratobasidiaceae	Thanatephorus
96ebaf0eceb55cb4bf66c28cb04a9645	Fungi	NA	NA	NA	NA	NA
9737b4935b127eb554a29b6907d43270	Fungi	Ascomycota	Sordariomycetes	Hypocreales	Nectriaceae	Fusicolla
97632633f12f5d39150a5b6bfbcdd885	Fungi	Basidiomycota	Agaricomycetes	NA	NA	NA
977208ad14f79f59c4dd4a1066455ea9	Fungi	Ascomycota	Dothideomycetes	Pleosporales	NA	NA
978a093c6e32d3f936e5f091a6b04dbd	Fungi	NA	NA	NA	NA	NA
97a72fd21a79560542c278a6cef83cd7	Fungi	Ascomycota	Sordariomycetes	Microascales	Halosphaeriaceae	NA
97c98cbbb297892f75d56082fe7e38e8	Fungi	NA	NA	NA	NA	NA
97ce70bfb1607423133c9b946b579ad8	Fungi	Ascomycota	NA	NA	NA	NA
97e0194a96b5e7ae825fefbe44195d5e	Fungi	NA	NA	NA	NA	NA
97f89e8971543406813b525e33eff7b1	Fungi	NA	NA	NA	NA	NA
9836f969a56133172cecad7df9626860	Fungi	Ascomycota	Leotiomycetes	Thelebolales	Pseudeurotiaceae	Pseudogymnoascus
98402dcfc4432f7b456b0a040b703b4e	Fungi	Ascomycota	Sordariomycetes	Hypocreales	Cordycipitaceae	Cordyceps
988bb312bc48147a6fce5c521797ff31	Fungi	NA	NA	NA	NA	NA
989243c668dea79664edb73bac81279f	Fungi	Glomeromycota	Paraglomeromycetes	Paraglomerales	Paraglomeraceae	Paraglomus
989aa8528fd26dddce72466873666f3b	Fungi	NA	NA	NA	NA	NA
98b9279efd2f381af66faf86896016b1	Fungi	Ascomycota	Dothideomycetes	Pleosporales	NA	Chalastospora
98e42270b707cfcf80c16149ddcfece6	Fungi	Ascomycota	Sordariomycetes	Myrmecridiales	NA	Atractospora
99198d3fbba2ecf4f1c61e7603c70668	Fungi	Ascomycota	Sordariomycetes	Hypocreales	Nectriaceae	Fusarium
9991ac8749c02a7fc991a269d45fd4a0	Fungi	NA	NA	NA	NA	NA
99ae30e6e4556b2d12c24ea1b361f732	Fungi	Ascomycota	Dothideomycetes	Pleosporales	NA	Chalastospora
99ce76f8775ffc8878bb5a5180024869	Fungi	Basidiomycota	Agaricomycetes	Cantharellales	Ceratobasidiaceae	Waitea
99d68f31a9afca720df6d7ddc33e2766	Fungi	NA	NA	NA	NA	NA
99ef44f4ce29c2e4017def8230dd622b	Fungi	NA	NA	NA	NA	NA
9a13c0137897780c0c28e1bec6b127a0	Fungi	Mortierellomycota	Mortierellomycetes	Mortierellales	Mortierellaceae	Mortierella
9a46b81c515cafa57f2d6c70a2edb828	Fungi	Ascomycota	NA	NA	NA	NA
9a5787ed6b97e2ed6f36c10763fdc429	Fungi	Mortierellomycota	Mortierellomycetes	Mortierellales	Mortierellaceae	Mortierella
9a99dfbe9bcd8a9516d11d7f2ec59fb3	Fungi	Ascomycota	NA	NA	NA	NA
9aca9a514e6a6e736c6b12a12d40efb8	Fungi	Ascomycota	Leotiomycetes	Helotiales	NA	NA
9ad23d2b83b58fbad55b84aa8638100b	Fungi	Ascomycota	Leotiomycetes	Thelebolales	Thelebolaceae	Thelebolus
9ae8e77ebfabab94f0d4bdd95c5dfd78	Fungi	NA	NA	NA	NA	NA
9aeb1c3260de050f727c82dcfb6c3c89	Fungi	NA	NA	NA	NA	NA
9b0ffb6d66014c554cdf049b223bcb98	Fungi	Chytridiomycota	NA	NA	NA	NA
9b63f14af20cec6d55c9cff75dba4ce6	Fungi	NA	NA	NA	NA	NA
9b70305272b962fc6b6a6f0effe8b3eb	Fungi	NA	NA	NA	NA	NA
9b7de8bb4c7b2bf84e7b107f3e511394	Fungi	Mortierellomycota	Mortierellomycetes	Mortierellales	Mortierellaceae	Mortierella
9bf2f515b76fd25513378bc1fc1f88df	Fungi	Basidiomycota	NA	NA	NA	NA
9c06cab9acbc4695b9bc648502b4446b	Fungi	Basidiomycota	Tremellomycetes	Filobasidiales	Filobasidiaceae	Filobasidium
9c2c6110fa458b3ad42affc6bfe006a7	Fungi	Ascomycota	Pezizomycetes	Pezizales	Pezizaceae	NA
9c4eb02d24905dbec12ee38997e8d02a	Fungi	Ascomycota	Sordariomycetes	Sordariales	Lasiosphaeriaceae	Schizothecium
9c71929a3687f2a99cf3e81da504f716	Fungi	Ascomycota	Sordariomycetes	Sordariales	Lasiosphaeriaceae	Schizothecium
9c8f583227d1871007416bf45a0b5e30	Fungi	Ascomycota	Sordariomycetes	Hypocreales	NA	NA
9cc39651546879c00c1db0656ccb2fe0	Fungi	Basidiomycota	Agaricomycetes	Cantharellales	NA	Minimedusa
9cccb078ff17d624f67982c66860b5dd	Fungi	Mortierellomycota	Mortierellomycetes	Mortierellales	Mortierellaceae	Mortierella
9ce41d6f00c4f4569be9a4ccc9e41b08	Fungi	NA	NA	NA	NA	NA
9d184884485ed36482293eb12f7bff23	Fungi	Ascomycota	Dothideomycetes	Pleosporales	Didymellaceae	NA
9d48228d452a240b0dc2270cf60d3bc7	Fungi	NA	NA	NA	NA	NA
9d937a32d793751dfb630a15208d171f	Fungi	Ascomycota	Dothideomycetes	Tubeufiales	Tubeufiaceae	Tubeufia
9d9f23a0f8a3c02c87fde640f0adf2c4	Fungi	Ascomycota	Leotiomycetes	Helotiales	Helotiaceae	Articulospora
9de9d738990150d4bcde09e4d1224590	Fungi	Ascomycota	Sordariomycetes	Sordariales	Lasiosphaeriaceae	Schizothecium
9e1958c26b8423fde7cf88cb64fef5cf	Fungi	Ascomycota	Sordariomycetes	Hypocreales	Bionectriaceae	Clonostachys
9e2378b20542b03c59d40bef37d2fe96	Fungi	NA	NA	NA	NA	NA
9e26fab1ac6dd24b85722a713cb3f663	Fungi	Ascomycota	Sordariomycetes	Xylariales	Xylariaceae	NA
9e51923ee5e5e6058ee63726a383f114	Fungi	Ascomycota	Sordariomycetes	Sordariales	Lasiosphaeriaceae	Cladorrhinum
9e5f92743b8e4d840db619ea930ac04c	Fungi	Ascomycota	Dothideomycetes	Capnodiales	Teratosphaeriaceae	Devriesia
9e6180649a28e449767ed50150cbbe7b	Fungi	NA	NA	NA	NA	NA
9ea3879f6e234bd83ec0dfb7feb52a13	Fungi	NA	NA	NA	NA	NA
9ed4958fe9b6679adb6195ab68ff03fc	Fungi	Ascomycota	Sordariomycetes	Sordariales	Lasiosphaeriaceae	Schizothecium
9edf51f52f6c9f060d9736f238bec09b	Fungi	NA	NA	NA	NA	NA
9f025ce5e4454c3e0514efcc70a82418	Fungi	Ascomycota	Dothideomycetes	Botryosphaeriales	Botryosphaeriaceae	Macrophoma
9f08f7da44a7f77deb03ed745ba98f06	Fungi	Ascomycota	Dothideomycetes	Pleosporales	Didymellaceae	Neoascochyta
9f1e7070d6c63ef4b543d35a6d57d7a5	Fungi	NA	NA	NA	NA	NA
9f333d117030ad97ebc7989c22db243f	Fungi	Basidiomycota	Agaricomycetes	Agaricales	Strophariaceae	Psilocybe
9f3956bd2bd1a5062bbdf41e4d245dca	Fungi	Ascomycota	Sordariomycetes	Sordariales	Lasiosphaeriaceae	Podospora
9f4bb07b4192e126bfdb0e96f51aad42	Fungi	NA	NA	NA	NA	NA
9f90c8dcb48e1028b899bba98e7032fa	Fungi	Basidiomycota	Tremellomycetes	Tremellales	Bulleribasidiaceae	Vishniacozyma
9fa74a2d959c4f642219f9021af25cf5	Fungi	Ascomycota	Dothideomycetes	Pleosporales	Sporormiaceae	Preussia
9fd5874b0a4b33a12529a1ff7d5fd20f	Fungi	Basidiomycota	Agaricomycetes	Cantharellales	Ceratobasidiaceae	Thanatephorus
9fd5c97251e3223b44ba8655a322f700	Fungi	Ascomycota	NA	NA	NA	NA
9fd620ec0b8571f12b4538c9db2fc64a	Fungi	Ascomycota	Sordariomycetes	Glomerellales	Plectosphaerellaceae	Lectera
a03e194e163d951b8be39d0e4addbedd	Fungi	NA	NA	NA	NA	NA
a05e2fff9f0ec5b6b161256b55e9613c	Fungi	NA	NA	NA	NA	NA
a08864d8a94616870627dfbe797058e2	Fungi	NA	NA	NA	NA	NA
a099beb6a7ef270a43559a291bf25078	Fungi	Ascomycota	Dothideomycetes	Pleosporales	Lophiostomataceae	Sigarispora
a09cb0199af4901c13dff9480341221f	Fungi	Basidiomycota	Tremellomycetes	Tremellales	Bulleribasidiaceae	Vishniacozyma
a0a458c0e9ea69f8e8614f40ef87e8d9	Fungi	Basidiomycota	Agaricomycetes	Agaricales	Entolomataceae	Clitopilus
a0c88a5edb708f0ff3cbd8019d758296	Fungi	Ascomycota	Leotiomycetes	Thelebolales	Pseudeurotiaceae	Pseudogymnoascus
a0cb88c9382333089a95303b07361738	Fungi	NA	NA	NA	NA	NA
a0e9d3880e0a106498b27f7dc941bd09	Fungi	Ascomycota	Sordariomycetes	Sordariales	Sordariaceae	NA
a0f73f1767d865471f3933d2daeabbb7	Fungi	Basidiomycota	Agaricomycetes	NA	NA	NA
a119230edc27d5425e67bff59e1760de	Fungi	Basidiomycota	Agaricomycetes	Agaricales	Tricholomataceae	Calyptella
a12e15081a49ef4438f94c31a45ae0c9	Fungi	Basidiomycota	Agaricomycetes	Agaricales	Psathyrellaceae	Psathyrella
a165f069f1e2c2669870d080de58f453	Fungi	NA	NA	NA	NA	NA
a16bfec8ed2727cc91961a49397ee0fa	Fungi	Basidiomycota	Tremellomycetes	Cystofilobasidiales	Cystofilobasidiaceae	Guehomyces
a18dc0a383aec437bb47dc2f945e048e	Fungi	Ascomycota	Dothideomycetes	Capnodiales	Mycosphaerellaceae	Mycocentrospora
a1b16b81cd6f9df2ca9316770048558f	Fungi	NA	NA	NA	NA	NA
a1e2ee630805154f1940504914dd802c	Fungi	Ascomycota	Pezizomycetes	Pezizales	Ascobolaceae	NA
a1f88eb9488ee8abe7d8c3762dc7c6d5	Fungi	Basidiomycota	Tremellomycetes	Tremellales	Bulleribasidiaceae	Vishniacozyma
a2595e3c50f46b1ebf21c01755d12209	Fungi	Basidiomycota	Agaricomycetes	NA	NA	NA
a25e162917132b17a2e85578d39b1a45	Fungi	Basidiomycota	Tremellomycetes	Trichosporonales	Trichosporonaceae	Apiotrichum
a2680dbe1092ee91e57014b2e14258a2	Fungi	NA	NA	NA	NA	NA
a2878a4e252dfa8b1162300ca2040ca5	Fungi	Ascomycota	Sordariomycetes	Hypocreales	Nectriaceae	Fusarium
a2a8c3edcd406d034d6fc07e0a09c970	Fungi	Basidiomycota	Agaricomycetes	NA	NA	NA
a2a92febedb58daf0c49bf74f5e678db	Fungi	Ascomycota	Dothideomycetes	NA	NA	NA
a2bb0e967d4f788a6e0d55189aaaa837	Fungi	Ascomycota	Dothideomycetes	Pleosporales	Melanommataceae	Herpotrichia
a2becfb360f481e32e9f8cadcd59b5b6	Fungi	Olpidiomycota	Olpidiomycetes	Olpidiales	Olpidiaceae	Olpidium
a2c05385e69ff0dfc653fe2c21d9cdc1	Fungi	Ascomycota	Leotiomycetes	Helotiales	Hyaloscyphaceae	Microscypha
a2edae6d45d367c717c859a2ec2c7010	Fungi	Basidiomycota	Agaricomycetes	Agaricales	Bolbitiaceae	Conocybe
a31555c1f4d43fe3ed275defa67a52cb	Fungi	NA	NA	NA	NA	NA
a32b72de3ab259909c542b9730bef1ad	Fungi	Ascomycota	Leotiomycetes	Helotiales	NA	Mycoarthris
a34937be4b3be295a60a895477592009	Fungi	NA	NA	NA	NA	NA
a35865a2054ecd9493cde6a65f87b4c0	Fungi	Ascomycota	Leotiomycetes	Helotiales	Helotiaceae	Tetracladium
a35a33b6d9b610abd331a6ee9e93ab39	Fungi	Basidiomycota	Agaricomycetes	Agaricales	Typhulaceae	Typhula
a384d62d2f2567dd5b36567c56f2c2e8	Fungi	NA	NA	NA	NA	NA
a39ba8b94eacb850e45f52b3b063a462	Fungi	Basidiomycota	Tremellomycetes	Filobasidiales	Piskurozymaceae	Solicoccozyma
a3a65b37b1897162967e09678c9ba171	Fungi	NA	NA	NA	NA	NA
a429a2815f510d6664f84b51bb5a47af	Fungi	NA	NA	NA	NA	NA
a434aa66426bfbe4fc01c8b14598d55a	Fungi	Ascomycota	Eurotiomycetes	Chaetothyriales	Herpotrichiellaceae	Exophiala
a4bbe4ec84b2e8feaf4a708189a668b0	Fungi	Entomophthoromycota	Basidiobolomycetes	Basidiobolales	Basidiobolaceae	Basidiobolus
a4c9f6b03471b1fb6c5ff5cd906cdb11	Fungi	Ascomycota	NA	NA	NA	NA
a4cc71e8d9d658afa7cb424054cbcd54	Fungi	NA	NA	NA	NA	NA
a4e748c619aa7525d6f16157eacfc4b2	Fungi	Basidiomycota	Agaricomycetes	Cantharellales	NA	Minimedusa
a50043ccedf46e2e8ebe1b58e3bb7cd4	Fungi	NA	NA	NA	NA	NA
a51ae59d311611df573d9913a3a48508	Fungi	NA	NA	NA	NA	NA
a51bf6bcef5fb9f8d2a2071cf92f0743	Fungi	Ascomycota	Sordariomycetes	Microascales	Microascaceae	Gamsia
a559ab6301a68ab381217f4fe92a77d6	Fungi	NA	NA	NA	NA	NA
a566484b78875a6ecc68c0b0f5e1d324	Fungi	Ascomycota	NA	NA	NA	NA
a59b7bbfc4ad64b9d96887a07dfb4e72	Fungi	Ascomycota	Leotiomycetes	Helotiales	Hyaloscyphaceae	Microscypha
a5a5c2f8c5938ae2fee7c0311755c10c	Fungi	Ascomycota	Sordariomycetes	Hypocreales	NA	Stilbella
a5a5fe47b106fe0438780f2d4b379dc7	Fungi	Ascomycota	Dothideomycetes	Pleosporales	Sporormiaceae	NA
a5dda06cd9dea283aaa35a8245a8c0c2	Fungi	Ascomycota	Sordariomycetes	Microascales	Microascaceae	Acaulium
a60329071f629d0951f8f7655712aee2	Fungi	Ascomycota	Dothideomycetes	Pleosporales	NA	NA
a6174f589201b5f0df2e7d0a2a6cc297	Fungi	NA	NA	NA	NA	NA
a619fa045d64b35ecd415e336694d704	Fungi	Ascomycota	Sordariomycetes	Sordariales	Lasiosphaeriaceae	Schizothecium
a630ca3c650dfa1d4c5960155ddc900b	Fungi	Ascomycota	Sordariomycetes	Hypocreales	NA	Sarocladium
a631cee0da2f652c0f099abfc33724b8	Fungi	Ascomycota	NA	NA	NA	NA
a647c588b58d3fad936312191e915c3b	Fungi	Chytridiomycota	NA	NA	NA	NA
a6683268249fb9d5991c3bde6ef382c3	Fungi	Ascomycota	Dothideomycetes	Pleosporales	NA	NA
a66a7f0800a8bb5cd9ee691f7a207fc8	Fungi	Ascomycota	Dothideomycetes	Pleosporales	Didymellaceae	Leptosphaerulina
a66d1c5d60bb4d84ae73416d03d403e3	Fungi	Ascomycota	Dothideomycetes	NA	NA	NA
a6b78bd65c9ef2e44ca69eab356792ab	Fungi	NA	NA	NA	NA	NA
a6c266e861c460dacc6b0c8909a584a9	Fungi	NA	NA	NA	NA	NA
a6e5bb293b55e0bace0f5c40b48cf1ca	Fungi	NA	NA	NA	NA	NA
a73dd1dcacf7e3bff5ab39a17215ac30	Fungi	Basidiomycota	Agaricomycetes	Agaricales	NA	NA
a799dbcb6a01b08a03c6e9f63607d22f	Fungi	Basidiomycota	Microbotryomycetes	Sporidiobolales	Sporidiobolaceae	Sporobolomyces
a7aba8650fa1e464bb6e94def9c9652f	Fungi	Basidiomycota	Agaricomycetes	NA	NA	NA
a7b23f9935cdefa9b3a4c59db2eb9b83	Fungi	NA	NA	NA	NA	NA
a7b40a6d3ebddf7c25a22ccda1804add	Fungi	NA	NA	NA	NA	NA
a7bb5dfa60cf648608830b91b6559886	Fungi	NA	NA	NA	NA	NA
a7c589fb0ebfd01ffccedd24cb3b5ef0	Fungi	NA	NA	NA	NA	NA
a7c8556ef8b195e4f18a7cdf1f1cb270	Fungi	Basidiomycota	Agaricomycetes	Agaricales	Bolbitiaceae	Panaeolus
a7e291d06b2467f5c830a540f836146c	Fungi	Ascomycota	Sordariomycetes	Xylariales	Xylariaceae	Rosellinia
a80bc84d9f09fb1fbab8bc8dd17baee9	Fungi	NA	NA	NA	NA	NA
a86f21f1fe34c238734098ad5815395b	Fungi	Ascomycota	Sordariomycetes	Xylariales	NA	NA
a89687759f6cdd1bd795c2648b933984	Fungi	Glomeromycota	Glomeromycetes	Glomerales	Glomeraceae	Rhizophagus
a8a21717381e66f2f9dc614fd937ace8	Fungi	Ascomycota	Sordariomycetes	Sordariales	Chaetomiaceae	NA
a8d64735f2cee0842c51fab97fa119ab	Fungi	Ascomycota	Pezizomycetes	Pezizales	Pezizaceae	NA
a8e1e93ec2300f467bc89f6e17c88f13	Fungi	Ascomycota	Sordariomycetes	Sordariales	Lasiosphaeriaceae	Podospora
a8e6c685344e50c6876539300a2d761d	Fungi	Basidiomycota	Agaricomycetes	Cantharellales	Ceratobasidiaceae	Ceratobasidium
a8f2af1656c9815d7c9ae55b3876d1b8	Fungi	Ascomycota	Leotiomycetes	Helotiales	Helotiaceae	Tetracladium
a90f7820f8c8240177be68191aa0cab6	Fungi	Mortierellomycota	Mortierellomycetes	Mortierellales	Mortierellaceae	Mortierella
a917c0b86bd628406db3339c4c29bf5f	Fungi	Basidiomycota	Tremellomycetes	Tremellales	Bulleribasidiaceae	Vishniacozyma
a92282d6b0e8d972b37b8e8b323a474c	Fungi	Ascomycota	Sordariomycetes	Hypocreales	Clavicipitaceae	Metacordyceps
a92d1abe9e2ec0e1b48f778b428eb816	Fungi	Ascomycota	Dothideomycetes	Pleosporales	Leptosphaeriaceae	Leptosphaeria
a93a554c95971c35aa89ba49cbfbce57	Fungi	Ascomycota	Pezizomycetes	Pezizales	Ascobolaceae	NA
a93dd0120bf9cd9add9889537e1eb812	Fungi	Ascomycota	Leotiomycetes	Helotiales	Helotiaceae	Tetracladium
a97867f28f9dcf490fdaf860bb6e66ae	Fungi	Basidiomycota	Agaricomycetes	Polyporales	Hyphodermataceae	Hyphoderma
a9901c0d4f704842f261447020a5f119	Fungi	Ascomycota	Dothideomycetes	Pleosporales	NA	NA
a9921ba22b3fb3d84d19ae6fa7390a9c	Fungi	Basidiomycota	Microbotryomycetes	Leucosporidiales	Leucosporidiaceae	Leucosporidium
a9b557b6dcb722a6d27a6eadff8385d5	Fungi	NA	NA	NA	NA	NA
a9cc730c3dd202fb596530065dea0363	Fungi	Ascomycota	Sordariomycetes	NA	NA	NA
a9f199fb6a6d38f2de17a098f45c41ca	Fungi	Glomeromycota	Glomeromycetes	Glomerales	Glomeraceae	NA
aa13fc51795de52f3c295de1b73efd0a	Fungi	Chytridiomycota	Spizellomycetes	Spizellomycetales	Powellomycetaceae	Powellomyces
aa18b2b6de7fb177bb0c63b43d36f835	Fungi	NA	NA	NA	NA	NA
aa4bf7b79841d3a6337e5f9bed1272c3	Fungi	Basidiomycota	Tremellomycetes	Tremellales	Bulleribasidiaceae	Vishniacozyma
aa5679517e304deae65f0e054b9eb3ce	Fungi	Ascomycota	Dothideomycetes	Pleosporales	Phaeosphaeriaceae	Phaeosphaeria
aa7ca825838e831d49ef742b3862cb67	Fungi	Basidiomycota	Agaricomycetes	Agaricales	Bolbitiaceae	Conocybe
aaa1a88bcf5ecb79c5d4fc225a737088	Fungi	Ascomycota	Sordariomycetes	Hypocreales	Stachybotryaceae	Myrothecium
aacbd0b75487a707e6441eee84e66f09	Fungi	Basidiomycota	Agaricomycetes	Agaricales	Entolomataceae	Clitopilus
aae5494094f15dffb2f047b06dc977c0	Fungi	Ascomycota	Dothideomycetes	Botryosphaeriales	Botryosphaeriaceae	Macrophoma
ab197ce173959bac6d01fef8d5287404	Fungi	Ascomycota	Sordariomycetes	Hypocreales	Hypocreaceae	Trichoderma
ab27088f790ad88f8bbc2da0142a17f3	Fungi	Ascomycota	Sordariomycetes	Hypocreales	NA	NA
ab99c38171c0e5d2d45b1aa2a7f08aa3	Fungi	NA	NA	NA	NA	NA
abcb72e4a37f11c0db11a9fb818ad29e	Fungi	NA	NA	NA	NA	NA
ac02acbad0fa5d17b32e4cb2a9d728f0	Fungi	NA	NA	NA	NA	NA
ac2c32c1b2b543ab6beb89c5cdd983be	Fungi	Ascomycota	Leotiomycetes	Helotiales	NA	Chalara
ac35b0cb8561b769c55e16435f8aafe0	Fungi	Ascomycota	Sordariomycetes	Sordariales	Chaetomiaceae	Trichocladium
ac785ca47180e2892f6b0c29896a6dee	Fungi	NA	NA	NA	NA	NA
ac996631b018cfac15c2d58c459f46b7	Fungi	Basidiomycota	Agaricomycetes	Auriculariales	NA	NA
acac654a363db29bf71db8f8caaa55f9	Fungi	NA	NA	NA	NA	NA
acbe52a63cd63e4735871b12f8dd01ed	Fungi	Basidiomycota	Tremellomycetes	Filobasidiales	Filobasidiaceae	Filobasidium
acc30af3182c41a002c19eff7b5a8ab4	Fungi	Glomeromycota	Glomeromycetes	Glomerales	Glomeraceae	NA
ad186176fefd92224ef3ea1f96c6178b	Fungi	NA	NA	NA	NA	NA
ad222f212c3d1e04d758ae670a2e2ce9	Fungi	Chytridiomycota	Spizellomycetes	Spizellomycetales	Spizellomycetaceae	Kochiomyces
ad48bc865936f9dc659763a2a0b85ad2	Fungi	NA	NA	NA	NA	NA
ad78cd840a8e2f79c29e5d3932d49192	Fungi	Ascomycota	Dothideomycetes	Pleosporales	Leptosphaeriaceae	Leptosphaeria
ad7ae93cda94c3e58d8ac6c00c789ef9	Fungi	NA	NA	NA	NA	NA
ad8b2ed24980f4899d101d0a56f8070c	Fungi	Basidiomycota	Agaricomycetes	Cantharellales	Ceratobasidiaceae	NA
ae63a34ea637740101399ff47b531df6	Fungi	NA	NA	NA	NA	NA
ae81bda4b046d572b4e19ab5babde152	Fungi	Ascomycota	Sordariomycetes	Hypocreales	Clavicipitaceae	Metarhizium
aea49d64e200ceb6e1618f3f6642a844	Fungi	NA	NA	NA	NA	NA
aed4a2d420e62a8055a0e66c14303d4a	Fungi	Ascomycota	Leotiomycetes	Helotiales	NA	NA
aee0b6a39ae640153c14a3fe6ed16bf6	Fungi	Chytridiomycota	NA	NA	NA	NA
aee3fa341c56e43455a98d2a47fa432a	Fungi	NA	NA	NA	NA	NA
af03e43cc15e5892683430e710e31fae	Fungi	NA	NA	NA	NA	NA
af09b09db04c6509129c7f418e1d44cc	Fungi	Mortierellomycota	Mortierellomycetes	Mortierellales	Mortierellaceae	Mortierella
af1d8bdefdf0663cb61f90f4306aeee2	Fungi	Basidiomycota	Tremellomycetes	Tremellales	Bulleribasidiaceae	Vishniacozyma
af36db665f2016cc26f0bce75d3a9c1a	Fungi	Basidiomycota	Tremellomycetes	Tremellales	Bulleribasidiaceae	Vishniacozyma
af60d69bbae8c41bd508757fb7173af4	Fungi	Ascomycota	Leotiomycetes	Helotiales	Helotiaceae	Crocicreas
af65b4e36c83efdc9a75ea0837df91bf	Fungi	NA	NA	NA	NA	NA
af9defc3ff8a3123e4fb73261172a85e	Fungi	Chytridiomycota	Spizellomycetes	Spizellomycetales	Powellomycetaceae	Powellomyces
af9eed6c568492341d168a21525a5c24	Fungi	Chytridiomycota	NA	NA	NA	NA
afc0c5796c98689cc1c566635bc6e698	Fungi	Chytridiomycota	Chytridiomycetes	NA	NA	NA
afc0d470ff135d1dae56b0428785d9ce	Fungi	Ascomycota	Pezizomycetes	Pezizales	Ascodesmidaceae	Cephaliophora
afc76c0af5decd263e117e3caeea8341	Fungi	NA	NA	NA	NA	NA
afcf60282cbeb8cc225836e784064541	Fungi	Ascomycota	NA	NA	NA	NA
afe4d6c49234b60ed0cd609719f5859e	Fungi	NA	NA	NA	NA	NA
afe6570b25384d184fc6f26cb2fb4787	Fungi	NA	NA	NA	NA	NA
aff6280f76df7434c7722681e6f49c81	Fungi	Mortierellomycota	Mortierellomycetes	Mortierellales	Mortierellaceae	Mortierella
aff7e82f4a3e1af4a25e136f251d5cf3	Fungi	Ascomycota	Sordariomycetes	Sordariales	Lasiosphaeriaceae	Cladorrhinum
b01d58cb486ad2a5753da09939bf7499	Fungi	NA	NA	NA	NA	NA
b03ccb5ada3fd5a4fb391530c92afe22	Fungi	Basidiomycota	Tremellomycetes	Tremellales	Tremellaceae	Tremella
b0549bd8ff307ecd749eb9861d83a270	Fungi	NA	NA	NA	NA	NA
b054db8338e91597f2fcad35b7d714ee	Fungi	NA	NA	NA	NA	NA
b057241355e026dfeb210d5254868929	Fungi	Ascomycota	Sordariomycetes	Xylariales	Microdochiaceae	Microdochium
b0676157651acdb59a0f89e5a4f5f362	Fungi	Basidiomycota	Agaricomycetes	Polyporales	Xenasmataceae	Phlebiella
b09687c24707819e51317f1ca80de312	Fungi	Basidiomycota	Agaricomycetes	NA	NA	NA
b0c47e496f95930b2463d44627ee40e9	Fungi	Ascomycota	Sordariomycetes	Melanosporales	Melanosporaceae	Melanospora
b0c7df7192357c33e2e415c9a070ca2d	Fungi	NA	NA	NA	NA	NA
b0ca036804a3d77a76aeadf8479caae6	Fungi	Ascomycota	Pezizomycetes	Pezizales	Pezizaceae	Peziza
b0f8557f6a1f5f1d6f9abe85c54a2ef4	Fungi	Ascomycota	Dothideomycetes	Pleosporales	Phaeosphaeriaceae	Neosetophoma
b17a4d444213084caed20bc13bc39f35	Fungi	Ascomycota	Sordariomycetes	Sordariales	Lasiosphaeriaceae	Cladorrhinum
b17f143733f648b5a2847c519fdc0e63	Fungi	Ascomycota	Sordariomycetes	Hypocreales	Clavicipitaceae	Metarhizium
b187dc405e79b610723cb9d2b67de546	Fungi	NA	NA	NA	NA	NA
b1b9b22354408d38437a051689af0958	Fungi	Ascomycota	Sordariomycetes	Hypocreales	Stachybotryaceae	Myrothecium
b1d7cb0172a8684c9114e4982b2d7d51	Fungi	NA	NA	NA	NA	NA
b1d9399d67fa36b3b234f6cdd382aef8	Fungi	Basidiomycota	Agaricomycetes	Agaricales	Entolomataceae	Entoloma
b1dde9c084d84a531918674c1fdef377	Fungi	Mortierellomycota	Mortierellomycetes	Mortierellales	Mortierellaceae	Mortierella
b213b0e35e94d085a8ca6770f3080747	Fungi	NA	NA	NA	NA	NA
b245dbd4c8b5334496b0aa0eb032377e	Fungi	Ascomycota	Sordariomycetes	Coniochaetales	Coniochaetaceae	NA
b25e05ff8e66579ce4968b821a09c2eb	Fungi	Basidiomycota	Tremellomycetes	Filobasidiales	Filobasidiaceae	Naganishia
b2a30c12d5b8e3a3593f6b7d5481564c	Fungi	Ascomycota	Dothideomycetes	Pleosporales	Phaeosphaeriaceae	Ophiosphaerella
b2b97736185c9bf00140e72e0d8fb319	Fungi	Ascomycota	Leotiomycetes	Helotiales	Hyaloscyphaceae	Trichopeziza
b2df708aa2317c4043a2dae8c48f5e98	Fungi	Ascomycota	Sordariomycetes	Hypocreales	Stachybotryaceae	Xepicula
b300274887df6236ceca8a25b0edc6ae	Fungi	Ascomycota	Eurotiomycetes	Chaetothyriales	Herpotrichiellaceae	Exophiala
b33083ad5e08f36522e10992fad0f26b	Fungi	NA	NA	NA	NA	NA
b349f75730eb69b473255620a5450aac	Fungi	Basidiomycota	Agaricomycetes	Agaricales	Strophariaceae	Psilocybe
b36ee5352025499b7d673499e42226c7	Fungi	Ascomycota	Leotiomycetes	Helotiales	NA	NA
b3af4ae6e65b262a6cc354bf97e948b1	Fungi	Ascomycota	Dothideomycetes	Pleosporales	Lophiostomataceae	Sigarispora
b3b9eafc07c94eab249ed8c225482b99	Fungi	Basidiomycota	Agaricostilbomycetes	Agaricostilbales	Chionosphaeraceae	NA
b3ed9f8a29dfc89a8de3d26c3a02aa01	Fungi	Basidiomycota	Agaricomycetes	NA	NA	NA
b3f56d207325ebc4c80d083c5e88c248	Fungi	Basidiomycota	Agaricomycetes	Agaricales	Bolbitiaceae	Panaeolus
b42015b010fd9b73eddf382aae158d83	Fungi	Ascomycota	Eurotiomycetes	Chaetothyriales	Herpotrichiellaceae	Phialophora
b4330f3c85002047a8416ada38e2f109	Fungi	Glomeromycota	Glomeromycetes	Glomerales	Glomeraceae	Funneliformis
b43ecaf70ec32f551afd4673d242d72d	Fungi	NA	NA	NA	NA	NA
b45c8a88ac5e2ed2c9340df7ffbf2361	Fungi	Basidiomycota	Cystobasidiomycetes	NA	NA	NA
b4637bc9834a034906f8e84a9c8c911b	Fungi	Basidiomycota	Pucciniomycetes	Platygloeales	Eocronartiaceae	Eocronartium
b49a31c6ebc043de0a5a0361f8d5eeb7	Fungi	Basidiomycota	Tremellomycetes	Filobasidiales	Filobasidiaceae	Filobasidium
b5706a272c445c25bc464e75b1d0ef0c	Fungi	NA	NA	NA	NA	NA
b57a0bc5e4800c7ce33e78177b81829d	Fungi	NA	NA	NA	NA	NA
b58605643bfda896d4d4a2bcb1a2e7c7	Fungi	NA	NA	NA	NA	NA
b595cf61b23c048c2b6f581bd7276521	Fungi	Basidiomycota	Agaricomycetes	Agaricales	Psathyrellaceae	Coprinopsis
b5c297e421b6a5d7007630160df68ee0	Fungi	NA	NA	NA	NA	NA
b5daf8b2d313f578f61206a44946df43	Fungi	NA	NA	NA	NA	NA
b638d62d9196a8a22e9b54e5a4e7c2e0	Fungi	NA	NA	NA	NA	NA
b66b6ba10a0fc406a565b6d204aadb94	Fungi	NA	NA	NA	NA	NA
b697cab22fe126ea57c24159a99a67f8	Fungi	NA	NA	NA	NA	NA
b6a20dccaff359a64577d6288058120f	Fungi	Basidiomycota	Agaricomycetes	Polyporales	Coriolaceae	Trametes
b6b3eb340bbb25b117af2076215d84f6	Fungi	Basidiomycota	Agaricomycetes	Agaricales	Bolbitiaceae	Conocybe
b6bd70b2b5e1893673fd21976caa8b89	Fungi	Mortierellomycota	Mortierellomycetes	Mortierellales	Mortierellaceae	Mortierella
b6d77459a30ca47293b0bac0ea9b6a98	Fungi	Ascomycota	Dothideomycetes	NA	NA	NA
b6f114d38acb5bd5983ae69c22ddd2b8	Fungi	Ascomycota	Leotiomycetes	Helotiales	Hyaloscyphaceae	Lachnum
b6f7dbd6b7d216943776af14e2e0126d	Fungi	NA	NA	NA	NA	NA
b6f932712f301dd602e92455debe3e70	Fungi	Ascomycota	Sordariomycetes	Hypocreales	Hypocreaceae	Trichoderma
b717a564e25c139f168ca0b3d219a2cf	Fungi	Ascomycota	Dothideomycetes	Pleosporales	Phaeosphaeriaceae	Parastagonospora
b735354688d79eccc72be308398b796d	Fungi	Ascomycota	Dothideomycetes	Pleosporales	Phaeosphaeriaceae	Phaeosphaeria
b76df68bb6cc5fa724a86a230de1f3e4	Fungi	NA	NA	NA	NA	NA
b77d8a21c8014b135c1467d4c8167165	Fungi	NA	NA	NA	NA	NA
b79584dce9b12e54d0d2ea458a962f40	Fungi	Kickxellomycota	Kickxellomycetes	Kickxellales	Kickxellaceae	Ramicandelaber
b79e161b784b4f4f4213923de1831150	Fungi	Basidiomycota	Agaricomycetes	Agaricales	Psathyrellaceae	Coprinopsis
b7ac1fda7412db7848fd0cb723eb9c63	Fungi	NA	NA	NA	NA	NA
b7e8157ed4973da67f3f1bc0d2538857	Fungi	NA	NA	NA	NA	NA
b7f0e5e23b797bb81ba13aba154106ca	Fungi	Mortierellomycota	Mortierellomycetes	Mortierellales	Mortierellaceae	Mortierella
b80cd5dab641cebfe830fc8b8dff6ac8	Fungi	Ascomycota	Sordariomycetes	Hypocreales	Ophiocordycipitaceae	Hirsutella
b8484653081ad77aa4a799d2341b7f61	Fungi	Ascomycota	Sordariomycetes	Hypocreales	Nectriaceae	Fusarium
b84daf7387510fadc45536a3d6abf6e7	Fungi	NA	NA	NA	NA	NA
b853418e8ed07ac4c747a743e42eca8c	Fungi	NA	NA	NA	NA	NA
b86907dec98569f14f4e4ec40c5bd59a	Fungi	Basidiomycota	Agaricomycetes	NA	NA	NA
b8935d1e133feb8db02df3d9cb75da35	Fungi	NA	NA	NA	NA	NA
b8961dc9762d5a1683248d40eb506257	Fungi	Ascomycota	Dothideomycetes	Pleosporales	Sporormiaceae	Preussia
b8a6c405749ba9aa1809b88c06957229	Fungi	NA	NA	NA	NA	NA
b8c95462599b8c23ed457cf4fa508850	Fungi	Ascomycota	Sordariomycetes	Hypocreales	Nectriaceae	Fusarium
b91f288546e12fabf65c4a1b361a0a8b	Fungi	NA	NA	NA	NA	NA
b924ae6094ca70134c3f3dab5e2324a8	Fungi	Basidiomycota	Agaricomycetes	Agaricales	Entolomataceae	Entoloma
b93271b97699bdbf400e0eb32b000a45	Fungi	Ascomycota	Sordariomycetes	Hypocreales	NA	Sarocladium
b9417a71547465e96d8e1ad55c035f70	Fungi	Ascomycota	Pezizomycetes	NA	NA	NA
b98fec8bc3862716fbfe1476ce22f1a8	Fungi	Ascomycota	Leotiomycetes	Helotiales	Rutstroemiaceae	NA
b99f2e16b143e67b97f1e024ad44524a	Fungi	Ascomycota	Sordariomycetes	Xylariales	Microdochiaceae	Microdochium
b9b36c07e05c25b31a7640dfb85fb864	Fungi	Basidiomycota	Agaricomycetes	Agaricales	Pleurotaceae	NA
b9bd71ea3c5047d834aa3e88c54112dd	Fungi	Ascomycota	Sordariomycetes	Hypocreales	NA	Acremonium
ba0aa35a053994f3d413af0c9391504f	Fungi	Basidiomycota	Agaricomycetes	Polyporales	Hyphodermataceae	Hyphoderma
ba104f6e53e478dc831daf1906ac690f	Fungi	NA	NA	NA	NA	NA
ba14b83d3509898c8d33ee1642f84354	Fungi	Ascomycota	Sordariomycetes	Hypocreales	Hypocreaceae	Trichoderma
ba48394b4855fec6c00ee46370271e80	Fungi	NA	NA	NA	NA	NA
ba499ae2d7bfc67ce7894ad789d52ca8	Fungi	Basidiomycota	Agaricomycetes	NA	NA	NA
ba514a920775ab30d99b4faa14e62a0d	Fungi	Mortierellomycota	Mortierellomycetes	Mortierellales	Mortierellaceae	Mortierella
ba65936f3539f756797c57ae312fac7a	Fungi	Ascomycota	Leotiomycetes	Helotiales	Helotiaceae	Crocicreas
ba6ba29e095e71f66b1508ac31852f3b	Fungi	Basidiomycota	Agaricomycetes	Cantharellales	Ceratobasidiaceae	NA
ba865fe438ffe1f97962718cae655d9f	Fungi	Basidiomycota	Agaricomycetes	NA	NA	NA
bac42131ce7d03e299d29d4a8ea62200	Fungi	Ascomycota	Dothideomycetes	Pleosporales	Torulaceae	Torula
baea88a71e00ef56ad86f81a931aceca	Fungi	Ascomycota	Leotiomycetes	Helotiales	Helotiaceae	Tetracladium
baf76012d6adfd8a70bf5db18c74f028	Fungi	Ascomycota	Sordariomycetes	Hypocreales	Nectriaceae	Fusicolla
baf7b8771974e996dbe2ad60d1cc7216	Fungi	Ascomycota	Sordariomycetes	Trichosphaeriales	Trichosphaeriaceae	Nigrospora
bb149a4ca4b18a4983b8fba5e18ca157	Fungi	Ascomycota	Leotiomycetes	Helotiales	Helotiaceae	Tetracladium
bb2336cc637c8d715e846ee46029022e	Fungi	Ascomycota	Orbiliomycetes	Orbiliales	Orbiliaceae	NA
bb2a95bef297f865e8eb057cb1ba29f2	Fungi	Basidiomycota	Agaricomycetes	NA	NA	NA
bb3c7d961bb6edd10f680304232ed08f	Fungi	Ascomycota	Leotiomycetes	Helotiales	Hyaloscyphaceae	Cistella
bbb7377d97649337cbd934a573c9fbab	Fungi	Ascomycota	Leotiomycetes	Helotiales	Hyaloscyphaceae	Lachnum
bbf5881a0e23e162a26875b30f195630	Fungi	Ascomycota	Pezizomycetes	NA	NA	NA
bbfd157aebda25804ec6d010b4700661	Fungi	Basidiomycota	Tremellomycetes	Tremellales	Bulleribasidiaceae	Vishniacozyma
bbffc464f0d5929fa7285c269a0ce98a	Fungi	NA	NA	NA	NA	NA
bc00f4d4b9a5a7ffc67cafed2815be8b	Fungi	Ascomycota	Sordariomycetes	Hypocreales	Stachybotryaceae	Striatibotrys
bc76c9db8a28051230a4172bfd76b484	Fungi	Basidiomycota	Agaricomycetes	NA	NA	NA
bc9d77eda3fafe0dddd362b5af72c1c9	Fungi	Ascomycota	Dothideomycetes	Pleosporales	Phaeosphaeriaceae	NA
bca5248915e9f58f1c0eebcdd3e6e342	Fungi	Ascomycota	Eurotiomycetes	Chaetothyriales	Herpotrichiellaceae	Phialophora
bcdf441915021f7eba6077d45c104b64	Fungi	NA	NA	NA	NA	NA
bcf46b9760ba3d4dfc796f481bbb3bb6	Fungi	Basidiomycota	Agaricomycetes	Agaricales	Entolomataceae	Clitopilus
bd17cff340fbdae212175aecb43f9227	Fungi	Chytridiomycota	Spizellomycetes	Spizellomycetales	Spizellomycetaceae	Spizellomyces
bd2bb03ba0f32715209d3dd5fe1a7d22	Fungi	Ascomycota	Leotiomycetes	Helotiales	Hyaloscyphaceae	Lachnum
bd46f22e8a6e5fc64bfe119b9dae3cdc	Fungi	Ascomycota	NA	NA	NA	NA
bd5237e52b19fb7166aaf431b602cf55	Fungi	NA	NA	NA	NA	NA
bd5cce18a8a94657d9f57cdb462a4715	Fungi	Mortierellomycota	Mortierellomycetes	Mortierellales	Mortierellaceae	Mortierella
bd711e985c00a4fd90a5c58933a7eda7	Fungi	NA	NA	NA	NA	NA
bd9a3264285bc245d4ceaebf1f6899a2	Fungi	Rozellomycota	NA	NA	NA	NA
bda3301a501edf3ecf6aff0c4cfc413f	Fungi	Ascomycota	Eurotiomycetes	Chaetothyriales	Trichomeriaceae	Knufia
bdc85bb2fff50c69f4c67386524d37a4	Fungi	Ascomycota	Pezizomycetes	Pezizales	Ascobolaceae	NA
bdd1c51862914fcbd281156cb5526108	Fungi	Ascomycota	Dothideomycetes	Pleosporales	Lentitheciaceae	Keissleriella
bde718847f41be286a85301fdf2cd739	Fungi	Ascomycota	Sordariomycetes	Hypocreales	Nectriaceae	Gibberella
bdeb1930cbeac9a7e55a72806b3c7bb1	Fungi	NA	NA	NA	NA	NA
bdefaf7979bb3e409bde785be961d2ce	Fungi	Basidiomycota	Agaricomycetes	Agaricales	Psathyrellaceae	Psathyrella
bdf6b53de37a463c70376dcf085f98d9	Fungi	Basidiomycota	Agaricomycetes	Thelephorales	Thelephoraceae	Tomentellopsis
bdfdc46f33c91f5debbe2bb1ccc7b851	Fungi	Ascomycota	NA	NA	NA	NA
be2a1c1dd8c33ca3904196d2de13429d	Fungi	Ascomycota	Sordariomycetes	NA	NA	NA
be3c9e62e444284c6bb1e12b77022356	Fungi	NA	NA	NA	NA	NA
be82fd27fec76eb9442173a9e066978c	Fungi	Ascomycota	NA	NA	NA	NA
be90ccd41d48b863f87087d4aa08ff9d	Fungi	Basidiomycota	Agaricomycetes	Polyporales	Ganodermataceae	Ganoderma
bead57db12c1071583d5ff84a14ff590	Fungi	Ascomycota	Eurotiomycetes	Chaetothyriales	Herpotrichiellaceae	Exophiala
bed6fb6663cdbc5d770cdb92137fa70a	Fungi	Ascomycota	Dothideomycetes	Pleosporales	Phaeosphaeriaceae	Sclerostagonospora
bee57cfb61393793066350359eea0744	Fungi	NA	NA	NA	NA	NA
bf0dfd1fd2ce25ec3c052d60f61c20d5	Fungi	NA	NA	NA	NA	NA
bf0ee265938460315c402184c18f1a8b	Fungi	Ascomycota	Leotiomycetes	Helotiales	Hyaloscyphaceae	Trichopeziza
bf1dbea392a66a8bf911459f7084f2b5	Fungi	Basidiomycota	Agaricomycetes	Agaricales	Psathyrellaceae	Coprinellus
bf5b3d89020b717ed5a86a0ad6f1c568	Fungi	Ascomycota	Dothideomycetes	Pleosporales	Didymellaceae	Epicoccum
bf9a4cfdeff2187ee9bffb4d40a06d8f	Fungi	NA	NA	NA	NA	NA
bfa1972f42c7004be20f504959f79df6	Fungi	Basidiomycota	Agaricomycetes	Agaricales	Entolomataceae	Clitopilus
bfa6f748df7316cecd3342aa0909d384	Fungi	NA	NA	NA	NA	NA
bfb77ef36873dfb1ec02be3672beb6ef	Fungi	NA	NA	NA	NA	NA
c02215c3ba75beeaf277d143a8fc9003	Fungi	Ascomycota	Sordariomycetes	Hypocreales	Stachybotryaceae	Stachybotrys
c04dbe96aceecba94b4d5948441b0fa4	Fungi	Mortierellomycota	Mortierellomycetes	Mortierellales	Mortierellaceae	Mortierella
c051d54b4f6c3b3e1eafd06431c78a65	Fungi	NA	NA	NA	NA	NA
c059973cb19bf218e1405705d91c7688	Fungi	NA	NA	NA	NA	NA
c068917d81a8eb29f52f605aa4dbb82a	Fungi	Ascomycota	Dothideomycetes	Pleosporales	NA	NA
c06dd8cbcb8dee4b3dccb517fdbb5518	Fungi	Mortierellomycota	Mortierellomycetes	Mortierellales	Mortierellaceae	Mortierella
c0762faa758b29d47f876c89ebc9bd30	Fungi	NA	NA	NA	NA	NA
c08c5a3ef1b26935924c34b4cf25363a	Fungi	Basidiomycota	Agaricomycetes	Agaricales	Strophariaceae	Psilocybe
c09a1e36fbdfecfca4dc0b993bd5949c	Fungi	Basidiomycota	Tremellomycetes	Tremellales	Trimorphomycetaceae	Saitozyma
c0d065038658d4fe12901a1171a0c32d	Fungi	Basidiomycota	Agaricomycetes	Agaricales	Strophariaceae	Stropharia
c0daff7ea22da1f95b4d72c69b8688b0	Fungi	NA	NA	NA	NA	NA
c131ac5ad0849a87f5c770a9bf00061e	Fungi	Ascomycota	Sordariomycetes	Hypocreales	Hypocreaceae	Trichoderma
c13e4b8cdbace8405c4e95701dc287bd	Fungi	Basidiomycota	Agaricomycetes	Agaricales	Entolomataceae	Clitopilus
c13fa8601ce02184b47291c4625e0362	Fungi	Basidiomycota	Tremellomycetes	Cystofilobasidiales	Cystofilobasidiaceae	Guehomyces
c14b164ce5d6290a13e2fc7a6096be41	Fungi	NA	NA	NA	NA	NA
c1556afd16317ef3c9e6f6da12dd7f45	Fungi	Basidiomycota	Agaricomycetes	Trechisporales	Hydnodontaceae	NA
c15bef204ff3d9cd1b018fd8e1b87782	Fungi	NA	NA	NA	NA	NA
c17eca09a5a554a857155810feda5dba	Fungi	Ascomycota	Dothideomycetes	NA	NA	NA
c1b4581c528c22d6edee7db610632857	Fungi	Glomeromycota	Archaeosporomycetes	Archaeosporales	Archaeosporaceae	Archaeospora
c1c6b1f6419cd0ddb7708fa1ebdd49a4	Fungi	Ascomycota	Orbiliomycetes	Orbiliales	Orbiliaceae	NA
c1cbaa2a8aa92584ae13901b4091dddf	Fungi	NA	NA	NA	NA	NA
c1d12f767039b16f687ef7332e5efaa3	Fungi	Ascomycota	Leotiomycetes	Helotiales	Helotiaceae	Tetracladium
c21e5f51e7e96047c2fd9ccf1cc2d656	Fungi	Ascomycota	Dothideomycetes	Capnodiales	Teratosphaeriaceae	Devriesia
c23b71d98c2106e2153198c80d8a6325	Fungi	NA	NA	NA	NA	NA
c23ed7086da4b5dbb7be57c6f776bc7a	Fungi	Basidiomycota	Agaricomycetes	NA	NA	NA
c275b24483e0d450fe8d31de29e850d0	Fungi	Basidiomycota	Tremellomycetes	Filobasidiales	Filobasidiaceae	Filobasidium
c27c8370641b5f21bc4fa4f781595b6d	Fungi	Ascomycota	Dothideomycetes	Pleosporales	Pleosporaceae	Bipolaris
c2b0663f774d9448942b94fe0e90cce8	Fungi	Ascomycota	Dothideomycetes	Pleosporales	Phaeosphaeriaceae	Neosetophoma
c2b06f9c2638758ea3ae78957998a50d	Fungi	Mortierellomycota	Mortierellomycetes	Mortierellales	Mortierellaceae	Mortierella
c2bc1d2eed71cd1118ff9e8e45e05193	Fungi	NA	NA	NA	NA	NA
c3162d5a7c1c8fb180fd540b08a330fc	Fungi	NA	NA	NA	NA	NA
c3255e88832f2c4d4fe4f0e1df30746b	Fungi	Basidiomycota	Agaricomycetes	Agaricales	NA	NA
c33522cbdee6c99668266a7ea2214be0	Fungi	Ascomycota	Pezizomycetes	NA	NA	NA
c3453753a4c33526d87df97f8b4ed79d	Fungi	NA	NA	NA	NA	NA
c3715bc8217a638d92e1ef39c0a7088b	Fungi	Ascomycota	Sordariomycetes	NA	NA	NA
c37eb9515f1165efa2058652d1d4b13f	Fungi	NA	NA	NA	NA	NA
c383b4ab5716ea497f3391b481e3748d	Fungi	Ascomycota	Dothideomycetes	Pleosporales	Pleosporaceae	NA
c3a9a51021bd2a4de3ef9a47470bade6	Fungi	Ascomycota	Dothideomycetes	Pleosporales	Pleosporaceae	Stemphylium
c4025c56ebe9d822ba45f6d3ad5db2aa	Fungi	Mortierellomycota	Mortierellomycetes	Mortierellales	Mortierellaceae	Mortierella
c4063d2409492a8788e3065b2a9be788	Fungi	NA	NA	NA	NA	NA
c431c65acd860e0248f45d69156aa04c	Fungi	NA	NA	NA	NA	NA
c46b6bcb2816fa47d9c8b1ed80a101c5	Fungi	NA	NA	NA	NA	NA
c481c04405f6f8f2d26b571ea22673bc	Fungi	Basidiomycota	Tremellomycetes	Tremellales	Bulleribasidiaceae	Vishniacozyma
c4a30b982c61bb9ec6a1e428fc843d71	Fungi	NA	NA	NA	NA	NA
c4b744685d55bdb133eb3fb2e726c449	Fungi	NA	NA	NA	NA	NA
c4d3a71cb1f83531f192e8ca49c71606	Fungi	NA	NA	NA	NA	NA
c4db8ca5e420518dbed79bb9274d439b	Fungi	Ascomycota	Dothideomycetes	Pleosporales	Leptosphaeriaceae	Leptosphaeria
c4e9ecbada15215562bb18e2f20c4b19	Fungi	NA	NA	NA	NA	NA
c4f6c609f8aacbd320ee027178e0f8dc	Fungi	Ascomycota	Dothideomycetes	Pleosporales	Sporormiaceae	Preussia
c4f9064da5dd504c530ebd4d403cb472	Fungi	Ascomycota	Dothideomycetes	Pleosporales	Phaeosphaeriaceae	Septoriella
c5323cbb138c550c494d5a28239ebd09	Fungi	NA	NA	NA	NA	NA
c532d4e5054b5d6218b575ddd855e0d0	Fungi	Ascomycota	Sordariomycetes	Sordariales	Lasiosphaeriaceae	NA
c55260a6cb24f36c2a7f85c357fea708	Fungi	NA	NA	NA	NA	NA
c5a992de49df7395996b6c1039ef54a2	Fungi	Ascomycota	NA	NA	NA	NA
c5b89a84d086183f3df971b11bd735b9	Fungi	Ascomycota	Sordariomycetes	Hypocreales	Hypocreaceae	Trichoderma
c5b9a7a10b0d9d4c90dbbcb60f3272db	Fungi	Olpidiomycota	Olpidiomycetes	Olpidiales	Olpidiaceae	Olpidium
c5cae751d5614a2b12b1c7bfd0225796	Fungi	NA	NA	NA	NA	NA
c5e17e00506ff22df94dd464a08c161b	Fungi	Basidiomycota	Agaricomycetes	Agaricales	Bolbitiaceae	Conocybe
c5ff1242181f148547ac0935818a499c	Fungi	NA	NA	NA	NA	NA
c63a9222f1fe1134eea20d8324a543d4	Fungi	Ascomycota	Leotiomycetes	Helotiales	Hyaloscyphaceae	Microscypha
c668c8aa73248dea20963ad5420df12d	Fungi	NA	NA	NA	NA	NA
c676edac5d243403f0c4e329e6ffd807	Fungi	Ascomycota	Leotiomycetes	Helotiales	Helotiaceae	Crocicreas
c6b875cdeae3960e339216b613245e11	Fungi	Olpidiomycota	Olpidiomycetes	Olpidiales	Olpidiaceae	Olpidium
c6d3cafa4e84066b99eb8ee6cc8ae2ac	Fungi	Ascomycota	Dothideomycetes	Pleosporales	Phaeosphaeriaceae	Phaeosphaeria
c71c9899a4a45aefd4b95eb46a230e16	Fungi	NA	NA	NA	NA	NA
c71fcd66a90956528fc9e45c15c8122f	Fungi	Ascomycota	Dothideomycetes	Pleosporales	Melanommataceae	Herpotrichia
c76c43ff4795c66564d51cc1fd16d110	Fungi	Basidiomycota	Agaricomycetes	NA	NA	NA
c799e50320ef519c293f82d3b08787a1	Fungi	Ascomycota	Eurotiomycetes	Chaetothyriales	NA	NA
c79df1d793b3b94ec5909d22a757fc16	Fungi	Basidiomycota	Agaricomycetes	Agaricales	Bolbitiaceae	Conocybe
c7c84797db136f8d2b987bd1cb38ee8c	Fungi	Basidiomycota	Agaricomycetes	NA	NA	NA
c7e6e74ed0f022cf3a833441990ba689	Fungi	Ascomycota	Dothideomycetes	NA	NA	NA
c80a04c84b1f5505cfcedd70dc19d804	Fungi	NA	NA	NA	NA	NA
c81138ead5fda9034aef0ba069409035	Fungi	Ascomycota	Dothideomycetes	Pleosporales	Phaeosphaeriaceae	Paraphoma
c816e237d2589ae897b757cce3d635cb	Fungi	Ascomycota	Sordariomycetes	Sordariales	Lasiosphaeriaceae	NA
c81cf0416e680e1028822efd293edc28	Fungi	Basidiomycota	NA	NA	NA	NA
c82ec0616c7ecfc054f0bb05a518b349	Fungi	Mortierellomycota	Mortierellomycetes	Mortierellales	Mortierellaceae	Mortierella
c8b8e53173115a60fb367ebb38d9586f	Fungi	Olpidiomycota	Olpidiomycetes	Olpidiales	Olpidiaceae	Olpidium
c8e7161d3275dc941b82dc1de92fd634	Fungi	NA	NA	NA	NA	NA
c97b8874e2a86399d18c8c937bc2a17a	Fungi	Ascomycota	Sordariomycetes	NA	NA	NA
c9b98522cf4870a0393ff0bd05217153	Fungi	Basidiomycota	Agaricomycetes	Agaricales	Psathyrellaceae	Coprinopsis
c9baa83c4b9333e0363f9ffe33cac98b	Fungi	Basidiomycota	Agaricomycetes	NA	NA	NA
c9fcdce263d670fa04e6d817ff5ca6e5	Fungi	Ascomycota	Sordariomycetes	Myrmecridiales	Myrmecridiaceae	Myrmecridium
ca7b06ca8bbb4de42041075adba86af0	Fungi	Ascomycota	Leotiomycetes	Helotiales	Hyaloscyphaceae	Lachnum
ca813548084ab5b4c0e81640c03e7e86	Fungi	NA	NA	NA	NA	NA
ca999c0ce2d0a62bc6fb28dfa72bbbb5	Fungi	NA	NA	NA	NA	NA
cacc254c19e197c9892dca3ac39d96a9	Fungi	NA	NA	NA	NA	NA
cad31bc00f616d61c33ae2622394bf68	Fungi	NA	NA	NA	NA	NA
caed8cebef421b8728fb611fee5533be	Fungi	Basidiomycota	Agaricomycetes	Agaricales	Bolbitiaceae	Conocybe
cb4f201ba55bf7c9ade25651da4abd3b	Fungi	NA	NA	NA	NA	NA
cb82d278d11c617fbcf1bf6c5e33b23a	Fungi	Basidiomycota	Agaricomycetes	Agaricales	Psathyrellaceae	Coprinellus
cb83ccd6fa8f8ab38371209c059092cd	Eukaryota	Viridiplantae	Spermatophyta	Brassicales	Brassicaeae	g_Brassica
cbb1f47fe3277b4e7c17e323b639cd63	Fungi	Basidiomycota	Agaricomycetes	Cantharellales	Ceratobasidiaceae	NA
cbc1a59a3795c7542802a41cee1783dc	Fungi	Ascomycota	Sordariomycetes	NA	NA	NA
cbc9a8384eba9b5ea0c4ba91ec55c113	Fungi	Mortierellomycota	Mortierellomycetes	Mortierellales	Mortierellaceae	Mortierella
cbcbc61765bb74b488f57840b99010af	Fungi	NA	NA	NA	NA	NA
cbd2b794f9b85276bf9090cd7c7064b2	Fungi	NA	NA	NA	NA	NA
cbd9a0735a600be3dbe10016fc677bb1	Fungi	NA	NA	NA	NA	NA
cc52b25fc0c5fad5e548fcfafc18abe9	Fungi	Ascomycota	Leotiomycetes	Thelebolales	Pseudeurotiaceae	Pseudogymnoascus
cc7eacfea684dea9a63789d33d869698	Fungi	Ascomycota	Sordariomycetes	Hypocreales	Nectriaceae	Fusicolla
cc8b4791c21e78c07a675baff9931495	Fungi	NA	NA	NA	NA	NA
cc8fee7b0e625bc9bc09070adc7fbad4	Fungi	Ascomycota	Sordariomycetes	Hypocreales	NA	NA
cc96879e33c6453bbf17c26e9e259a9f	Fungi	Ascomycota	Sordariomycetes	Hypocreales	Cordycipitaceae	Lecanicillium
cc9b0c31291b194f55ed3d5dc4602d31	Fungi	NA	NA	NA	NA	NA
cca1e7696240865dd386940f6a032530	Fungi	Ascomycota	Sordariomycetes	Hypocreales	Stachybotryaceae	NA
ccb9061a43ff6366f537e4907de9c2bd	Fungi	Ascomycota	Dothideomycetes	Pleosporales	Melanommataceae	NA
ccfffe60fdb6883752e71a8fc226ee9a	Fungi	NA	NA	NA	NA	NA
cd0657981d282daff9e50c384b31cb36	Fungi	Ascomycota	Sordariomycetes	Sordariales	Lasiosphaeriaceae	Cladorrhinum
cd21bca4b47247772e71595db91d765c	Fungi	NA	NA	NA	NA	NA
cd23289c2b75f223d54619d8144b16cc	Fungi	NA	NA	NA	NA	NA
cd4810c1018e209381b5f9178f862e5a	Fungi	Ascomycota	Sordariomycetes	Hypocreales	Hypocreaceae	Trichoderma
cd8ed5c07093b7f4bcd9dafbae8f86fc	Fungi	Ascomycota	Sordariomycetes	Sordariales	Lasiosphaeriaceae	Schizothecium
cdc5c6da4225ab93bfda38f6ea28d79d	Fungi	Ascomycota	Dothideomycetes	Pleosporales	Didymellaceae	Phoma
cde670a095d05d20eb14271e85e31eb6	Fungi	Ascomycota	Dothideomycetes	Pleosporales	NA	Pseudorobillarda
cdefc7bf4d8c3ca88e031985937cc89d	Fungi	Ascomycota	Leotiomycetes	Thelebolales	Pseudeurotiaceae	Pseudeurotium
ce21900d4801fe417ee1d6d6f77de749	Fungi	NA	NA	NA	NA	NA
ce23800a3e839fe78eba7f80ca1067ce	Fungi	NA	NA	NA	NA	NA
ce3224d0876884c983f6925b96625cf3	Fungi	Ascomycota	Eurotiomycetes	Chaetothyriales	Cyphellophoraceae	Cyphellophora
ce47c40958dc930721362e274ef2a325	Fungi	Basidiomycota	Tremellomycetes	Tremellales	Bulleribasidiaceae	Vishniacozyma
ce4ff0d2abd291c34f66933110dc9d5f	Fungi	Basidiomycota	Microbotryomycetes	Sporidiobolales	Sporidiobolaceae	Sporobolomyces
cea1891a8db247efbeb354ff2b4b9cfa	Fungi	Basidiomycota	Agaricomycetes	NA	NA	NA
cf24620e3c41be4a6d382a469612bc07	Fungi	NA	NA	NA	NA	NA
cf394e0448b11a41aa64bc373d0a86b3	Fungi	Basidiomycota	Agaricomycetes	Agaricales	NA	NA
cf430b3d767946fdf8f1cacd97434fde	Fungi	NA	NA	NA	NA	NA
cf56aef0f3d112914b357c01d3b637e0	Fungi	Mortierellomycota	Mortierellomycetes	Mortierellales	Mortierellaceae	Mortierella
cf63fed744688fdb5de6701b593d8a18	Fungi	Ascomycota	Arthoniomycetes	Lichenostigmatales	Phaeococcomycetaceae	Phaeococcomyces
cfb29ff628f4445d59262f846f30a185	Fungi	Ascomycota	Leotiomycetes	Helotiales	NA	NA
cfd1f5287eea674daaaa0090087a4834	Fungi	Ascomycota	Dothideomycetes	Pleosporales	NA	Chalastospora
cfe593a3cc4e11a0776e71e22fad4572	Fungi	Ascomycota	Sordariomycetes	Glomerellales	Plectosphaerellaceae	Lectera
d00180414d334e5dd1e56244ca904c84	Fungi	NA	NA	NA	NA	NA
d02609bb9347862b2867126276ed3e52	Fungi	NA	NA	NA	NA	NA
d02f9cf52a324c7170d2be3f6da6fd87	Fungi	NA	NA	NA	NA	NA
d04c99dde74712ac596b7ea26c82642f	Fungi	Ascomycota	Sordariomycetes	Sordariales	Lasiosphaeriaceae	Cladorrhinum
d04e8107aa4cc79a2ea5490d53dbd2a0	Fungi	Ascomycota	Dothideomycetes	Pleosporales	Pleomassariaceae	Tumularia
d05be95cd9f93ce4c2a6455bb8587c75	Fungi	Ascomycota	NA	NA	NA	NA
d0b9358a822b3ff0682a2df23f4c5448	Fungi	Ascomycota	Sordariomycetes	Sordariales	Lasiosphaeriaceae	Schizothecium
d0c0ed292cf844e5e34284d93151deab	Fungi	Ascomycota	Sordariomycetes	Hypocreales	Bionectriaceae	Valsonectria
d0c4935bd3cf023d9c9b59938707affc	Fungi	Basidiomycota	NA	NA	NA	NA
d0fd90dd1a5c276e918c84aa52b516c0	Fungi	NA	NA	NA	NA	NA
d10fdaf6514288638a89a3908db2a803	Fungi	Basidiomycota	Agaricomycetes	Agaricales	Strophariaceae	Psilocybe
d115f2a6f9c039cc6992c8ccc6e5ffdd	Fungi	NA	NA	NA	NA	NA
d12d7a0a672e3f9b57d1d07e62cf9cde	Fungi	Mortierellomycota	Mortierellomycetes	Mortierellales	Mortierellaceae	Mortierella
d148816163de4bcd7107772f23f4083e	Fungi	NA	NA	NA	NA	NA
d16f17ca16cc646d3a3937c7cd2afcfb	Fungi	NA	NA	NA	NA	NA
d170d2ecf6c8644f115d5c3e7d681037	Fungi	NA	NA	NA	NA	NA
d19a1a5ef88eea049adb4b2a1c3e6aa2	Fungi	NA	NA	NA	NA	NA
d1a080524f12144b0da03b934964fa28	Fungi	Ascomycota	Leotiomycetes	Helotiales	Helotiaceae	Tetracladium
d1bb9c469cf7abdbee6f18009e2ae550	Fungi	Mucoromycota	Endogonomycetes	Endogonales	NA	Densospora
d1bf054e3d72012d6e8ab5a773069d36	Fungi	Ascomycota	Sordariomycetes	Hypocreales	Hypocreaceae	Trichoderma
d1e865a3e31f224a2d5934bb2fe79b38	Fungi	NA	NA	NA	NA	NA
d21e5b4b71caa6e98efe3c7401812bf8	Fungi	Basidiomycota	Agaricomycetes	Agaricales	Psathyrellaceae	Psathyrella
d2521c4ada0767057256dc4b8c50c621	Fungi	NA	NA	NA	NA	NA
d26c1d95b3f30cebfb1c6c5715258cf3	Fungi	NA	NA	NA	NA	NA
d275a012a6d562e13aaa11dee030d4b3	Fungi	NA	NA	NA	NA	NA
d2821f15b1327d55aefcfc2834b402eb	Fungi	NA	NA	NA	NA	NA
d296c5e514dfe3cf4aa92c03a9229f0f	Fungi	Basidiomycota	Tremellomycetes	Filobasidiales	Filobasidiaceae	Filobasidium
d2a60fea357931f55bd3dbe6a6745374	Fungi	NA	NA	NA	NA	NA
d2bfc4965ea29cf4ea9617a86a3ac358	Fungi	NA	NA	NA	NA	NA
d2ef229e5d4b7d73fa813c2a0faf424c	Fungi	NA	NA	NA	NA	NA
d31c4d534d1b05f14af152702612a9e9	Fungi	NA	NA	NA	NA	NA
d35675c6f5008c73666e4724c0513f32	Fungi	Ascomycota	Eurotiomycetes	Chaetothyriales	Herpotrichiellaceae	Phialophora
d37245eacf9929edd89d3b70a29367d9	Fungi	NA	NA	NA	NA	NA
d386e8e1967bb21331e3da25fc4760cc	Fungi	Ascomycota	Sordariomycetes	Coniochaetales	Coniochaetaceae	NA
d3a2f64b37424ea9debf7af84e338c40	Fungi	Ascomycota	Sordariomycetes	Glomerellales	Plectosphaerellaceae	Plectosphaerella
d3bb110db399d2160af0bb291a19d907	Fungi	NA	NA	NA	NA	NA
d3de68dc75600f471bd950ab9cdbf564	Fungi	Ascomycota	Leotiomycetes	Helotiales	NA	NA
d3f1ba072c20e6046d266762e726f66e	Fungi	Olpidiomycota	Olpidiomycetes	Olpidiales	Olpidiaceae	Olpidium
d3f846cdb5057f03d4faad579aa0c0f0	Fungi	NA	NA	NA	NA	NA
d3fadcee6b07d323d98cf0c22b7934b8	Fungi	NA	NA	NA	NA	NA
d40cc1b0569bbb75664ea0a836be6504	Fungi	NA	NA	NA	NA	NA
d4353d0e44db717bf4b9d90013fcfca6	Fungi	Ascomycota	Leotiomycetes	Helotiales	Helotiaceae	Crocicreas
d43ee6150ced5384cabadcb7009b9c59	Fungi	Ascomycota	Sordariomycetes	Hypocreales	Nectriaceae	Cosmospora
d44f105e06dea7504b1dc52b8af2983f	Fungi	Ascomycota	NA	NA	NA	NA
d45115af15eb36c123b488ab5c4240e4	Fungi	Basidiomycota	Tremellomycetes	Filobasidiales	Filobasidiaceae	Naganishia
d464d690ec337b73cd166868dc1822bf	Fungi	Ascomycota	Sordariomycetes	Sordariales	Chaetomiaceae	NA
d4b4836d10f551a36b5c3b9c9420d574	Fungi	Kickxellomycota	Kickxellomycetes	Kickxellales	NA	NA
d4d9ccf9f4306121187e9417999dab4e	Fungi	Ascomycota	Sordariomycetes	NA	NA	NA
d4df57e5adae383c312626f3ced9c3b2	Fungi	Mortierellomycota	Mortierellomycetes	Mortierellales	Mortierellaceae	Mortierella
d53c27a39551399cb527852b7fece95e	Fungi	Ascomycota	Dothideomycetes	Pleosporales	NA	NA
d5470b1d85a4670eb132169d54c50418	Fungi	Ascomycota	Leotiomycetes	Helotiales	NA	NA
d55fc4f0ac70d143acd707b6c8190417	Fungi	Basidiomycota	Agaricomycetes	Cantharellales	Ceratobasidiaceae	NA
d591d69933f80f7b00d94b42d1b7b014	Fungi	Ascomycota	Sordariomycetes	Sordariales	Chaetomiaceae	Chaetomium
d5920a32052b3107d0ad983df27b8785	Fungi	NA	NA	NA	NA	NA
d5d7e0af5d733746d12046615ab42c12	Fungi	NA	NA	NA	NA	NA
d63803ccb3714d2b2dd84972ddb8c520	Fungi	Basidiomycota	Microbotryomycetes	Sporidiobolales	Sporidiobolaceae	Sporobolomyces
d66a4c1ed0292e81a7b83a02588145e6	Fungi	Ascomycota	Dothideomycetes	Pleosporales	Phaeosphaeriaceae	Neosetophoma
d68656961eab86b2810a95749fdaefc6	Fungi	NA	NA	NA	NA	NA
d6d2a73ec7d11c96cf308b1260527c48	Fungi	NA	NA	NA	NA	NA
d6d80884c3770a7c952c7045d86965aa	Fungi	NA	NA	NA	NA	NA
d6e3f2f9fa51e63da42c5e4e3a038f02	Fungi	NA	NA	NA	NA	NA
d70867ddb5e37566462ba7388eee0e23	Fungi	Olpidiomycota	Olpidiomycetes	Olpidiales	Olpidiaceae	Olpidium
d71366c45dc8fef2a51e77118e16759a	Fungi	Basidiomycota	Agaricomycetes	NA	NA	NA
d735c785d85ffce32646ca1210fec654	Fungi	NA	NA	NA	NA	NA
d73758232f6ccba155cd3d0966fb2724	Fungi	NA	NA	NA	NA	NA
d743c71f44c2b747a2da7e88bb153409	Fungi	NA	NA	NA	NA	NA
d74647adedc9f373d39a0dd9c126a4a8	Fungi	Ascomycota	Sordariomycetes	Hypocreales	NA	Sarocladium
d753ddb91686eecd1af90fab350ec365	Fungi	Basidiomycota	Agaricomycetes	Agaricales	Typhulaceae	Typhula
d77929892b401d9eac4f8482a1d88627	Fungi	Ascomycota	Leotiomycetes	Helotiales	Hyaloscyphaceae	Microscypha
d7d0f7d863512fdaa48a2ff66a8e21e8	Fungi	Mortierellomycota	Mortierellomycetes	Mortierellales	Mortierellaceae	Mortierella
d805a7555809e6e5ec9ce68bfe9d4060	Fungi	NA	NA	NA	NA	NA
d829c8e10818f1a0dc025a422bcebcbe	Fungi	NA	NA	NA	NA	NA
d87d9fc63d8149db2864b60c63f9ae24	Fungi	NA	NA	NA	NA	NA
d884228ab6dfec71c4da0a58016c634d	Fungi	NA	NA	NA	NA	NA
d888734bd0e2f832a56fb3a466a73af4	Fungi	Basidiomycota	Agaricomycetes	Agaricales	Bolbitiaceae	Conocybe
d88f31107bf018dbedae2a4468a8960e	Fungi	Ascomycota	Leotiomycetes	Helotiales	NA	NA
d89ae137d8f7904370bce103b7b29b35	Fungi	Ascomycota	Sordariomycetes	Glomerellales	Plectosphaerellaceae	Acrostalagmus
d89bfb1e85fef33ed81cf9e56ee14ece	Fungi	Basidiomycota	Agaricomycetes	Agaricales	Entolomataceae	Entoloma
d8a54a6619d1b22c0a3bc9390689f642	Fungi	Basidiomycota	Tremellomycetes	Tremellales	Bulleribasidiaceae	Dioszegia
d8af423a281e75fb71afb4332523787b	Fungi	Basidiomycota	Tremellomycetes	Holtermanniales	NA	Holtermanniella
d901d8750805f606c2e321dbcc4d7d69	Fungi	NA	NA	NA	NA	NA
d910af1ea583f38b8d4dddfbc8f33784	Fungi	Basidiomycota	Tremellomycetes	Tremellales	Tremellaceae	Bulleromyces
d9208421f6f91914c2a7ca826df20e89	Fungi	NA	NA	NA	NA	NA
d952c4cb8f2eb6ceb5da62be314d8cd9	Fungi	NA	NA	NA	NA	NA
d955a82c04f79c0bc7882936c3e5766e	Fungi	NA	NA	NA	NA	NA
d959c702cfda563f7b2778f9ccb21606	Fungi	NA	NA	NA	NA	NA
d97da5df7252b2ae328883c6ffc22f94	Fungi	Ascomycota	Leotiomycetes	Helotiales	Helotiaceae	Anguillospora
d987e526b751d342b8221d8693c060db	Fungi	Ascomycota	Leotiomycetes	Helotiales	Helotiaceae	Glarea
d9eee38cd35a04fd1d32f2b6a9ff8dac	Fungi	Ascomycota	Leotiomycetes	Helotiales	Hyaloscyphaceae	Microscypha
d9f64ebcc68405fea38d57883fb17d72	Fungi	NA	NA	NA	NA	NA
d9fd7b2e0522428e5eb15763f6979bc8	Fungi	NA	NA	NA	NA	NA
da52c7434a85afe85d8783fd727a1705	Fungi	Ascomycota	Sordariomycetes	Coniochaetales	Coniochaetaceae	NA
da54f3b2f48afd7f425082f9a8a79bd9	Fungi	Glomeromycota	Glomeromycetes	Glomerales	Glomeraceae	Septoglomus
da78b866cfb222ea465b75ce6f6056c1	Fungi	Basidiomycota	Agaricomycetes	NA	NA	NA
da83e277cfffb14db6d0e11bc143f6e1	Fungi	NA	NA	NA	NA	NA
da9f80a5751e94b109c9a3a7638dd4f2	Fungi	NA	NA	NA	NA	NA
daa10035eeaa6774ae99fb9763cce8fb	Fungi	Ascomycota	Sordariomycetes	NA	NA	NA
daaa5161e26faa9f2a0ed0e939d7bda1	Fungi	Chytridiomycota	Spizellomycetes	Spizellomycetales	Spizellomycetaceae	Kochiomyces
daafcc7fe5bc172362c199a0617a6276	Fungi	Ascomycota	Sordariomycetes	Coniochaetales	Coniochaetaceae	NA
db1163f2ee39645e40098543e9b0a5c9	Fungi	NA	NA	NA	NA	NA
db20c8c09db23b79135cd695a3330a3f	Fungi	Glomeromycota	Paraglomeromycetes	Paraglomerales	Paraglomeraceae	Paraglomus
db373a1a6041c1ed44a11bc15b9f858a	Fungi	NA	NA	NA	NA	NA
db3cbdfe6e9fc398c28f6823fd36236c	Fungi	Chytridiomycota	NA	NA	NA	NA
db5a823dea8c4446084c217e5f3fbd9d	Fungi	Ascomycota	Sordariomycetes	Sordariales	Lasiosphaeriaceae	Schizothecium
db79c8a07e737cf6849a0063213fa87d	Fungi	Ascomycota	Dothideomycetes	Pleosporales	NA	NA
dba1a78d6c110484ae07315c1fa81972	Fungi	NA	NA	NA	NA	NA
dba491f968f41369d0f8f1e7bab61f12	Fungi	Ascomycota	Sordariomycetes	Hypocreales	Hypocreaceae	Trichoderma
dbb3c27b57e26f88f4e6df1007ac0ad0	Fungi	Mortierellomycota	Mortierellomycetes	Mortierellales	Mortierellaceae	Mortierella
dbcd960fd2cd3b941ea42e72bd920b52	Fungi	Basidiomycota	Agaricostilbomycetes	Agaricostilbales	Chionosphaeraceae	NA
dbe5f100616380e4f656ae30c3623b42	Fungi	Ascomycota	Eurotiomycetes	Onygenales	NA	Chrysosporium
dc3d4357792b35720ef4f04c4a6fd6c3	Fungi	Basidiomycota	Agaricomycetes	Agaricales	Typhulaceae	Typhula
dc4699b7efbabdda00ab072af7df4231	Fungi	Ascomycota	Dothideomycetes	Pleosporales	Pleosporaceae	Ulocladium
dc5053129f8023b9d3ce49a6cf43a795	Fungi	NA	NA	NA	NA	NA
dc6093138a34c6c3f964e6da2f216aea	Fungi	Basidiomycota	Agaricomycetes	Agaricales	Bolbitiaceae	Conocybe
dcb36715fd0d5490ab3ea544f2e0a699	Fungi	Ascomycota	Dothideomycetes	Pleosporales	Phaeosphaeriaceae	Chaetosphaeronema
dcd1376ba6da67a81167a42e3279daea	Fungi	NA	NA	NA	NA	NA
dcf128b264339ac5a6f622822aa80641	Fungi	Ascomycota	Sordariomycetes	Branch06	NA	NA
dcf50d61b6a39c72be9c50fa594625ec	Fungi	Ascomycota	Sordariomycetes	Sordariales	NA	NA
dd1ec96f16ab4303fe8b49b2fd31636a	Fungi	Ascomycota	Eurotiomycetes	Onygenales	NA	Chrysosporium
dd2d8c463534d8b5ce3538aaebd66cf8	Fungi	Ascomycota	Dothideomycetes	Capnodiales	Mycosphaerellaceae	Septoria
dd42e883ae846aa3ef2d4ac4037ec772	Fungi	Ascomycota	Sordariomycetes	Pleurotheciales	Pleurotheciaceae	Pleurotheciella
dd8a0f020c9e748c67107cfa6778828a	Fungi	NA	NA	NA	NA	NA
ddb19f9e913885b861a5a0b5443d426f	Fungi	Ascomycota	Sordariomycetes	Sordariales	Lasiosphaeriaceae	NA
ddb1a86b2c7ac4c30a9347f99041dd9f	Fungi	Ascomycota	Dothideomycetes	Pleosporales	Didymellaceae	Neoascochyta
ddbb8b291468b620cb43f1c8bd6e9216	Fungi	NA	NA	NA	NA	NA
ddcb15722e21ff6549efbadab6964c16	Fungi	NA	NA	NA	NA	NA
ddea9371d3ea433966798e71a21e70ad	Fungi	Ascomycota	Leotiomycetes	Helotiales	NA	Cadophora
ddef8a02990fa9d1ba20a8f9918cc77a	Fungi	Ascomycota	Sordariomycetes	Sordariales	Lasiosphaeriaceae	Cladorrhinum
de38c39eb569714b3844e85976ef554a	Fungi	Ascomycota	Dothideomycetes	Pleosporales	NA	Chalastospora
de3cd4ecd3fcc9c025d760583f6518e8	Fungi	Basidiomycota	NA	NA	NA	NA
de565bde37b1fd319966463a7c379429	Fungi	Ascomycota	Dothideomycetes	Pleosporales	NA	NA
de5802e47a99805dcc75067245e01343	Fungi	Mortierellomycota	Mortierellomycetes	Mortierellales	Mortierellaceae	Mortierella
de67dcee2f442109f2ffb2b1fb981505	Fungi	NA	NA	NA	NA	NA
de81805f02da6b8c21588ebcb8ac999f	Fungi	NA	NA	NA	NA	NA
dee0c80e3ec4ddaf48acf6cf9c852c6f	Fungi	Ascomycota	Dothideomycetes	Pleosporales	Phaeosphaeriaceae	Parastagonospora
df09cccfb8d3c4918e71e87a5fc905c2	Fungi	Ascomycota	Orbiliomycetes	Orbiliales	Orbiliaceae	NA
df1818ffb94891a82d0591bce50ab01a	Fungi	NA	NA	NA	NA	NA
df2a28448b6279b8a0d874444251cb8a	Fungi	NA	NA	NA	NA	NA
df57114d783c91a79af10205e8615c2b	Fungi	Ascomycota	Sordariomycetes	Hypocreales	Clavicipitaceae	Metarhizium
df821fa60d5fb0cbf0e7f2ddde05f3af	Fungi	Ascomycota	Sordariomycetes	Sordariales	Lasiosphaeriaceae	NA
dfcb3455ba47b82d3328c79088fc0808	Fungi	Ascomycota	Eurotiomycetes	Chaetothyriales	Herpotrichiellaceae	Cladophialophora
dfd21ebcab705cc77481c673b789006b	Fungi	Basidiomycota	Agaricomycetes	Cantharellales	Ceratobasidiaceae	NA
dfdc40e36ee94bee51e863a6cdbbc593	Fungi	Ascomycota	NA	NA	NA	NA
dfe43c91136453b760d0b1000054dc26	Fungi	Ascomycota	Eurotiomycetes	Eurotiales	Aspergillaceae	Penicillium
dfe663f591b994dd93018c0e62c0dbe6	Fungi	Rozellomycota	NA	NA	NA	NA
dff857d9efc557e97ed3a1f8052db08e	Fungi	Ascomycota	Leotiomycetes	Helotiales	NA	NA
dffcf36526f90dab8aadb475aa29798c	Fungi	NA	NA	NA	NA	NA
e0024313271baed730edb58e18139cb0	Fungi	NA	NA	NA	NA	NA
e00483c0cdab1cff43d7055c4f175fb4	Fungi	Ascomycota	Dothideomycetes	Pleosporales	Phaeosphaeriaceae	Phaeosphaeria
e09054c89038ebe2ccffacd06e07339d	Fungi	Mortierellomycota	Mortierellomycetes	Mortierellales	Mortierellaceae	Mortierella
e0b342e9741fd2ef272cfd5131de2c98	Fungi	NA	NA	NA	NA	NA
e0c217dc5723b18980c1b80253004db9	Fungi	Ascomycota	Dothideomycetes	Pleosporales	Phaeosphaeriaceae	Phaeosphaeria
e0ce216ed8f80b8fc2f744377de367b0	Eukaryota	Viridiplantae	Spermatophyta	Brassicales	Brassicaeae	g_Brassica
e0e75b73b3ffa99ce5511452f7821556	Fungi	Basidiomycota	Tremellomycetes	Filobasidiales	Filobasidiaceae	Filobasidium
e0f7e161c41fa71cc327217fad34dbce	Fungi	Ascomycota	Arthoniomycetes	Lichenostigmatales	Phaeococcomycetaceae	Phaeococcomyces
e10e5a22cc9d03268eb1cf43e5666bbc	Fungi	Chytridiomycota	NA	NA	NA	NA
e1154f54f6025cdf47c444c942dde1cc	Fungi	NA	NA	NA	NA	NA
e11f0ff06c548673aa6b164edd890003	Fungi	Basidiomycota	Agaricomycetes	Agaricales	Nidulariaceae	Cyathus
e12d858da695f1f0d537eade191f7bb4	Fungi	NA	NA	NA	NA	NA
e13ec85172a20a2e5a07602f8607f11a	Fungi	Basidiomycota	Agaricostilbomycetes	Agaricostilbales	Chionosphaeraceae	NA
e145554de2377a329e4ca262373c2fec	Fungi	Ascomycota	Leotiomycetes	Helotiales	Vibrisseaceae	Phialocephala
e150863c55abdf34aff44dbccad307ee	Fungi	Ascomycota	Dothideomycetes	Pleosporales	Melanommataceae	Herpotrichia
e15f4bcd128d1f456b76e93de06c3c12	Fungi	NA	NA	NA	NA	NA
e161c5349bbffef063a792c314a7cf81	Fungi	Ascomycota	Eurotiomycetes	Chaetothyriales	Herpotrichiellaceae	Phialophora
e18d5b743c183f0af9e6136e03ccc0c9	Fungi	NA	NA	NA	NA	NA
e1954abc86f71c13d0fd58319e7797b1	Fungi	NA	NA	NA	NA	NA
e1a71847bb187d697422a4bec4862393	Fungi	NA	NA	NA	NA	NA
e1a94867d7fdfb12bea7aec0963dae43	Fungi	Mortierellomycota	Mortierellomycetes	Mortierellales	Mortierellaceae	Mortierella
e1bd47a808a39e8bcd7d9b839b5ff8ee	Fungi	Ascomycota	Sordariomycetes	Hypocreales	Cordycipitaceae	Beauveria
e1bec0de5063acb96af8540b1b81e470	Fungi	Basidiomycota	Tremellomycetes	Tremellales	NA	NA
e1ef89320a78b1dde3a1cc1c03f99deb	Fungi	NA	NA	NA	NA	NA
e1f6e29323a333d6a51f2173f5bd4d9c	Fungi	NA	NA	NA	NA	NA
e21da6d4a332bacdddb0023ab23297c7	Fungi	NA	NA	NA	NA	NA
e220d51df5c63df2524b16535d083558	Fungi	NA	NA	NA	NA	NA
e26835f664ce7f0253e2edd3648a6487	Fungi	Ascomycota	Sordariomycetes	Hypocreales	NA	Acremonium
e27183a39da62741c1deba4a89c2cb43	Fungi	Glomeromycota	Glomeromycetes	Glomerales	Glomeraceae	NA
e28e711a38dfaefc43b5c2975b467232	Fungi	NA	NA	NA	NA	NA
e297373aa82e9b147232114c7927eec9	Fungi	Basidiomycota	Microbotryomycetes	Leucosporidiales	NA	NA
e29de53ec1728e3bb05fe10614166ce1	Fungi	Ascomycota	Archaeorhizomycetes	Archaeorhizomycetales	Archaeorhizomycetaceae	Archaeorhizomyces
e2a245bb0d79f06ddd6fcb755c5cd1e5	Fungi	Basidiomycota	Agaricomycetes	Agaricales	Bolbitiaceae	Conocybe
e2acb82dac247c63cbdc8c921d36de11	Fungi	Olpidiomycota	Olpidiomycetes	Olpidiales	NA	NA
e2acfb15328e87db92336905dd95852f	Fungi	Mortierellomycota	Mortierellomycetes	Mortierellales	Mortierellaceae	Mortierella
e2c6ea9484abe5441c0f88ec69242aa1	Fungi	Ascomycota	Sordariomycetes	Sordariales	NA	Conlarium
e2f06e6c34708a70aaf75b7cd73f66a1	Fungi	Ascomycota	Eurotiomycetes	Chaetothyriales	Herpotrichiellaceae	Cladophialophora
e30fbf15ea3a46bbc73ed143574c6b34	Fungi	NA	NA	NA	NA	NA
e31a0d99c49952ab364e737f58a97a4e	Fungi	NA	NA	NA	NA	NA
e370d580045f079cc1c49e2a80832b61	Fungi	Ascomycota	Dothideomycetes	Pleosporales	NA	NA
e384a0b4f9a1f5336b287d54d2bd31f6	Fungi	Ascomycota	Sordariomycetes	Sordariales	Sordariaceae	Neurospora
e389bbc0d68d6b24c35067ca980668d0	Fungi	Chytridiomycota	Rhizophydiomycetes	Rhizophydiales	NA	Operculomyces
e442c2fef47ab874006c5967fb365dde	Fungi	Basidiomycota	Tremellomycetes	Tremellales	Bulleribasidiaceae	Vishniacozyma
e47486aea3f84b6d24e0859ad8e9ed8b	Fungi	Basidiomycota	Agaricomycetes	NA	NA	NA
e4a1af8916a3859a298782451ad48895	Fungi	Ascomycota	Dothideomycetes	Pleosporales	Phaeosphaeriaceae	Parastagonospora
e4b467c59f8e1654e11b898b5763c098	Fungi	Ascomycota	Sordariomycetes	Hypocreales	Nectriaceae	Nectria
e4b9761382a3c2aff1613666f3952bd9	Fungi	Ascomycota	Sordariomycetes	Hypocreales	Ophiocordycipitaceae	Hirsutella
e4bba873c1b0196ff6868a8858e56539	Fungi	NA	NA	NA	NA	NA
e4d3c7563ac5ae67ef245f92383ec60c	Fungi	Ascomycota	Sordariomycetes	Sordariales	NA	Conlarium
e4e0c4d8bc5e0a3e59e9ca3e5cb75e4f	Fungi	Ascomycota	Sordariomycetes	Sordariales	Lasiosphaeriaceae	Cladorrhinum
e4f7125c28a58386e6757e4da53a5af2	Fungi	Ascomycota	Eurotiomycetes	Chaetothyriales	Herpotrichiellaceae	Exophiala
e50a7bd42c7279b458222f8dcce63684	Fungi	Ascomycota	Sordariomycetes	Hypocreales	Clavicipitaceae	NA
e54a7b4b74572d20f26aa963fe4aa807	Fungi	NA	NA	NA	NA	NA
e5667cd075662c6e888cdac4a714b344	Fungi	NA	NA	NA	NA	NA
e585c3a05f401fb8ea603d58a522400c	Fungi	Basidiomycota	Pucciniomycetes	Platygloeales	Eocronartiaceae	Eocronartium
e5dac36a6280f529d9d671fdabcacbf7	Fungi	NA	NA	NA	NA	NA
e5db9d640288512997c4a9dd5c8351c0	Fungi	Basidiomycota	Agaricomycetes	NA	NA	NA
e681734548a8746387974f655e424d1a	Fungi	Basidiomycota	Agaricomycetes	Agaricales	Entolomataceae	Entoloma
e69b39139ccc605d62b97646e90af6f1	Fungi	Ascomycota	Pezizomycetes	Pezizales	Ascobolaceae	NA
e6c738862f76c41a1fcb51ab2a30571a	Fungi	Ascomycota	Dothideomycetes	Pleosporales	Phaeosphaeriaceae	Sclerostagonospora
e6d5441308f76bb0d36559c8a3733542	Fungi	Basidiomycota	Agaricomycetes	Agaricales	Bolbitiaceae	Conocybe
e6eb70ca5b306b6813154b5652d21448	Fungi	Ascomycota	Orbiliomycetes	Orbiliales	Orbiliaceae	NA
e6f25f66383d646d17f72178095231ae	Fungi	Ascomycota	Dothideomycetes	Pleosporales	Phaeosphaeriaceae	Phaeosphaeria
e701f658100dc1d6bdaf7718bc4dc6c6	Fungi	Glomeromycota	Glomeromycetes	Glomerales	Glomeraceae	Funneliformis
e707bb854d5d7914c9d6e2224cf76946	Fungi	Chytridiomycota	Rhizophlyctidomycetes	Rhizophlyctidales	Rhizophlyctidaceae	Rhizophlyctis
e70c7f731dcf51792e300e81eb22506a	Fungi	Basidiomycota	Agaricomycetes	Agaricales	Bolbitiaceae	Panaeolus
e726ffca1ade83fa8eef7566b25ff8e2	Fungi	NA	NA	NA	NA	NA
e74329e6125fd9dd694e23a711d5c937	Fungi	Ascomycota	Leotiomycetes	Helotiales	Helotiaceae	Scytalidium
e76e13f7867f9da56ceffb1d51bc65a0	Fungi	Ascomycota	Sordariomycetes	Hypocreales	Clavicipitaceae	Pochonia
e7c17e9c6b792c187c0ff81a74356c53	Fungi	NA	NA	NA	NA	NA
e7dca1e38d8c81414af546f58ece2937	Fungi	Ascomycota	Sordariomycetes	Hypocreales	Nectriaceae	Fusarium
e7fa4ec398a1edd87d74c82d9ba29840	Fungi	Basidiomycota	Agaricomycetes	NA	NA	NA
e80351b259024dd34d3ebea9de3841c5	Fungi	Basidiomycota	Tremellomycetes	Cystofilobasidiales	Mrakiaceae	Udeniomyces
e831e906b3c18f7c707f2d8a135a31b0	Fungi	Basidiomycota	Tremellomycetes	Filobasidiales	Filobasidiaceae	Naganishia
e848a3348dc00a8972fb111c120d714d	Fungi	Basidiomycota	Agaricomycetes	NA	NA	NA
e862d488ec5f17e29d0ae2473ae11d2e	Fungi	Ascomycota	Dothideomycetes	Pleosporales	NA	NA
e868134b557ec4f4e3d90c1ce77fd6ec	Fungi	Ascomycota	Sordariomycetes	Hypocreales	NA	NA
e872b1259eb77156033aa70c040c78b9	Fungi	Ascomycota	Sordariomycetes	Hypocreales	Ophiocordycipitaceae	Ophiocordyceps
e8bc33d845d113b4be8f768706f52594	Fungi	NA	NA	NA	NA	NA
e90d29bdf68c8fa67a2dca6f62feaab3	Fungi	Ascomycota	Pezizomycetes	Pezizales	Ascobolaceae	NA
e93df614d3d0349389eb0c5223341ef1	Fungi	NA	NA	NA	NA	NA
e948abc59bc021e1f5310b795e390e87	Fungi	NA	NA	NA	NA	NA
e950bdbaaf2a4b1ee08bd5aaad44e664	Fungi	Ascomycota	Sordariomycetes	Sordariales	Chaetomiaceae	Zopfiella
e9d57b79f347bcb1870dadf422426b56	Fungi	NA	NA	NA	NA	NA
e9de5bef2282860bcc88b10d4664906e	Fungi	NA	NA	NA	NA	NA
e9e0deeeb4ce368c5500abedd7e55716	Fungi	Ascomycota	Sordariomycetes	Hypocreales	Stachybotryaceae	Striatibotrys
e9f337ef17a019cfdb450f6d588663d1	Fungi	Ascomycota	Leotiomycetes	Helotiales	Myxotrichaceae	Oidiodendron
ea13f2ec51a803033ae9f74a8f02f769	Fungi	Mortierellomycota	Mortierellomycetes	Mortierellales	Mortierellaceae	Mortierella
ea2e7ed144f19e99732e986bf5c30a08	Fungi	NA	NA	NA	NA	NA
ea44e4944b0e3219a7d7de37757167ee	Fungi	Basidiomycota	Tremellomycetes	Filobasidiales	Filobasidiaceae	Naganishia
ea596c0d5475ec1555b49680b605269c	Fungi	NA	NA	NA	NA	NA
[truncated: 208 more rows]
